# Supplementary material for: Water-Assisted Microwave Processing: Rapid Detoxification and Antioxidant Enhancement in Colored Kidney Beans
Source: Foods. 2025 Oct 18;14(20):3557. doi: 10.3390/foods14203557 (PMC12564649; doi:10.3390/foods14203557)
Supplement: Supplementary file 1 [file foods-14-03557-s001.zip]

Archive with 25 entries (25 files):
- Figure S1 TIC-BPC.tif
- Figure S10 volcano yellowseed.tif
- Figure S11 volcano redseed.tif
- Figure S12 volcano blackseed.tif
- Figure S13 heatmap yellow.tif
- Figure S14 heatmap red.tif
- Figure S15  heatmap black.tif
- Figure S16 KEGGpathway yellow.tif
- Figure S17 KEGGpathway red.tif
- Figure S18 KEGGpathway black.tif
- Figure S19 network yellow.tif
- Figure S2 QA-QC.tif
- Figure S20 network red.tif
- Figure S21 network black.tif
- Figure S3 PCA nagative ion.tif
- Figure S4 PLS-DA positive ion.tif
- Figure S5 PLS-DA negative ion.tif
- Figure S6 OPLS-DA scoreplot negative.tif
- Figure S7 OPLS-DA displacement negative.tif
- Figure S8 identification.tif
- Figure S9 primary heatmap.tif
- Table S1 Global metabolite profile.xlsx
- Table S2 Secondary differential metabolites.xlsx
- Table S3 KEGG metabolic pathways.xlsx
- Table S4.pdf
