# Supplementary material for: Water-Assisted Microwave Processing: Rapid Detoxification and Antioxidant Enhancement in Colored Kidney Beans
Source: Foods. 2025 Oct 18;14(20):3557. doi: 10.3390/foods14203557 (PMC12564649; doi:10.3390/foods14203557)
Supplement: Supplementary file 1 [file foods-14-03557-s001.zip › Table S1 Global metabolite profile.xlsx]

## Sheet: White seed DEM_AnalysiList
Accession	WCA_Mean	WCA_Median	WCA_RSD	WRA_Mean	WRA_Median	WRA_RSD	FC	log2FC	P.value	-log10(P.value)	FDR	VIP	mz	rt	rtmin
M100T291	2.04141e+06	2.26663e+06	32.82	2.38489e+06	2.39751e+06	6.39	0.86	-0.22	0.283384	0.55	0.341505	0.409256	100.075	291	4.8
M100T41	6.7515e+07	6.49699e+07	8.63	3.45062e+07	3.42915e+07	6.92	1.96	0.97	1.54708e-09	8.81	1.02869e-08	1.23551	100.024	41.2	0.7
M100T53	3.43379e+07	3.45761e+07	2.53	6.22819e+06	5.86003e+06	29.92	5.51	2.46	5.01157e-06	5.3	1.36821e-05	1.2312	100.111	53.1	0.9
M100T70	2.41489e+07	2.32406e+07	9.24	5.90025e+07	5.92702e+07	1.07	0.41	-1.29	1.3913e-07	6.86	5.61546e-07	1.25295	100.111	70	1.2
M100T79	2.00776e+07	2.01839e+07	1.46	1.89459e+07	1.88398e+07	3.18	1.06	0.08	0.000838417	3.08	0.00147237	0.993063	100.075	78.6	1.3
M101T116	4.5134e+06	4.51657e+06	1.77	4.15714e+06	4.11984e+06	5.58	1.09	0.12	0.00698191	2.16	0.0108683	0.928644	101.059	116.2	1.9
M101T41_1	4.44886e+07	4.5085e+07	4.01	4.17775e+06	4.09866e+06	7.71	10.65	3.41	3.17632e-17	16.5	1.37778e-15	1.26286	100.509	40.7	0.7
M101T41_2	1.0835e+07	9.92478e+06	33.99	1.22855e+07	1.07818e+07	30.59	0.88	-0.18	0.436671	0.36	0.499847	0.282754	101.025	41.2	0.7
M102T276	1.59872e+09	1.48307e+09	11.36	1.34588e+09	1.30678e+09	9.91	1.19	0.25	0.0088974	2.05	0.0136601	0.84602	102.127	275.6	4.6
M102T365	1.83902e+08	2.07325e+08	32.19	3.51912e+07	3.56835e+07	9.33	5.23	2.39	2.0129e-05	4.7	4.85069e-05	1.19998	102.127	364.8	6.1
M102T378	1.40425e+08	1.31506e+08	13.17	1.86212e+08	1.80153e+08	10.35	0.75	-0.41	0.000552893	3.26	0.00100197	1.01263	102.127	378.1	6.3
M102T390	1.19732e+08	1.33046e+08	28.8	4.95743e+08	4.9421e+08	4.84	0.24	-2.05	5.68792e-05	4.25	0.000124867	1.19126	102.127	390	6.5
M102T448	1.62217e+09	1.61861e+09	37.75	8.91101e+08	5.38362e+08	85	1.82	0.86	0.0478658	1.32	0.0666722	0.679021	102.127	448.1	7.5
M103T277	4.06218e+06	4.23077e+06	7.92	3.57488e+06	3.46443e+06	15.41	1.14	0.18	0.0551859	1.26	0.0760211	0.659134	103.13	276.9	4.6
M103T293	2.27532e+07	6.55186e+06	154.42	3.74042e+07	1.67934e+07	89.66	0.61	-0.72	0.173646	0.76	0.218808	0.487927	103.13	292.8	4.9
M103T309	2.34465e+07	1.39593e+07	70.19	3.67866e+07	3.85692e+07	46.59	0.64	-0.65	0.108308	0.97	0.142593	0.561689	103.13	309.3	5.2
M103T328	1.28646e+07	1.26805e+07	3.24	106600	126345	61.57	120.68	6.92	2.11588e-05	4.67	5.06573e-05	1.2139	103.13	327.5	5.5
M103T365	1.23097e+07	1.16455e+07	41.24	1.265e+07	5.68925e+06	116.84	0.97	-0.04	0.425762	0.37	0.488649	0.291031	103.13	364.6	6.1
M103T377	1.55063e+07	1.40047e+07	50.34	1.65947e+07	1.19758e+07	58.55	0.93	-0.1	0.990873	0	0.992758	0.00604581	103.13	377	6.3
M103T388	7.50101e+06	4.705e+06	82.31	5.30961e+06	3.34263e+06	76.49	1.41	0.5	0.561281	0.25	0.620522	0.217925	103.13	387.5	6.5
M103T41	2.05765e+07	1.29342e+07	126.4	2.67058e+07	1.22694e+07	166.58	0.77	-0.38	0.799129	0.1	0.831726	0.0975628	103.05	41	0.7
M103T43	2.45e+07	2.38522e+07	79.24	1.76394e+07	1.73103e+07	65.76	1.39	0.47	0.750372	0.12	0.790802	0.120797	102.565	43.3	0.7
M103T448	4.91812e+07	2.34087e+07	115.5	1.51172e+07	9.89999e+06	76.4	3.25	1.7	0.0449151	1.35	0.0628232	0.686403	103.13	448	7.5
M104T41	404647	289221	81.24	409131	342434	73.35	0.99	-0.02	0.923244	0.03	0.936581	0.0355758	104.039	41	0.7
M104T47	6.89066e+09	6.78268e+09	9.66	5.73601e+09	5.59638e+09	6.96	1.2	0.26	0.00134265	2.87	0.00228022	0.97144	104.106	47.1	0.8
M104T48	1.84596e+07	1.84922e+07	0.98	1.54141e+07	1.5522e+07	1.52	1.2	0.26	5.91805e-12	11.23	6.79746e-11	1.25317	104.07	48.5	0.8
M104T59	1.97094e+08	8.4902e+07	72.7	3.05542e+08	3.08336e+08	13.22	0.65	-0.63	0.0579429	1.24	0.0796256	0.701021	104.106	58.8	1
M104T75	3.96111e+07	5.0153e+07	46.9	8.78082e+06	8.77433e+06	4.12	4.51	2.17	0.00194956	2.71	0.00324809	1.05134	104.106	75.2	1.3
M105T41	4.25389e+06	4.21247e+06	4.28	7.24265e+06	8.35225e+06	33.86	0.59	-0.77	0.0273508	1.56	0.0394996	0.81159	105.016	41	0.7
M105T43	6.25195e+06	6.25856e+06	0.75	5.15545e+06	5.15722e+06	1.56	1.21	0.28	1.4118e-12	11.85	1.89389e-11	1.25553	105.091	43.3	0.7
M105T44_2	5.11322e+07	5.12074e+07	1.45	6.4836e+07	6.55967e+07	4.3	0.79	-0.34	1.90237e-06	5.72	5.71873e-06	1.22567	105.073	43.7	0.7
M105T47	731936164	7.37103e+08	4.25	3.3038e+07	1.42237e+07	77.87	22.15	4.47	4.18902e-05	4.38	9.44066e-05	1.20063	105.11	47.1	0.8
M105T87	7.31588e+06	7.03224e+06	13.29	150369	156431	17.06	48.65	5.6	5.93354e-15	14.23	1.42781e-13	1.26075	105.069	86.6	1.4
M106T42	2.16251e+06	2.14718e+06	3.19	50222.9	51762.6	9.99	43.06	5.43	2.44362e-12	11.61	3.06041e-11	1.26331	105.962	41.9	0.7
M106T48	4.72978e+06	4.83685e+06	5.38	3815006	3.81512e+06	4.59	1.24	0.31	3.94359e-06	5.4	1.10403e-05	1.1578	106.049	48.2	0.8
M108T50	1.60251e+07	1.59252e+07	6.8	125819	132115	14.21	127.37	6.99	1.83213e-17	16.74	8.5507e-16	1.26279	108.044	49.9	0.8
M108T51	3.98666e+07	3.99945e+07	4.22	779532	738805	37.57	51.14	5.68	1.49945e-07	6.82	5.99617e-07	1.25317	108.08	50.5	0.8
M108T93	6.57991e+06	6.53145e+06	5.45	87248.9	96414	93.11	75.42	6.24	0.000148661	3.83	0.000299515	1.16943	108.044	93.1	1.6
M109T235	1.3435e+06	1.32725e+06	6.93	7733.9	7456.77	19.14	173.72	7.44	1.36225e-11	10.87	1.42485e-10	1.26242	109.1	235.2	3.9
M109T251	2.7926e+06	3.08927e+06	68.8	2.08409e+06	2.17436e+06	51.67	1.34	0.42	0.672858	0.17	0.723484	0.157359	109.1	250.9	4.2
M109T49	1.84907e+07	1.84098e+07	2.09	227285	224770	6.25	81.35	6.35	9.3225e-15	14.03	2.13491e-13	1.26404	109.028	49.1	0.8
M109T52	3.15797e+07	3.81115e+07	51.14	30178891	3.12508e+07	26.62	1.05	0.07	0.765445	0.12	0.803586	0.113494	109.075	51.6	0.9
M110T147	5.25968e+06	5.46594e+06	44.51	2.58419e+07	2.57657e+07	1.77	0.2	-2.3	0.000148532	3.83	0.000299338	1.16917	110.059	146.9	2.4
M110T239	3.77524e+07	3.75853e+07	1.96	3.96086e+07	3.95614e+07	3.62	0.95	-0.07	0.00974496	2.01	0.0148931	0.835097	110.06	239.2	4
M110T309	3.03686e+08	2.60126e+08	40.23	5.2072e+08	5.35176e+08	29.88	0.58	-0.78	0.0126636	1.9	0.0190807	0.820401	110.019	309.4	5.2
M110T352	8.93755e+08	7.68261e+08	27.44	1.69193e+07	1.6746e+07	4.78	52.82	5.72	5.25544e-09	8.28	3.07568e-08	1.25908	110.019	352.2	5.9
M110T42	4.7393e+06	4.73875e+06	1.5	1.28396e+06	1.26765e+06	6.45	3.69	1.88	3.68333e-10	9.43	2.8146e-09	1.26186	109.978	41.7	0.7
M110T44	1.20969e+07	1.21489e+07	1.86	28681.2	26568.4	35.94	421.77	8.72	9.36511e-09	8.03	5.09279e-08	1.26034	110.07	44.1	0.7
M111T118	2.28191e+06	1.51104e+06	50.43	3.71643e+06	3.97988e+06	36.37	0.61	-0.7	0.0471443	1.33	0.0657293	0.680186	111.043	117.7	2
M111T208	2.70624e+06	3.29453e+06	41.73	57617	57027.5	5.82	46.97	5.55	3.93354e-07	6.41	1.41631e-06	1.24804	111.116	207.8	3.5
M111T239	1.66188e+06	1.79352e+06	28.33	2971.21	2405.15	39.19	559.33	9.13	2.20013e-12	11.66	2.78759e-11	1.2548	111.063	239.2	4
M111T35	3.13537e+06	3.15573e+06	5.81	3.69646e+06	3436150	15.59	0.85	-0.24	0.0330625	1.48	0.0471755	0.75827	110.521	34.6	0.6
M111T41_1	4.36449e+06	4.35289e+06	4.88	1.55994e+07	1.74988e+07	43.85	0.28	-1.84	0.000814659	3.09	0.00143509	1.09919	110.508	41.1	0.7
M111T41_2	1.60622e+08	1.5187e+08	14.22	9.40931e+08	9.33915e+08	51.97	0.17	-2.55	0.000274101	3.56	0.000525128	1.13497	111.009	41.2	0.7
M111T44_1	1.40973e+06	1.37378e+06	28.94	342630	340880	5.69	4.11	2.04	1.12832e-05	4.95	2.86017e-05	1.21491	110.581	43.6	0.7
M111T44_2	213278	211328	5.9	2802.21	2868.04	12.25	76.11	6.25	6.15193e-18	17.21	3.21733e-16	1.26304	111.074	43.9	0.7
M111T50	1.17083e+08	1.21586e+08	14.65	1.72188e+07	1.90507e+07	48.3	6.8	2.77	4.05431e-05	4.39	9.1707e-05	1.17966	111.063	49.7	0.8
M111T54	1.15098e+07	8.09584e+06	41.85	1.40471e+07	1.56588e+07	42.1	0.82	-0.29	0.452608	0.34	0.515052	0.272046	111.091	53.7	0.9
M111T70_1	1.81176e+07	1.81463e+07	0.9	1.63574e+07	1.82791e+07	43.13	1.11	0.15	0.397451	0.4	0.460022	0.321468	111.055	70.2	1.2
M111T70_2	1.79541e+07	1.7933e+07	4.55	536051	526972	9.06	33.49	5.07	1.99333e-18	17.7	1.24566e-16	1.26339	111.091	70.1	1.2
M111T83	8.80953e+07	9.40499e+07	17.6	8.50183e+07	8.16184e+07	11.05	1.04	0.05	0.756858	0.12	0.795704	0.117068	111.055	83.2	1.4
M112T126	2.22455e+07	2.21505e+07	9.77	2.19579e+07	2.16965e+07	48.84	1.01	0.02	0.562491	0.25	0.621581	0.221906	112.075	126	2.1
M112T239	1.08002e+07	1.3612e+07	51	6.67295e+06	6.66135e+06	4.83	1.62	0.69	0.447471	0.35	0.510623	0.284406	112.075	238.7	4
M112T41_1	8.94326e+06	7.80903e+06	20.13	207263	209654	4.21	43.15	5.43	7.79489e-10	9.11	5.56433e-09	1.26153	111.519	41	0.7
M112T41_3	9.97164e+06	9.94727e+06	1.31	1.0506e+07	1.04631e+07	4.36	0.95	-0.08	0.0193541	1.71	0.0284581	0.827303	112.017	40.9	0.7
M112T44	9.13537e+06	9.19975e+06	2.9	25720	27295.4	12.62	355.19	8.47	3.61084e-12	11.44	4.32949e-11	1.26352	112.086	43.6	0.7
M112T48	3.59261e+07	3.5657e+07	2.84	2.17667e+06	2.19596e+06	10.7	16.51	4.04	6.54365e-11	10.18	5.94247e-10	1.26248	112.05	47.7	0.8
M112T50	1.39989e+07	9.28929e+06	58.72	477133	477332	8.62	29.34	4.87	1.74894e-06	5.76	5.30946e-06	1.23802	112.075	49.7	0.8
M112T65	1.09518e+07	1.11291e+07	6.73	1.18035e+07	1.16094e+07	15.25	0.93	-0.11	0.297921	0.53	0.357215	0.380982	111.984	65.1	1.1
M112T70_1	5.65685e+07	1.98764e+07	112.1	8.38362e+06	8.00707e+06	12.83	6.75	2.75	0.00883418	2.05	0.0135687	0.929528	112.039	70.2	1.2
M112T70_2	9.54359e+06	9.87192e+06	11.15	7.77263e+06	7.36272e+06	11.96	1.23	0.3	0.00651685	2.19	0.0101877	0.86682	112.075	70.5	1.2
M112T70_3	1.10472e+08	1.02423e+08	16.2	2.49665e+06	2.37419e+06	14.1	44.25	5.47	3.5929e-15	14.44	9.39504e-14	1.26063	112.086	70	1.2
M112T83	8.87761e+07	9.0183e+07	3.36	2.54203e+06	2.5168e+06	5.5	34.92	5.13	7.09457e-21	20.15	1.13729e-18	1.26374	112.075	83.1	1.4
M112T87	6.33727e+06	6.34545e+06	2.4	1.15604e+06	1.06098e+06	52.25	5.48	2.45	0.00014929	3.83	0.000300619	1.17001	111.589	87.2	1.5
M113T135	2.33624e+06	2.6353e+06	29.15	1.58662e+06	1.60997e+06	6.19	1.47	0.56	0.0911099	1.04	0.121315	0.634185	113.059	134.6	2.2
M113T154	705208	626308	32.5	2.93139e+06	2.99648e+06	15.33	0.24	-2.06	3.78535e-08	7.42	1.74566e-07	1.21845	113.042	153.6	2.6
M113T41	4.45967e+06	4.41193e+06	4.63	1.21195e+06	1.28532e+06	39.39	3.68	1.88	0.000130758	3.88	0.0002668	1.17051	113.009	41.1	0.7
M113T42	4.7386e+06	4.77883e+06	3.73	3.29618e+06	3.24796e+06	5.62	1.44	0.52	6.76966e-09	8.17	3.83701e-08	1.22766	112.966	41.9	0.7
M113T54	1.77499e+07	1.74261e+07	13.66	2.37908e+07	1.82534e+07	67.82	0.75	-0.42	0.399179	0.4	0.461805	0.319119	113.034	54	0.9
M113T70	9.82046e+06	1.11686e+07	28.17	1.30273e+07	1.3978e+07	14.95	0.75	-0.41	0.0416602	1.38	0.0585817	0.697963	113.034	70.1	1.2
M113T82	2.88766e+06	2.83645e+06	7.05	1.80327e+06	1.80653e+06	5.32	1.6	0.68	7.93981e-09	8.1	4.39881e-08	1.22725	113.059	82.2	1.4
M113T91	1.62357e+07	1.58562e+07	10.87	6.57354e+06	6.69075e+06	4.45	2.47	1.3	8.26504e-11	10.08	7.3785e-10	1.24603	113.07	90.7	1.5
M114T112	4.86371e+07	3.71305e+07	56.92	1.74951e+08	1.32194e+08	95.92	0.28	-1.85	0.00665782	2.18	0.0103904	0.866558	114.09	112.4	1.9
M114T125	7.89412e+07	7.98511e+07	3.45	2.85273e+08	2.89892e+08	4.09	0.28	-1.85	1.69967e-16	15.77	6.23551e-15	1.26244	114.091	125.2	2.1
M114T185	3.18577e+08	233690079	70.01	4.78483e+08	3.48423e+08	80.4	0.67	-0.59	0.296203	0.53	0.355385	0.382012	113.962	185.2	3.1
M114T198	5.03193e+07	4.41112e+07	26.39	1.37993e+08	1.28357e+08	39.2	0.36	-1.46	0.00097194	3.01	0.00169035	0.985925	113.962	198	3.3
M114T221	3.84195e+08	3.51624e+08	26.52	8.99008e+08	5.75075e+08	92.02	0.43	-1.23	0.13741	0.86	0.176896	0.554283	113.962	221.4	3.7
M114T244	8.63047e+07	8.12512e+07	45.32	2.23917e+08	1.77696e+08	61.6	0.39	-1.38	0.0024007	2.62	0.00395857	0.93822	114.064	244.5	4.1
M114T280_1	2.43707e+09	2.70037e+09	51.64	2.05338e+09	2.24419e+09	39.34	1.19	0.25	0.80764	0.09	0.838808	0.0899012	113.962	279.6	4.7
M114T309	3.44477e+08	3.55527e+08	16.92	1.06682e+09	1.16631e+09	71.93	0.32	-1.63	0.0225918	1.65	0.0329443	0.820455	113.962	308.7	5.1
M114T333	6.39598e+07	3.06797e+07	94.59	7.50227e+07	6.89919e+07	62.51	0.85	-0.23	0.505553	0.3	0.567679	0.246038	114.064	333.1	5.6
M114T345	1.03052e+08	1.0301e+08	1.04	1.53462e+08	1.69505e+08	43.77	0.67	-0.57	0.999613	0	0.999613	0.00019844	113.962	344.6	5.7
M114T349	1.54051e+08	1.54862e+08	11.74	1.40512e+08	1.41938e+08	51.51	1.1	0.13	0.362052	0.44	0.423639	0.344371	114.064	349.5	5.8
M114T389	1.67546e+08	1.94418e+08	58.09	1.38745e+08	1.15025e+08	41.74	1.21	0.27	0.995283	0	0.996229	0.00373161	114.064	388.6	6.5
M114T444	1.45303e+08	1.00158e+08	62.17	2.13038e+08	1.93898e+08	69.39	0.68	-0.55	0.392701	0.41	0.455233	0.31713	114.064	444.1	7.4
M114T448	7.56321e+07	5.37817e+07	85.19	2.63659e+08	2.64502e+08	4.07	0.29	-1.8	0.00049465	3.31	0.000906898	1.12717	114.091	447.7	7.5
M114T54_2	3.9693e+07	3.88825e+07	6.6	1.60322e+08	1.56785e+08	11.06	0.25	-2.01	1.65557e-12	11.78	2.15693e-11	1.25572	114.127	53.6	0.9
M114T63	1.22453e+08	1.15653e+08	12.39	3.55071e+08	3.59544e+08	21.34	0.34	-1.54	1.04678e-07	6.98	4.34627e-07	1.20863	113.963	62.6	1
M114T69	1.35444e+07	1.16754e+07	44.01	1.5449e+07	9.08201e+06	66.47	0.88	-0.19	0.91701	0.04	0.931281	0.0380429	114.054	69.4	1.2
M115T125	3.27046e+06	3.28945e+06	2.46	373850	333053	42.35	8.75	3.13	8.89526e-06	5.05	2.30963e-05	1.22625	115.094	125.3	2.1
M115T178	1.03584e+07	1.06319e+07	8.46	1.30102e+07	1.31459e+07	6.99	0.8	-0.33	0.000151499	3.82	0.000304465	1.06816	115.094	177.6	3
M115T35	3.54525e+07	2.14468e+07	97.97	5.90361e+07	5.56567e+07	29.09	0.6	-0.74	0.0508114	1.29	0.0704027	0.707503	114.971	34.6	0.6
M115T48	1.01503e+06	1.00694e+06	9	4.85365e+06	4.92076e+06	8.58	0.21	-2.26	3.05355e-13	12.52	4.78066e-12	1.25732	115.038	48.5	0.8
M115T66	1.5352e+07	1.56284e+07	3.66	1.96567e+07	1.91237e+07	6.76	0.78	-0.36	2.0531e-06	5.69	6.11947e-06	1.17078	114.971	66.3	1.1
M115T78_1	3.22487e+07	3.97826e+07	44.09	3.09789e+07	3.16803e+07	7.02	1.04	0.06	0.611456	0.21	0.668477	0.196739	115.038	78.3	1.3
M115T78_2	836913	788339	13.42	1.56912e+06	1.60222e+06	8.66	0.53	-0.91	1.25373e-07	6.9	5.10773e-07	1.20531	115.13	77.9	1.3
M115T79	2.41345e+06	2446821	16.73	2.91523e+06	2.64577e+06	26.8	0.83	-0.27	0.224248	0.65	0.276104	0.439584	115.086	78.9	1.3
M116T112	2.29258e+06	2.29749e+06	1.87	6.15849e+06	6.16657e+06	2.13	0.37	-1.43	1.78625e-18	17.75	1.1258e-16	1.26327	116.052	112.4	1.9
M116T41	3.21181e+07	3.22089e+07	2.12	7.40988e+06	7.38228e+06	3.77	4.33	2.12	2.51287e-18	17.6	1.48239e-16	1.26327	115.964	41.1	0.7
M116T50	1.9773e+08	1.99486e+08	8.62	1.10497e+08	1.06031e+08	12.22	1.79	0.84	2.45023e-07	6.61	9.31342e-07	1.19874	116.07	49.9	0.8
M116T75	2.66049e+06	2.90634e+06	23.83	433915	425087	7.1	6.13	2.62	3.60409e-06	5.44	1.0167e-05	1.22959	116.118	75.4	1.3
M116T78	647918	612045	19.85	2.08444e+06	2.07208e+06	7.8	0.31	-1.69	2.13027e-09	8.67	1.36596e-08	1.23567	116.042	78.3	1.3
M117T34	1.32423e+06	1.24115e+06	13.78	1.39267e+06	1.33214e+06	12.19	0.95	-0.07	0.459925	0.34	0.522312	0.269448	116.976	33.8	0.6
M117T41_1	1.75801e+06	1.87574e+06	28.5	1.95722e+06	1.92268e+06	31.57	0.9	-0.15	0.633605	0.2	0.688709	0.179345	116.524	41	0.7
M117T41_2	4.73792e+06	5.72326e+06	43.25	3.80396e+06	3.79098e+06	65.4	1.25	0.32	0.493094	0.31	0.55572	0.256829	116.961	41.1	0.7
M117T49	3.23053e+06	3.17553e+06	17.14	2.80395e+06	2.94554e+06	16.59	1.15	0.2	0.164602	0.78	0.208446	0.49625	117.054	49.1	0.8
M117T50	3.06924e+06	3.26848e+06	32.58	1.29328e+07	1.30715e+07	5.24	0.24	-2.08	0.000161829	3.79	0.000322521	1.16547	117.073	49.6	0.8
M117T80	8.25029e+06	8.65709e+06	16.2	7.18669e+06	6.94354e+06	8.57	1.15	0.2	0.136998	0.86	0.176397	0.530978	117.09	79.7	1.3
M118T34	3.40302e+06	4.49783e+06	64.74	4.8232e+06	2.45391e+06	102.88	0.71	-0.5	0.670997	0.17	0.721904	0.15957	117.934	34.3	0.6
M118T41_1	5.26803e+06	5.50343e+06	16.38	4.36435e+06	4.41223e+06	28.96	1.21	0.27	0.154147	0.81	0.196555	0.510139	117.959	40.9	0.7
M118T41_2	2.51874e+06	2.52624e+06	1.8	5.05305e+06	5.04844e+06	3.19	0.5	-1	2.66696e-15	14.57	7.23022e-14	1.26121	118.034	41.2	0.7
M118T51	1.4029e+08	1.40815e+08	1.42	1.52443e+08	1.48424e+08	8.02	0.92	-0.12	0.0352791	1.45	0.0500766	0.770566	118.085	50.5	0.8
M118T63	1.05556e+07	1.05456e+07	4	9.97081e+06	1.01891e+07	5.52	1.06	0.08	0.046312	1.33	0.0646789	0.683117	117.981	62.8	1
M119T149	9.42208e+06	9.92057e+06	8.17	494770	404794	35.35	19.04	4.25	1.36982e-07	6.86	5.54698e-07	1.24958	119.015	148.6	2.5
M119T41	4.08735e+07	3.99076e+07	6.97	2.51574e+06	2.33224e+06	32.03	16.25	4.02	1.96349e-07	6.71	7.62843e-07	1.24994	119.013	41	0.7
M119T50	1.17869e+07	1.18427e+07	4.56	402133	427060	26.75	29.31	4.87	2.92715e-08	7.53	1.39527e-07	1.25713	119.089	50.2	0.8
M119T52	9.50853e+07	9.62906e+07	12.24	2.50178e+08	2.37107e+08	12.74	0.38	-1.4	5.2725e-09	8.28	3.08322e-08	1.23048	119.015	51.7	0.9
M119T54	1.80955e+07	1.8118e+07	3.31	252414	255469	17.03	71.69	6.16	2.83815e-10	9.55	2.217e-09	1.26237	119.06	53.9	0.9
M119T70_1	7.63886e+07	7.6625e+07	6.54	6.61443e+07	6.78727e+07	5.84	1.15	0.21	0.00111888	2.95	0.00192726	0.983319	119.016	70.1	1.2
M119T70_2	1.62941e+07	1.77594e+07	33.02	2.45585e+06	1.89994e+06	60.81	6.63	2.73	1.10074e-05	4.96	2.79217e-05	1.14073	119.06	70.2	1.2
M119T84	2.67144e+06	2.67819e+06	3.47	1.59476e+07	1.61085e+07	4.31	0.17	-2.58	4.84919e-18	17.31	2.61007e-16	1.26301	119.014	84	1.4
M119T89	1.73853e+07	1.75298e+07	1.99	1.84235e+07	1.84124e+07	9.64	0.94	-0.08	0.185663	0.73	0.232916	0.498088	119.072	89.4	1.5
M119T97	2.45095e+07	2.43911e+07	1.35	7.52941e+06	7.52017e+06	3.98	3.26	1.7	7.79845e-12	11.11	8.68667e-11	1.26265	119.015	97	1.6
M120T242	8.20334e+06	8.26456e+06	3.73	240693	254626	23.03	34.08	5.09	1.37279e-08	7.86	7.13259e-08	1.25861	120.08	241.7	4
M120T34	2.48102e+07	2.69486e+07	25.29	1.54944e+07	1.53868e+07	23.31	1.6	0.68	0.0119747	1.92	0.0181131	0.82123	120.022	34.3	0.6
M120T41_1	1.36289e+07	5.69468e+06	92.7	1.15659e+07	1.15021e+07	63.16	1.18	0.24	0.953802	0.02	0.961857	0.0202232	119.514	41.1	0.7
M120T41_2	4.68303e+06	4.7095e+06	4.19	3.99269e+06	4.07193e+06	11.54	1.17	0.23	0.0087786	2.06	0.0134918	0.900209	120.012	41.1	0.7
M120T43	919854	919374	3.82	17608.2	17321	55.87	52.24	5.71	1.43391e-05	4.84	3.55894e-05	1.21863	119.586	42.9	0.7
M120T55	9.02452e+06	8.82604e+06	12.59	6.51279e+06	6.40173e+06	7.8	1.39	0.47	8.34141e-05	4.08	0.00017721	1.08356	120.08	54.5	0.9
M120T58	2.60599e+07	2.90313e+07	44.92	2.56426e+07	1.46074e+07	76.01	1.02	0.02	0.697347	0.16	0.744928	0.145152	119.517	58.1	1
M120T70	1.58173e+07	1.58537e+07	2.83	1.73243e+08	1.71605e+08	2.56	0.09	-3.45	1.66658e-21	20.78	3.07234e-19	1.26386	120.08	70.3	1.2
M120T78	8.1565e+06	8.01952e+06	7.13	6.62929e+06	7.16337e+06	29.47	1.23	0.3	0.155493	0.81	0.198032	0.530564	120.009	78	1.3
M121T272	4.3966e+06	4.39272e+06	1.45	21480.1	21797.1	64.8	204.68	7.68	1.31279e-06	5.88	4.10889e-06	1.24428	121.075	271.9	4.5
M121T70	6.42894e+06	6.98361e+06	29.13	430706	496014	36.88	14.93	3.9	9.06833e-09	8.04	4.94966e-08	1.22615	121.083	70.2	1.2
M121T80	1.8154e+07	1.82126e+07	5.36	717155	905734	90.6	25.31	4.66	0.00112583	2.95	0.00193787	1.08567	121.075	80	1.3
M121T83	2.82967e+07	2.83879e+07	1.24	195061	46276.3	204.43	145.07	7.18	3.54697e-05	4.45	8.13036e-05	1.20558	121.039	83.3	1.4
M122T154	3.22057e+07	3.20899e+07	2.61	323923	318710	23.32	99.42	6.64	2.62252e-09	8.58	1.65004e-08	1.26147	122.023	153.6	2.6
M122T170	6348.35	6162.91	54.23	1.52841e+06	1.52774e+06	4.04	0	-7.91	3.3697e-07	6.47	1.23438e-06	1.25104	122.079	170.4	2.8
M122T177	2.01513e+07	2.09942e+07	11.15	1.22285e+06	1.35066e+06	23.89	16.48	4.04	5.41892e-12	11.27	6.25338e-11	1.25298	122.059	177.2	3
M122T230	1.12353e+07	1.1116e+07	3.89	78619	87851.9	35.46	142.91	7.16	6.40921e-08	7.19	2.79158e-07	1.25613	122.059	230.5	3.8
M122T292	944966	942163	1.59	13349.9	19172	92.25	70.78	6.15	0.000543784	3.26	0.000986922	1.12302	122.083	291.5	4.9
M122T43	9.22931e+06	9.21943e+06	6.76	459211	488609	31.58	20.1	4.33	3.50981e-07	6.45	1.27746e-06	1.24787	122.071	42.6	0.7
M122T54	5.15601e+07	5.17537e+07	1.95	102259	99350.2	60.32	504.21	8.98	3.32105e-07	6.48	1.21777e-06	1.25147	122.096	53.7	0.9
M122T70_1	3.0613e+07	3.11322e+07	6.25	3.12341e+06	4.12699e+06	42.66	9.8	3.29	1.66743e-05	4.78	4.07951e-05	1.21385	122.059	70.2	1.2
M122T70_2	1.55638e+07	1.70319e+07	27.7	35506.1	43936.4	66.26	438.34	8.78	5.96581e-10	9.22	4.36861e-09	1.24118	122.096	70.1	1.2
M123T100	2.99093e+07	3.01056e+07	1.77	1.16135e+07	1.15981e+07	5.09	2.58	1.36	1.90149e-10	9.72	1.5545e-09	1.26036	123.055	100.1	1.7
M123T239	5.40502e+07	5.82392e+07	16.92	3.44092e+06	3.47629e+06	6.24	15.71	3.97	1.58327e-09	8.8	1.04897e-08	1.25801	123.091	239.5	4
M123T34	2.00971e+07	2.00181e+07	1.11	166676	166342	1.72	120.58	6.91	1.95918e-28	27.71	1.4447e-24	1.26418	122.963	34.3	0.6
M123T41	8.4522e+08	8.48155e+08	2.07	3.31148e+07	3.28932e+07	3.63	25.52	4.67	1.15484e-22	21.94	3.98917e-20	1.26394	123.04	41.2	0.7
M123T45	5.58507e+07	5.56406e+07	5.71	9.6949e+06	9.62108e+06	1.91	5.76	2.53	5.16962e-12	11.29	6.01274e-11	1.26312	122.924	45.1	0.8
M123T55	4.44669e+07	4.42808e+07	1.67	3.9682e+07	3.9141e+07	3.31	1.12	0.16	2.89233e-06	5.54	8.31504e-06	1.16502	123.055	54.5	0.9
M123T69	2.71234e+07	2.85515e+07	13.07	3.38899e+07	3.89733e+07	36.99	0.8	-0.32	0.688099	0.16	0.736543	0.148829	123.055	69.1	1.2
M124T179	1.37553e+07	1.36271e+07	1.58	381939	382809	3.78	36.01	5.17	2.81011e-23	22.55	1.29511e-20	1.26406	124.094	179	3
M124T240	2.51046e+06	2.5403e+06	2.6	572405	583964	8.1	4.39	2.13	5.1448e-10	9.29	3.84374e-09	1.26035	124.094	239.5	4
M124T242	8.26784e+06	8.12242e+06	19.93	5.73314e+06	5.68073e+06	5.19	1.44	0.53	0.00247294	2.61	0.00406859	1.01254	124.039	242.2	4
M124T262	3.14443e+06	3.57678e+06	27.67	3.68979e+06	3690047	5.16	0.85	-0.23	0.1596	0.8	0.202773	0.532549	124.075	261.9	4.4
M124T279	588369	604420	15.7	6.98406e+06	7.2304e+06	7.34	0.08	-3.57	1.258e-13	12.9	2.18271e-12	1.25849	124.075	278.6	4.6
M124T41	7.05465e+07	5.99957e+07	27.01	2.6e+07	2.57729e+07	4.62	2.71	1.44	6.89111e-05	4.16	0.000148712	1.18171	124.039	41.1	0.7
M124T419	1.5728e+08	1.59002e+08	3.69	1.6592e+07	1.0019e+07	56.77	9.48	3.24	3.31086e-05	4.48	7.62232e-05	1.20446	124.086	419.4	7
M124T43	3.18639e+06	3.15945e+06	2.16	198584	197791	2.52	16.05	4	4.44986e-23	22.35	1.82296e-20	1.26406	123.594	43.1	0.7
M124T448_1	1.05344e+08	1.04542e+08	3.78	1.02622e+08	1.00434e+08	4.98	1.03	0.04	0.280625	0.55	0.338679	0.393764	124.086	447.9	7.5
M124T448_2	2.74028e+07	2.69908e+07	5.01	2.9409e+06	2.96377e+06	5.16	9.32	3.22	7.89374e-18	17.1	4.07052e-16	1.2631	124.111	448.2	7.5
M124T57	8.01709e+07	7.90167e+07	3.25	4.75136e+07	4.80507e+07	2.23	1.69	0.75	1.72244e-13	12.76	2.8736e-12	1.25873	124.038	57.2	1
M124T68	1.15358e+07	1.1512e+07	2.92	42912.2	8755.57	219.64	268.82	8.07	2.26312e-05	4.65	5.38158e-05	1.21252	124.086	68	1.1
M124T69	4.09816e+07	4.12964e+07	2.07	4.52471e+06	4.51489e+06	3.37	9.06	3.18	6.93692e-21	20.16	1.13673e-18	1.26383	124.038	69.1	1.2
M124T70	9.72645e+07	9.07252e+07	52.61	7.94658e+07	7.81466e+07	53.58	1.22	0.29	0.788487	0.1	0.822973	0.103071	124.075	70.1	1.2
M124T85	1.09238e+07	1.05561e+07	7.85	1.17628e+07	1.10531e+07	14.3	0.93	-0.11	0.271441	0.57	0.328886	0.399712	124.075	85.2	1.4
M125T116	1.00901e+06	1.00322e+06	2.15	896629	895324	5.12	1.13	0.17	9.86235e-05	4.01	0.000207017	1.08058	125.03	116.1	1.9
M125T34	3.07367e+06	2.78268e+06	16.75	4.469e+06	4.75957e+06	24.5	0.69	-0.54	0.00749212	2.13	0.0116016	0.85984	125.002	33.8	0.6
M125T41	1.2204e+08	1.20617e+08	2.65	4.89028e+07	4.93529e+07	3.36	2.5	1.32	6.32314e-16	15.2	1.92673e-14	1.26165	125.037	41.1	0.7
M125T45	4.73025e+07	2.5054e+07	95.9	8.41097e+06	8.28822e+06	11.96	5.62	2.49	0.00178741	2.75	0.00299078	1.04727	124.922	45.1	0.8
M125T51	9.34864e+06	9.43439e+06	4.83	1.07762e+06	1.09619e+06	6.07	8.68	3.12	3.15442e-17	16.5	1.37778e-15	1.26273	125.07	51.4	0.9
M125T70	1.32818e+07	1.24014e+07	16.38	341991	179298	63.82	38.84	5.28	2.41236e-06	5.62	7.06745e-06	1.23219	125.107	70.3	1.2
M125T74	1.5389e+08	1.191e+08	37.24	4.74634e+06	4.83316e+06	12.7	32.42	5.02	3.7566e-08	7.43	1.73349e-07	1.25003	125.07	73.7	1.2
M126T116	3.81325e+07	3.73363e+07	10.21	8.25614e+06	5.82033e+06	54.46	4.62	2.21	8.71012e-05	4.06	0.000184405	1.17256	126.054	115.8	1.9
M126T152	7.2158e+06	7.24371e+06	3.35	267805	267375	7.36	26.94	4.75	2.02613e-19	18.69	1.78139e-17	1.26379	126.091	152.2	2.5
M126T162	9.67759e+06	9.77753e+06	3.19	1.32926e+06	1.17842e+06	34.73	7.28	2.86	1.53085e-06	5.82	4.70549e-06	1.24149	126.091	162.2	2.7
M126T214	1.43673e+06	1.45001e+06	2.88	45828.5	46060	4.65	31.35	4.97	1.23188e-21	20.91	2.45511e-19	1.26407	125.604	213.5	3.6
M126T245	2.35134e+06	2.30718e+06	4.46	822832	819270	9	2.86	1.51	2.68179e-12	11.57	3.31805e-11	1.25502	126.091	245.2	4.1
M126T291	2.6695e+06	2.66993e+06	3.28	88690.3	88369.1	2.89	30.1	4.91	1.19015e-22	21.92	3.98917e-20	1.26413	126.091	291.2	4.9
M126T34	6.52647e+06	5.49247e+06	37.77	980816	977817	3.91	6.65	2.73	3.01247e-06	5.52	8.63349e-06	1.23587	125.963	34.3	0.6
M126T41	7.00343e+06	6.98744e+06	9.48	448816	519671	69.31	15.6	3.96	0.0028681	2.54	0.00468321	1.02751	126.04	41.1	0.7
M126T42	8.54612e+07	9.12385e+07	20.06	2.30956e+07	2.31786e+07	1.78	3.7	1.89	9.2844e-06	5.03	2.40222e-05	1.22418	125.985	41.6	0.7
M126T48	9.12323e+06	8.78271e+06	8.5	82734.9	57897.6	79.06	110.27	6.78	2.13388e-07	6.67	8.21683e-07	1.25116	126.065	48.2	0.8
M126T54	1.91483e+08	1.94137e+08	11.34	1.19699e+08	1.19352e+08	6.12	1.6	0.68	8.70054e-07	6.06	2.85273e-06	1.18347	126.054	53.6	0.9
M126T70	1.26992e+08	1.27633e+08	3.68	1.06476e+08	1.0756e+08	4	1.19	0.25	1.84035e-06	5.74	5.55721e-06	1.17276	126.054	69.9	1.2
M126T74	9.52631e+06	9.58318e+06	3.66	104921	104889	11.42	90.8	6.5	1.12096e-12	11.95	1.54793e-11	1.26365	126.073	73.8	1.2
M126T82_1	7.18933e+07	5.82435e+07	52.29	8.35615e+07	7.26099e+07	29.41	0.86	-0.22	0.321734	0.49	0.382225	0.361988	126.054	82.3	1.4
M126T82_2	1.12776e+07	1.29273e+07	27.43	4.0298e+06	4.06767e+06	4.25	2.8	1.48	0.000177079	3.75	0.000349981	1.15885	126.091	82.1	1.4
M126T85	2.03308e+07	2.06162e+07	6.47	1.01655e+07	9.89872e+06	5.24	2	1	4.07394e-11	10.39	3.85639e-10	1.24886	126.036	84.6	1.4
M126T93	4.73845e+07	4.81075e+07	7.42	4.12141e+07	4.035e+07	3.95	1.15	0.2	0.00102986	2.99	0.00178393	0.98467	126.054	93.1	1.6
M127T114	4.19037e+08	4.21082e+08	19.29	5.08079e+08	5.97639e+08	32.87	0.82	-0.28	0.40413	0.39	0.466655	0.304364	127.037	113.6	1.9
M127T116	2.40658e+06	2.3185e+06	42.92	4.62377e+06	5.40934e+06	58.14	0.52	-0.94	0.482129	0.32	0.544945	0.256168	127.058	115.7	1.9
M127T118	9.03961e+06	9.109e+06	9.51	127567	131450	43.14	70.86	6.15	1.40577e-07	6.85	5.65838e-07	1.25102	127.086	117.6	2
M127T224	3.09635e+07	3.10813e+07	3.2	3.44922e+07	3.39208e+07	3.5	0.9	-0.16	5.75993e-05	4.24	0.000126297	1.09772	127.037	223.7	3.7
M127T33	1.73177e+07	1.72494e+07	4	633094	650816	12.1	27.35	4.77	5.10513e-11	10.29	4.71745e-10	1.26232	126.971	32.6	0.5
M127T42_2	6.90061e+06	6.91744e+06	3.37	73981.8	72106.9	16.49	93.27	6.54	2.27716e-10	9.64	1.82322e-09	1.26248	127.122	41.6	0.7
M127T45	1.61463e+07	1.60177e+07	2.15	814883	805024	9.66	19.81	4.31	3.98307e-11	10.4	3.78007e-10	1.26303	126.576	44.5	0.7
M127T49	1.59261e+08	1.59266e+08	7.76	1.44379e+08	1.37705e+08	11.89	1.1	0.14	0.0746076	1.13	0.100687	0.620728	127.037	49.1	0.8
M127T54	2.26702e+07	2.29621e+07	5.56	77423.5	73099.6	54.8	292.81	8.19	4.52571e-07	6.34	1.60522e-06	1.24882	127.058	53.6	0.9
M127T64	5.34672e+06	5.58213e+06	14.24	433996	502739	21.46	12.32	3.62	1.11658e-11	10.95	1.18641e-10	1.25161	126.986	63.9	1.1
M127T65	5.16896e+07	4.49837e+07	29.1	2.84925e+06	2.82992e+06	12.18	18.14	4.18	8.79174e-12	11.06	9.60448e-11	1.25326	126.971	65.2	1.1
M127T70_1	6.04901e+07	6.0834e+07	6.12	1.94451e+06	1.97826e+06	11.97	31.11	4.96	8.05349e-17	16.09	3.21008e-15	1.2625	127.038	70.1	1.2
M127T70_2	13371066	1.34091e+07	6.15	47939.3	27792.6	103.08	278.92	8.12	4.42033e-06	5.35	1.22448e-05	1.2337	127.058	69.7	1.2
M127T87	4.88091e+07	5.0187e+07	5.37	3.97033e+06	2.60397e+06	93.31	12.29	3.62	2.05425e-05	4.69	4.93421e-05	1.21195	127.038	86.9	1.4
M127T99	1.34414e+07	1.30618e+07	18.35	1.44379e+07	1.35407e+07	16.98	0.93	-0.1	0.430562	0.37	0.493543	0.290077	127.068	98.9	1.6
M128T114	3.76192e+07	3.7716e+07	1.62	3.49134e+07	3.45744e+07	2.69	1.08	0.11	3.89505e-05	4.41	8.843e-05	1.10797	128.042	113.5	1.9
M128T149	3.31885e+06	3.23864e+06	9.96	3.67439e+06	3.50138e+06	16.68	0.9	-0.15	0.193491	0.71	0.241954	0.469434	128.052	148.8	2.5
M128T221	205990883	1.87533e+08	26	2.03422e+06	1.98925e+06	9.8	101.26	6.66	1.68015e-15	14.77	4.72878e-14	1.26159	128.106	221.3	3.7
M128T41	1.78028e+09	1.76665e+09	2.98	4.91029e+08	4.91136e+08	2.53	3.63	1.86	3.3111e-18	17.48	1.89272e-16	1.26346	128.018	41.2	0.7
M128T49	3.27593e+06	3.26836e+06	0.78	108574	109166	2.62	30.17	4.92	4.98875e-16	15.3	1.56541e-14	1.26415	128.042	49.1	0.8
M128T55	6.35319e+07	6.17561e+07	5.06	7.11593e+07	6.93441e+07	11.37	0.89	-0.16	0.0401752	1.4	0.0566339	0.6985	128.07	55.2	0.9
M128T58	1.97012e+08	1.95875e+08	2.46	4.59802e+06	3.48336e+06	69.84	42.85	5.42	6.13504e-07	6.21	2.09153e-06	1.24808	127.978	58.3	1
M128T70	1.74636e+08	1.93248e+08	31.68	7.6728e+06	8.52594e+06	34.19	22.76	4.51	2.02667e-08	7.69	1.00978e-07	1.22087	128.07	70.1	1.2
M128T78	1.04928e+07	1.03867e+07	7.66	2.78564e+06	2.78397e+06	3.78	3.77	1.91	1.97084e-14	13.71	4.12643e-13	1.26053	128.143	78	1.3
M129T113	3.18088e+06	3.0631e+06	8.75	2.65712e+06	2.72256e+06	9.41	1.2	0.26	0.00300285	2.52	0.00489564	0.922932	129.042	112.9	1.9
M129T116	2.33197e+08	2.33661e+08	1.56	2.15603e+08	2.15886e+08	3.04	1.08	0.11	5.60791e-05	4.25	0.000123258	1.09809	129.054	116.1	1.9
M129T134	4.89509e+06	4.67944e+06	15.8	5.06921e+06	5.07436e+06	3.85	0.97	-0.05	0.455591	0.34	0.517966	0.279141	129.101	134.4	2.2
M129T221	1.83281e+07	1.62014e+07	26.36	432371	407262	21.99	42.39	5.41	6.59552e-13	12.18	9.66905e-12	1.25712	129.11	221.4	3.7
M129T230	1.16391e+06	1.16049e+06	4.16	963963	982462	11	1.21	0.27	0.00342102	2.47	0.00553701	0.976301	129.036	229.6	3.8
M129T34	3.6921e+07	3.70874e+07	3.64	2.92746e+06	2.89938e+06	5.43	12.61	3.66	3.69156e-19	18.43	2.86543e-17	1.26373	128.949	34.2	0.6
M129T41_2	4.49388e+07	4.48086e+07	3.67	2.85289e+06	3.04617e+06	14.8	15.75	3.98	2.77083e-09	8.56	1.72861e-08	1.25999	129.019	41.2	0.7
M129T42	3.50521e+06	3.45623e+06	11.4	3.47507e+06	3.63877e+06	20.96	1.01	0.01	0.805854	0.09	0.837076	0.0943526	129.138	42.4	0.7
M129T49_1	1.17285e+08	1.23805e+08	36.77	1.36173e+08	1.41748e+08	51.97	0.86	-0.22	0.808761	0.09	0.839736	0.0856275	129.065	48.8	0.8
M129T49_2	9.90678e+06	9.90641e+06	8.45	4.15162e+06	4.16721e+06	10.41	2.39	1.25	1.0175e-09	8.99	7.03191e-09	1.2386	129.101	49.1	0.8
M129T65	6.3098e+07	6.29957e+07	2.26	101316	103552	5.93	622.79	9.28	1.56496e-16	15.81	5.77e-15	1.26415	128.95	65.4	1.1
M129T70	1.11211e+07	1.10668e+07	2.96	304430	308418	7.59	36.53	5.19	1.05282e-13	12.98	1.87072e-12	1.26361	129.073	70.1	1.2
M130T116	1.51093e+07	1.51156e+07	1.28	1.40408e+07	1.40417e+07	2.45	1.08	0.11	1.35321e-05	4.87	3.37571e-05	1.13318	130.057	116.2	1.9
M130T124	2.0086e+07	1.16672e+07	61.01	2.85225e+07	2.98097e+07	50.75	0.7	-0.51	0.261536	0.58	0.31814	0.40644	130.006	123.8	2.1
M130T137	1.18652e+07	1.19382e+07	1.6	425113	403440	11.14	27.91	4.8	9.45684e-11	10.02	8.33151e-10	1.26297	130.158	136.7	2.3
M130T218	4.86352e+07	4.89498e+07	2.72	4.81972e+07	4.80274e+07	9.71	1.01	0.01	0.746496	0.13	0.787843	0.122095	130.006	218.2	3.6
M130T255	1.2895e+06	1.29182e+06	3.38	1.36414e+06	1.37186e+06	3.01	0.95	-0.08	0.00671584	2.17	0.0104765	0.864259	130.122	255.4	4.3
M130T367	1.04434e+08	1.04175e+08	2.02	1.26479e+08	1.2661e+08	2.28	0.83	-0.28	1.21721e-09	8.91	8.32625e-09	1.23758	130.084	366.6	6.1
M130T41	1.08787e+08	1.17421e+08	42.74	1.50942e+08	1.60474e+08	34.27	0.72	-0.47	0.206555	0.68	0.256291	0.452032	130.016	41.2	0.7
M130T49	3.58657e+06	2.99205e+06	50.65	3.92137e+06	3.47397e+06	38.98	0.91	-0.13	0.640131	0.19	0.694166	0.171208	130.068	48.5	0.8
M130T50	6.42373e+07	6.41185e+07	1.45	930366	939668	7.22	69.05	6.11	1.02313e-12	11.99	1.43433e-11	1.2639	130.097	49.7	0.8
M130T52	2.79681e+10	2.77193e+10	8.66	2.14926e+11	2.44065e+11	50.96	0.13	-2.94	0.000111801	3.95	0.00023106	1.17238	130.084	52.2	0.9
M130T54	1.10878e+09	1.23943e+09	47.73	2.28389e+08	2.2352e+08	52.23	4.85	2.28	0.00129973	2.89	0.00221344	0.976099	130.049	54.5	0.9
M130T66	4.35778e+09	4.37566e+09	7.45	1.7582e+08	1.78088e+08	10.36	24.79	4.63	1.01772e-16	15.99	3.88843e-15	1.26251	130.085	65.6	1.1
M130T70	9.26138e+08	5.77519e+08	62	7.25447e+08	6.27797e+08	27.83	1.28	0.35	0.670379	0.17	0.721345	0.161284	130.049	70.1	1.2
M130T84	3.21309e+07	3.18732e+07	3.35	2.01844e+07	2.0433e+07	3.59	1.59	0.67	1.06071e-11	10.97	1.12866e-10	1.25201	130.006	84.1	1.4
M131T100	9.41731e+06	9.39711e+06	22.59	1.39347e+07	13158970	38.86	0.68	-0.57	0.0814078	1.09	0.109106	0.604637	130.965	100	1.7
M131T116	972670	964779	3.9	947002	943141	8.6	1.03	0.04	0.419522	0.38	0.482539	0.298861	131.058	116	1.9
M131T138	6.05797e+06	6.15506e+06	6.58	5.17031e+06	4.93589e+06	11.7	1.17	0.23	0.00716426	2.14	0.0111313	0.862483	131.087	138.3	2.3
M131T158	1.28477e+06	1.29524e+06	2.15	1.5201e+06	1.53021e+06	2.56	0.85	-0.24	1.53666e-08	7.81	7.88541e-08	1.2248	131.086	158	2.6
M131T206	1.22695e+07	1.2162e+07	4.19	157291	157310	14.13	78	6.29	2.79976e-11	10.55	2.77866e-10	1.26268	131.087	206.2	3.4
M131T234	1.2593e+06	1.24804e+06	1.87	1.35329e+06	1.34913e+06	2.21	0.93	-0.1	2.5961e-05	4.59	6.09864e-05	1.12051	131.117	233.6	3.9
M131T35	5.90648e+07	5.81725e+07	5.89	4.33791e+07	4.32611e+07	4.58	1.36	0.45	1.39058e-07	6.86	5.61546e-07	1.2049	130.965	34.9	0.6
M131T42	1.62912e+07	1.62914e+07	1.48	1.09003e+06	1.09002e+06	7.86	14.95	3.9	3.71902e-11	10.43	3.55234e-10	1.26311	131.128	42.1	0.7
M131T52	2.40013e+09	2.37581e+09	2.46	7.28764e+09	7.44783e+09	6.86	0.33	-1.6	5.80443e-10	9.24	4.27591e-09	1.25939	131.089	52.2	0.9
M131T54	5.4057e+07	5.50556e+07	6.61	4.62593e+07	4.71074e+07	9.27	1.17	0.22	0.00367089	2.44	0.00591804	0.909846	131.052	54.5	0.9
M131T63	1.32669e+07	8.51251e+06	94.62	8.49225e+06	6.97614e+06	49.56	1.56	0.64	0.283685	0.55	0.341756	0.385221	131.012	62.5	1
M131T66	1.78341e+08	1.77402e+08	3.78	3.48179e+08	3.6187e+08	12.03	0.51	-0.97	2.16565e-06	5.66	6.41346e-06	1.22598	131.089	65.6	1.1
M131T70	4.12682e+07	4.20609e+07	8.45	2.24329e+07	2.28365e+07	10.45	1.84	0.88	4.81813e-08	7.32	2.16904e-07	1.21442	131.052	70.1	1.2
M132T226	5.88685e+06	4.70865e+06	48.06	7.22273e+06	7.12018e+06	7.48	0.82	-0.3	0.118442	0.93	0.154747	0.58734	132.1	225.6	3.8
M132T252	469501	386586	40.75	600283	559518	40.6	0.78	-0.35	0.310565	0.51	0.370568	0.365522	132.101	251.9	4.2
M132T35	1.57622e+08	1.79999e+08	67.32	1.92285e+08	2.19184e+08	37.17	0.82	-0.29	0.374356	0.43	0.436305	0.319492	131.972	34.9	0.6
M132T381	3.39115e+06	3.33858e+06	6.75	3.46761e+06	3.48122e+06	4.41	0.98	-0.03	0.455746	0.34	0.518062	0.280168	132.1	381.1	6.4
M132T39	988283	1.00671e+06	3.68	1.1936e+07	1.17691e+07	6.64	0.08	-3.59	3.56297e-18	17.45	1.9904e-16	1.26336	132.474	38.6	0.6
M132T41_1	9.54335e+06	9.34177e+06	12.1	1.78641e+07	1.70514e+07	62.02	0.53	-0.9	0.188353	0.73	0.23605	0.492963	131.52	41.1	0.7
M132T41_2	1.86592e+07	1.92753e+07	63.79	1.34515e+07	7.71346e+06	80.86	1.39	0.47	0.453177	0.34	0.515539	0.281614	132.021	41.1	0.7
M132T411	2.65098e+06	2.97161e+06	29.75	3.95218e+06	3.89991e+06	3.02	0.67	-0.58	0.0352191	1.45	0.0500011	0.78065	132.1	411.1	6.9
M132T442	1.75961e+06	1.73691e+06	3.27	2.12256e+06	2.10775e+06	3.82	0.83	-0.27	3.64622e-07	6.44	1.32449e-06	1.19661	132.1	442.4	7.4
M132T48	4.65469e+07	4.64911e+07	3.6	2.98886e+07	2.87909e+07	13.33	1.56	0.64	4.22932e-05	4.37	9.51049e-05	1.18055	132.076	48.2	0.8
M132T53	1.04323e+08	9.03233e+07	35.08	1.63506e+08	1.6272e+08	5.34	0.64	-0.65	0.00309746	2.51	0.00503987	1.0072	132.101	53.4	0.9
M132T66	7.6193e+06	7.65943e+06	7.18	7.66259e+06	7.78117e+06	8.24	0.99	-0.01	0.908309	0.04	0.924482	0.0427298	132.09	65.6	1.1
M132T70_1	6.28462e+06	6.44142e+06	17.23	7.74349e+06	7.19982e+06	55.83	0.81	-0.3	0.568601	0.25	0.627768	0.21555	132.053	69.9	1.2
M132T92	6.53549e+07	6.36342e+07	5.85	5.21259e+07	5.33691e+07	13.54	1.25	0.33	0.00129648	2.89	0.00220935	0.972532	132.101	91.6	1.5
M133T134	1.95402e+06	2.60173e+06	47.98	55399.6	58318.3	15.89	35.27	5.14	2.58827e-06	5.59	7.54285e-06	1.22816	133.122	133.5	2.2
M133T144	962277	865489	30.85	58880.1	59733.1	3.98	16.34	4.03	5.86738e-08	7.23	2.58873e-07	1.25465	133.1	144.4	2.4
M133T194	3.79232e+06	3.74601e+06	4.41	269842	271313	14.43	14.05	3.81	7.35597e-10	9.13	5.28028e-09	1.2605	133.1	193.5	3.2
M133T199	983260	974138	5.61	67227.4	76369	36.61	14.63	3.87	1.37141e-06	5.86	4.2634e-06	1.24063	132.594	199.3	3.3
M133T238	3.98103e+06	3.90185e+06	5.19	114127	118457	42.04	34.88	5.12	2.0525e-05	4.69	4.93161e-05	1.21352	133.075	238.4	4
M133T38	617332	624849	4.8	454921	408239	35.8	1.36	0.44	0.0410417	1.39	0.057767	0.751946	132.809	38.4	0.6
M133T41_1	2.45849e+06	2.53382e+06	17.53	1.59316e+06	1.86368e+06	43.53	1.54	0.63	0.0491867	1.31	0.0683571	0.707983	132.522	41	0.7
M133T41_2	5.99389e+06	6.00644e+06	2.77	349777	388437	36.34	17.14	4.1	1.56911e-06	5.8	4.81507e-06	1.24229	133.02	41	0.7
M133T44	2.629e+06	2.62909e+06	3.89	764447	672670	47.86	3.44	1.78	0.000442378	3.35	0.000818182	1.13013	132.576	44.2	0.7
M133T48	2.22697e+08	2.1782e+08	7.67	1.73196e+08	1.87694e+08	32.46	1.29	0.36	0.0635846	1.2	0.0867961	0.68279	133.06	48.5	0.8
M133T54_2	9.63315e+06	9.65627e+06	1.62	6.84581e+07	6.7868e+07	3.39	0.14	-2.83	1.32937e-20	19.88	1.92212e-18	1.26379	133.075	53.9	0.9
M133T54_3	4.92319e+06	4.26983e+06	27.69	8.14843e+06	8.14279e+06	2.71	0.6	-0.73	0.00103837	2.98	0.00179783	1.08417	133.105	54	0.9
M133T70_1	9.40141e+06	9.29401e+06	7.71	769716	753983	33.48	12.21	3.61	6.90282e-07	6.16	2.31686e-06	1.24221	133.031	70	1.2
M133T70_2	9.36285e+07	9.46604e+07	12.07	9.0997e+07	8.46858e+07	18.2	1.03	0.04	0.667846	0.18	0.718829	0.158824	133.075	70.2	1.2
M133T70_3	1.67668e+07	1.86371e+07	31.82	1.19326e+06	1.19127e+06	8.23	14.05	3.81	9.5747e-06	5.02	2.46608e-05	1.22172	133.104	70	1.2
M133T86	16294628	1.58994e+07	5.44	689955	723535	45.34	23.62	4.56	5.65909e-06	5.25	1.52746e-05	1.23055	133.075	85.6	1.4
M134T102	3.52716e+06	3.38893e+06	9.98	189122	173981	84.81	18.65	4.22	0.00027265	3.56	0.000522621	1.14775	134.062	101.8	1.7
M134T119	670764	668830	2.91	6.32188e+06	6.28709e+06	2.23	0.11	-3.24	1.99089e-21	20.7	3.58069e-19	1.26391	134.059	118.5	2
M134T124	2.56976e+06	2.57585e+06	2.36	16868.6	16687	33.23	152.34	7.25	1.34375e-08	7.87	7.01263e-08	1.25961	134.044	123.6	2.1
M134T266	1.85224e+06	1.8508e+06	2.93	1.60366e+06	1.67725e+06	8.19	1.16	0.21	0.00333431	2.48	0.00540259	0.981446	134.059	265.9	4.4
M134T47	14326417	1.41546e+07	4.25	484489	426778	57.1	29.57	4.89	1.09606e-05	4.96	2.78318e-05	1.22222	133.583	46.5	0.8
M134T48	2.7876e+06	2.73863e+06	5.51	6.15174e+06	6.17497e+06	8.81	0.45	-1.14	1.35283e-10	9.87	1.14139e-09	1.24619	134.063	48.3	0.8
M134T49_1	6.11324e+07	1.74964e+07	126.14	5.50137e+07	5.87965e+07	46.79	1.11	0.15	0.465844	0.33	0.528482	0.273034	134.044	49.1	0.8
M134T49_2	1.85026e+08	1.84458e+08	5.05	2.60151e+08	2.62434e+08	6.21	0.71	-0.49	1.10475e-07	6.96	4.57407e-07	1.20815	134.08	49.1	0.8
M134T58	2.51991e+08	2.5405e+08	3.62	5.66825e+06	6.89356e+06	56.42	44.46	5.47	5.24886e-06	5.28	1.42455e-05	1.23149	133.514	57.7	1
M134T70	7.53574e+06	7.62277e+06	2.46	32442.5	36490	49.03	232.28	7.86	1.34344e-07	6.87	5.45211e-07	1.25436	134.078	70.2	1.2
M134T99	1.7976e+07	2.28513e+07	52.97	3.03664e+06	3.26006e+06	22.04	5.92	2.57	0.00262626	2.58	0.00430739	1.00772	134.075	98.8	1.6
M135T105	3.79172e+07	3.79571e+07	1.67	589976	755784	63.64	64.27	6.01	0.000124416	3.91	0.000254845	1.17565	135.091	105.5	1.8
M135T154	2.52066e+06	1.71492e+06	64.36	1.01627e+07	1.02328e+07	13.68	0.25	-2.01	0.000773304	3.11	0.00136812	1.09448	135.054	153.6	2.6
M135T227	1.51811e+08	1.53206e+08	3.99	1.36861e+08	1.38861e+08	4.67	1.11	0.15	0.000815928	3.09	0.00143698	0.993329	135.091	226.6	3.8
M135T230	3.11213e+06	3.23205e+06	8.45	24828.5	21093.4	79.44	125.34	6.97	7.66483e-06	5.12	2.01787e-05	1.227	135.043	229.6	3.8
M135T241	5.62461e+06	5.36957e+06	14.51	96616.2	21093	104.57	58.22	5.86	8.28919e-05	4.08	0.000176253	1.18319	135.091	241.2	4
M135T252	7.53326e+06	7.48743e+06	3.7	208595	284890	67.52	36.11	5.17	0.00139565	2.86	0.00236478	1.07425	135.091	251.5	4.2
M135T255	2.47658e+07	24850479	1.23	72228.2	28777.8	175.48	342.88	8.42	5.06564e-06	5.3	1.38093e-05	1.23262	135.043	255	4.2
M135T323	419963	472675	25.76	2078.16	1515.38	72.92	202.08	7.66	9.18775e-07	6.04	2.98723e-06	1.23371	135.079	323.5	5.4
M135T41	1.31004e+07	1.43127e+07	18.24	121076	40916.8	189.49	108.2	6.76	4.78864e-05	4.32	0.00010681	1.19411	134.988	41.4	0.7
M135T70_2	1.53399e+07	1.60749e+07	10.13	450064	439212	25.88	34.08	5.09	1.55158e-13	12.81	2.63019e-12	1.25855	135.091	70.4	1.2
M135T81	911376	873049	10.48	202058	196452	13.63	4.51	2.17	2.33764e-11	10.63	2.33891e-10	1.25043	135.058	80.6	1.3
M135T99	4.39655e+06	4.42642e+06	2.21	14265	7443.07	97.53	308.2	8.27	1.96673e-05	4.71	4.7503e-05	1.2159	134.577	98.8	1.6
M136T105	2.074e+06	1.79966e+06	23.86	324716	318700	5.92	6.39	2.68	1.54323e-07	6.81	6.15122e-07	1.24735	136.094	105.4	1.8
M136T148	1.47032e+06	1.58557e+06	29.9	224567	250095	18.72	6.55	2.71	4.55846e-07	6.34	1.61606e-06	1.19005	136.038	147.8	2.5
M136T227	5.06036e+06	5.06525e+06	3.12	973554	1.02996e+06	20.03	5.2	2.38	5.00277e-07	6.3	1.75168e-06	1.24679	136.094	226.6	3.8
M136T253	4.64305e+06	4.63749e+06	3.51	362662	362860	8.46	12.8	3.68	2.76053e-17	16.56	1.25655e-15	1.26293	136.075	253.3	4.2
M136T255	329077	273884	55.34	442062	423674	15.35	0.74	-0.43	0.0551392	1.26	0.0759993	0.697561	136.047	254.8	4.2
M136T41	4.88639e+06	4.79642e+06	6.23	1.48624e+06	1.42188e+06	14.57	3.29	1.72	1.26975e-10	9.9	1.0787e-09	1.24612	136.024	40.9	0.7
M136T49	1.35256e+08	1.34923e+08	1.79	1.01872e+07	1.09446e+07	23.94	13.28	3.73	4.9169e-07	6.31	1.72407e-06	1.2493	136.061	49.4	0.8
M136T52	1.34817e+08	1.35067e+08	2	5.0073e+06	5.27546e+06	15.84	26.92	4.75	1.88767e-09	8.72	1.22748e-08	1.26131	136.042	52.2	0.9
M136T54	2.67368e+06	2.69006e+06	3.22	4.02589e+07	4.04424e+07	4.07	0.07	-3.91	1.39632e-20	19.86	1.98009e-18	1.26384	136.075	53.7	0.9
M136T62	1.04808e+07	1.05019e+07	2.64	2.22153e+07	2.21143e+07	5.97	0.47	-1.08	9.76829e-13	12.01	1.37464e-11	1.25595	136.061	61.5	1
M136T70_1	2.24454e+08	2.31724e+08	10.23	6.53714e+07	6.80025e+07	24.95	3.43	1.78	2.34114e-06	5.63	6.88064e-06	1.21549	136.042	70.1	1.2
M136T70_2	1.24891e+07	1.253e+07	5.96	1.19612e+07	1.20287e+07	6.36	1.04	0.06	0.214349	0.67	0.26507	0.44751	136.061	70	1.2
M136T70_3	1.40085e+07	1.39505e+07	5.26	1.06664e+06	1.00406e+06	31.83	13.13	3.72	1.1094e-07	6.95	4.58817e-07	1.25219	136.075	70	1.2
M136T71	6.26959e+06	6.20209e+06	3.91	3.42347e+06	3.43572e+06	13.38	1.83	0.87	5.66506e-06	5.25	1.52851e-05	1.21455	136.086	71	1.2
M137T162	1.65969e+07	1.75711e+07	23.79	1.83976e+07	1.80522e+07	13.27	0.9	-0.15	0.322971	0.49	0.383509	0.356996	137.106	161.8	2.7
M137T216	1.91005e+06	1.39922e+06	72.01	1.00493e+07	1.02265e+07	7.41	0.19	-2.4	5.46821e-05	4.26	0.000120546	1.1885	137.07	216.2	3.6
M137T234	9.89664e+06	9.94805e+06	3.65	2855.67	2254.04	41.98	3465.61	11.76	2.67308e-09	8.57	1.67471e-08	1.26134	137.07	233.9	3.9
M137T258	2.8055e+08	2.75631e+08	6.3	1.51015e+06	1.43997e+06	38.26	185.78	7.54	9.77484e-09	8.01	5.28831e-08	1.25885	137.107	258.4	4.3
M137T54_1	1.85326e+07	17752308	12.65	185515	169653	38.28	99.9	6.64	1.42968e-08	7.84	7.3827e-08	1.2556	137.045	54.2	0.9
M137T54_2	7.62385e+06	7.71804e+06	4.01	56349.9	72990.7	68.26	135.29	7.08	0.00052874	3.28	0.000962936	1.12317	137.07	53.9	0.9
M137T54_3	3.4277e+08	3.26228e+08	9.35	2.53963e+06	2.65498e+06	38.75	134.97	7.08	3.20026e-08	7.49	1.5031e-07	1.25573	137.106	53.9	0.9
M137T70_1	2.44201e+07	2.39573e+07	8.75	807637	738966	17.81	30.24	4.92	5.91013e-15	14.23	1.42781e-13	1.26058	137.044	69.8	1.2
M137T70_2	1.51289e+07	1.57088e+07	8.44	256982	72598.5	133.89	58.87	5.88	0.000118191	3.93	0.000243515	1.17515	137.07	70.1	1.2
M137T70_3	2.2602e+08	2.26805e+08	2.53	73868.7	70350.1	38.31	3059.75	11.58	1.33568e-09	8.87	9.04435e-09	1.26196	137.106	70.1	1.2
M137T87	5.50536e+06	6.74091e+06	62.26	9.61952e+06	9.57841e+06	12.27	0.57	-0.81	0.0377716	1.42	0.053491	0.756624	137.07	86.6	1.4
M137T89	2.1679e+06	2178308	1.45	14180	15740.8	26.86	152.88	7.26	5.12566e-09	8.29	3.01e-08	1.26076	137.014	89.4	1.5
M138T115	2.2876e+07	1.59104e+07	55.49	7.43741e+07	7.50133e+07	11.01	0.31	-1.7	0.000309968	3.51	0.000587886	1.12684	138.054	114.5	1.9
M138T157	2.50861e+07	2.51155e+07	3.46	163232	165556	44.57	153.68	7.26	2.32733e-06	5.63	6.84708e-06	1.23928	138.054	157	2.6
M138T175	1.50349e+08	2.58027e+07	220.09	1.34102e+09	1.33295e+09	6.18	0.11	-3.16	0.000507528	3.29	0.000928696	1.12483	138.054	175	2.9
M138T258	2.439e+07	2.08665e+07	37.85	1.61365e+06	1.65353e+06	13.8	15.11	3.92	5.05146e-11	10.3	4.68546e-10	1.24887	138.11	258.4	4.3
M138T295	2.63464e+06	2.58329e+06	7.08	2.30849e+06	2.19549e+06	17.23	1.14	0.19	0.0892214	1.05	0.11893	0.616793	138.054	294.7	4.9
M138T33	1.83672e+07	1.83334e+07	8.27	1.48544e+06	1.45816e+06	11.77	12.36	3.63	7.39398e-15	14.13	1.74754e-13	1.26084	137.986	33	0.6
M138T41	5.51153e+06	5.52539e+06	3.87	1.26851e+06	1.23983e+06	9.54	4.34	2.12	7.79818e-14	13.11	1.42336e-12	1.25886	138.026	41.2	0.7
M138T42	6.56724e+06	6.57454e+06	6.42	5.98077e+06	5.78627e+06	7.11	1.1	0.13	0.0234719	1.63	0.034125	0.755216	138.065	42	0.7
M138T50	5.09436e+09	4.97259e+09	8.77	3.1594e+08	3.01416e+08	37.28	16.12	4.01	4.90137e-07	6.31	1.72108e-06	1.24426	138.054	49.9	0.8
M138T54_2	1.31653e+07	1.11515e+07	43.42	1.4617e+07	1.41487e+07	21.87	0.9	-0.15	0.399306	0.4	0.461879	0.311461	138.11	53.9	0.9
M138T70_1	7.03968e+06	6.9813e+06	3.55	62989.3	79224.2	38.14	111.76	6.8	8.8314e-08	7.05	3.73624e-07	1.25529	138.037	70.1	1.2
M138T74	3.38173e+07	3.36817e+07	4.84	2.84378e+07	3.38281e+07	39.75	1.19	0.25	0.21742	0.66	0.268596	0.463541	138.054	74.4	1.2
M138T87	3.88573e+07	3.37183e+07	26.28	7.8553e+06	7.75646e+06	13.04	4.95	2.31	3.28116e-09	8.48	2.01627e-08	1.23341	138.09	87.1	1.5
M138T89	1.98823e+06	1.99851e+06	9.84	90173.1	90699	8.61	22.05	4.46	3.53536e-16	15.45	1.15353e-14	1.2623	138.023	89.2	1.5
M138T96	2.33108e+06	2.3384e+06	1.85	3.09609e+06	3.11103e+06	2.35	0.75	-0.41	1.05396e-11	10.98	1.12311e-10	1.25293	138.054	95.6	1.6
M139T124	622628	526239	37.61	2.00732e+06	1.60879e+06	64.27	0.31	-1.69	0.00481714	2.32	0.00765716	0.891928	139.038	123.6	2.1
M139T129	2.47436e+07	1.82125e+07	70.85	2.55324e+07	1.73523e+07	95.21	0.97	-0.05	0.912675	0.04	0.9279	0.0346452	139.086	129.3	2.2
M139T159	3.20744e+07	2.12306e+07	79.32	1.05996e+07	7.34222e+06	63.98	3.03	1.6	0.0661541	1.18	0.0900146	0.633412	139.086	158.8	2.6
M139T174	895343	862516	16.98	562981	593579	23.1	1.59	0.67	0.0023062	2.64	0.00381213	0.935924	139.057	174	2.9
M139T342	2.42989e+06	2.43469e+06	1.51	17157.4	15921.7	46.05	141.62	7.15	1.61468e-07	6.79	6.40486e-07	1.25379	139.122	342.3	5.7
M139T363	3.59845e+06	3.62808e+06	3.07	48150.8	44071.9	61	74.73	6.22	2.75491e-06	5.56	7.96343e-06	1.23843	139.122	362.6	6
M139T378	3.33849e+06	3.31552e+06	1.91	16346.5	17430.9	24.24	204.23	7.67	3.68192e-09	8.43	2.23645e-08	1.26096	139.122	378.4	6.3
M139T412	4.41367e+06	4.43615e+06	5.36	181479	164112	44.49	24.32	4.6	4.68708e-07	6.33	1.65688e-06	1.24769	139.122	411.8	6.9
M139T448	5.21747e+07	5.6029e+07	26.05	3.3798e+07	3.55768e+07	66.94	1.54	0.63	0.0800828	1.1	0.107467	0.612891	139.122	448.4	7.5
M139T50	3.34684e+08	3.72822e+08	24.65	1.6692e+07	1.79223e+07	29.4	20.05	4.33	6.16848e-10	9.21	4.49914e-09	1.24037	139.057	49.9	0.8
M139T75	1.09561e+07	1.09706e+07	0.5	1.45396e+07	1.46951e+07	3.42	0.75	-0.41	4.35157e-07	6.36	1.55041e-06	1.24839	139.122	74.9	1.2
M139T83	1.19493e+08	1.33417e+08	34.28	1.97454e+06	1.92865e+06	40.65	60.52	5.92	1.81366e-10	9.74	1.49263e-09	1.24463	139.049	83.2	1.4
M140T121	2.69918e+07	3.56413e+07	57.51	4.28342e+06	4.33977e+06	8.57	6.3	2.66	0.00818912	2.09	0.0126226	0.939417	140.07	120.8	2
M140T144	5.77219e+06	5.21582e+06	22.01	519713	521174	5.75	11.11	3.47	9.36212e-09	8.03	5.09279e-08	1.25625	140.106	143.8	2.4
M140T154	4.58182e+08	4.58457e+08	1.89	9.5767e+06	8.18449e+06	63.44	47.84	5.58	5.51216e-06	5.26	1.49053e-05	1.23209	140.033	153.6	2.6
M140T203	4.83775e+06	5.05317e+06	18.79	165994	169395	5.46	29.14	4.87	5.54388e-09	8.26	3.22656e-08	1.25917	140.106	203.4	3.4
M140T230	9.05919e+06	1.10547e+07	45.26	9.23143e+06	1.01252e+07	28.52	0.98	-0.03	0.729638	0.14	0.773372	0.133117	140.069	230.3	3.8
M140T247	3.58651e+06	3.55684e+06	4.29	83640.3	83495.4	12.02	42.88	5.42	8.54349e-12	11.07	9.37495e-11	1.2627	140.106	247.1	4.1
M140T263	6.56893e+06	6.58277e+06	4.97	5.56768e+06	5.43598e+06	5.46	1.18	0.24	5.92436e-05	4.23	0.000129479	1.09699	140.069	263	4.4
M140T41_2	3.52799e+06	3.32558e+06	20.05	981122	965442	4.7	3.6	1.85	8.81112e-07	6.05	2.88641e-06	1.24021	140.027	41.1	0.7
M140T41_3	6.74652e+06	6.86288e+06	7.88	418024	433321	7.17	16.14	4.01	7.3531e-17	16.13	2.94684e-15	1.2623	140.055	41	0.7
M140T42	1.42101e+07	1.3681e+07	12	677324	662542	5.48	20.98	4.39	9.76875e-17	16.01	3.77145e-15	1.26273	139.962	42.2	0.7
M140T49	3.86365e+06	3.81932e+06	10.01	4.97646e+06	4987043	6.1	0.78	-0.37	8.42678e-05	4.07	0.000178869	1.08538	140.081	48.6	0.8
M140T50	2.01146e+07	1.73531e+07	24.22	603822	608873	3.3	33.31	5.06	6.36251e-09	8.2	3.63136e-08	1.26012	140.058	49.7	0.8
M140T52	3.85047e+07	3.50462e+07	23.03	2.33491e+06	2.13379e+06	60.97	16.49	4.04	1.43255e-05	4.84	3.55678e-05	1.20417	140.106	52.2	0.9
M140T67	1.15276e+07	1.17408e+07	8.1	1.72523e+06	1.73542e+06	9.86	6.68	2.74	5.29635e-14	13.28	1.00658e-12	1.25934	140.106	67	1.1
M140T70_1	1.35127e+08	1.49636e+08	27.8	4.51078e+07	4.50053e+07	3.93	3	1.58	7.89268e-05	4.1	0.000168551	1.18322	140.033	70.1	1.2
M140T70_2	2.4351e+07	2.39593e+07	7.48	2.18609e+07	2.12034e+07	10.88	1.11	0.16	0.0480509	1.32	0.066892	0.678152	140.07	70.2	1.2
M140T76	4.32039e+06	4.307e+06	6.83	190224	190500	4.82	22.71	4.51	8.23378e-19	18.08	5.89475e-17	1.26361	140.143	75.8	1.3
M140T81	6.97918e+06	7.02545e+06	4.44	255873	260036	12.22	27.28	4.77	1.04639e-11	10.98	1.11827e-10	1.26245	140.089	80.6	1.3
M140T84	2.61849e+07	2.132e+07	35.18	938360	963688	12.3	27.9	4.8	8.26916e-12	11.08	9.12826e-11	1.25235	140.052	84.1	1.4
M140T96	1.94176e+07	1.95269e+07	2.13	532045	529303	8.85	36.5	5.19	6.46582e-12	11.19	7.33522e-11	1.26356	140.07	95.5	1.6
M141T149	2.03879e+06	1.98838e+06	8.73	1.763e+06	1.87568e+06	17.9	1.16	0.21	0.0619278	1.21	0.0847542	0.641445	141.016	148.7	2.5
M141T154	1.53465e+07	8.8102e+06	114.34	2.15082e+07	2.11943e+07	9.31	0.71	-0.49	0.0541575	1.27	0.0747581	0.713172	141.037	153.6	2.6
M141T231	9.37215e+06	9.79546e+06	8.8	1.78504e+06	1.97224e+06	35.83	5.25	2.39	1.24301e-05	4.91	3.12405e-05	1.21098	141.054	230.8	3.8
M141T247	1.31098e+06	1.339e+06	10.61	1.21844e+06	1.23233e+06	10.81	1.08	0.11	0.241407	0.62	0.295214	0.421859	141.017	247.4	4.1
M141T41_2	1.36916e+07	1.36949e+07	2.52	124442	113067	45.46	110.02	6.78	4.18392e-07	6.38	1.49841e-06	1.24988	140.995	41	0.7
M141T41_3	1.65185e+07	1.66055e+07	2.39	1.55337e+07	1.52902e+07	5.38	1.06	0.09	0.0159188	1.8	0.0236331	0.793059	141.026	41.1	0.7
M141T41_4	7.79859e+07	7.60458e+07	4.71	8.76642e+07	6.65294e+07	50.52	0.89	-0.17	0.993791	0	0.995141	0.00490872	141.05	41.2	0.7
M141T42	9.25025e+06	9.24894e+06	2.78	687265	592332	29.89	13.46	3.75	3.09083e-07	6.51	1.14302e-06	1.25111	140.961	41.7	0.7
M141T53	1.51672e+07	1.52891e+07	5.93	386705	339816	71.12	39.22	5.29	1.13698e-05	4.94	2.87816e-05	1.22256	141.101	53.4	0.9
M141T64	2.05708e+07	2.0667e+07	19.19	9.52534e+06	8.72207e+06	19.07	2.16	1.11	6.43052e-06	5.19	1.72244e-05	1.15171	140.987	64.4	1.1
M141T70_1	9.47199e+06	9.47252e+06	6.22	72418.8	57627.7	76.73	130.79	7.03	1.13174e-06	5.95	3.60183e-06	1.24406	141.037	70.2	1.2
M141T70_2	5.4884e+06	5.56169e+06	4.9	40165.6	25374.6	76.1	136.64	7.09	8.55543e-07	6.07	2.81642e-06	1.24621	141.065	70.2	1.2
M141T70_3	6.23069e+06	6.24082e+06	2.45	2.97427e+06	3767.26	128.31	2.09	1.07	0.0326588	1.49	0.0466355	0.786214	141.101	70	1.2
M141T83	1.74318e+06	1.81488e+06	7.48	1.7783e+06	1.78899e+06	11.77	0.98	-0.03	0.776874	0.11	0.812808	0.104303	141.138	82.5	1.4
M141T89	1.37696e+07	1.38197e+07	2.63	1.30699e+06	1.26614e+06	57.83	10.54	3.4	7.27393e-05	4.14	0.000156242	1.18935	141.009	89.3	1.5
M142T154	1.95034e+06	1.99673e+06	3.71	1.81541e+06	1.83515e+06	7.38	1.07	0.1	0.0392786	1.41	0.0555185	0.700808	142.037	154.1	2.6
M142T166	1.09096e+08	1.06306e+08	30.09	3.43646e+08	2.20849e+08	76.55	0.32	-1.66	0.00888411	2.05	0.0136425	0.845778	141.956	165.7	2.8
M142T167	2.47115e+07	2.25583e+07	18.04	2.23696e+07	1.88416e+07	38.53	1.1	0.14	0.346583	0.46	0.408324	0.346387	142.031	167.5	2.8
M142T184	1.80597e+08	1.80346e+08	0.62	5.05562e+08	4.23471e+08	63.14	0.36	-1.49	0.0201727	1.7	0.0295968	0.84696	141.956	183.9	3.1
M142T232	1.25369e+06	1.25783e+06	2.57	38070.1	42605.8	44.73	32.93	5.04	0.000531178	3.27	0.000966659	1.124	142.158	231.8	3.9
M142T253	1.30597e+08	1.2561e+08	19.39	3.15783e+07	3.12405e+07	4.95	4.14	2.05	2.654e-07	6.58	9.98498e-07	1.24477	141.956	252.7	4.2
M142T262	2980998	2.55277e+06	24.88	287446	280991	9.14	10.37	3.37	6.93695e-09	8.16	3.91677e-08	1.25144	142.122	262.4	4.4
M142T314	3.54362e+06	3.50464e+06	4.63	1.64737e+06	1.65357e+06	6.63	2.15	1.11	8.97407e-12	11.05	9.74592e-11	1.2531	142.067	313.8	5.2
M142T41_2	9.77249e+06	9.7841e+06	2.57	545254	559798	24.38	17.92	4.16	1.50033e-07	6.82	5.99643e-07	1.25331	142.025	41	0.7
M142T41_3	5.52656e+06	5.37105e+06	19.66	9.51494e+06	7.23019e+06	47.91	0.58	-0.78	0.0509453	1.29	0.0705617	0.702371	142.051	41.1	0.7
M142T48	2.32472e+07	2.33614e+07	2.44	51705.9	43014.5	42.52	449.6	8.81	1.24386e-08	7.91	6.56567e-08	1.25966	142.073	48.3	0.8
M142T54	1.69579e+08	1.69985e+08	2.02	2.72711e+06	2.81851e+06	7.32	62.18	5.96	3.17004e-13	12.5	4.92124e-12	1.2638	142.122	53.6	0.9
M142T70_1	6.56098e+07	6.59986e+07	3.37	7.68635e+07	7.52216e+07	12.2	0.85	-0.23	0.0150546	1.82	0.0224495	0.859684	142.049	70.1	1.2
M142T70_2	5.15671e+07	5.19843e+07	9.26	1.57852e+09	1.44079e+09	58.81	0.03	-4.94	1.04983e-05	4.98	2.68148e-05	1.21956	142.122	69.6	1.2
M142T79	8.6291e+07	8.62561e+07	5.56	9.48429e+06	9.39524e+06	8.5	9.1	3.19	5.78503e-16	15.24	1.77745e-14	1.26165	142.085	79.3	1.3
M142T90	4.82016e+06	4.53637e+06	15.98	4.54713e+06	4.05923e+06	27.35	1.06	0.08	0.517618	0.29	0.579374	0.234129	142.031	90.3	1.5
M143T107	2.47007e+07	2.49509e+07	4.96	2.40295e+07	2.31024e+07	6.8	1.03	0.04	0.387641	0.41	0.450081	0.315086	143.038	106.8	1.8
M143T122	1.82942e+07	1.84284e+07	14.03	2.45759e+07	1.54499e+07	73.17	0.74	-0.43	0.616297	0.21	0.672473	0.189225	143.038	122.2	2
M143T142	2.26795e+07	2.03868e+07	21.57	857870	908166	37.01	26.44	4.72	2.45304e-10	9.61	1.94502e-09	1.24367	143.04	142.3	2.4
M143T184	2.82305e+07	2.83072e+07	7.56	3.84376e+07	3.79573e+07	18.78	0.73	-0.45	0.00659548	2.18	0.0103019	0.919437	143.04	183.9	3.1
M143T214	8.27723e+06	8.2875e+06	4.24	1.83808e+06	1.85208e+06	5.05	4.5	2.17	3.41318e-16	15.47	1.11861e-14	1.26202	143.069	214.5	3.6
M143T220	5.85362e+06	2.23168e+06	117.9	9.12722e+06	9.6233e+06	95.67	0.64	-0.64	0.590431	0.23	0.648792	0.198321	143.04	220.2	3.7
M143T239	8.81903e+06	4.3055e+06	139.22	2.13248e+06	2.13645e+06	3.18	4.14	2.05	0.0253635	1.6	0.036788	0.823875	143.038	238.5	4
M143T247	2.07932e+06	2.00285e+06	9.18	1.92152e+06	2.27196e+06	46.12	1.08	0.11	0.416771	0.38	0.479598	0.309478	143.088	246.7	4.1
M143T251	1.23203e+07	1.28199e+07	46.77	1.54543e+07	9.6184e+06	69.14	0.8	-0.33	0.748152	0.13	0.789192	0.122258	143.038	250.8	4.2
M143T34	3.03965e+07	2.49708e+07	79.36	1.19269e+07	6.54193e+06	65.07	2.55	1.35	0.130157	0.89	0.168619	0.54061	143.038	34.3	0.6
M143T42	1.85213e+07	1.38855e+07	66.28	5.87467e+06	7.46964e+06	73.82	3.15	1.66	0.0473749	1.32	0.0660383	0.675561	142.961	42.3	0.7
M143T49	3.36045e+07	3.40915e+07	6.91	362568	360675	20.65	92.68	6.53	8.50515e-11	10.07	7.56538e-10	1.26176	143.081	48.8	0.8
M143T54	1.66432e+07	1.59128e+07	20.03	190959	197801	47.31	87.16	6.45	1.25763e-08	7.9	6.61937e-08	1.25184	143.125	53.7	0.9
M143T62	3.96339e+07	3.91751e+07	2.95	3.3322e+06	3.6434e+06	32.71	11.89	3.57	2.79347e-06	5.55	8.0591e-06	1.23789	143.039	62.3	1
M144T128	7.79933e+06	7.78082e+06	1.6	401111	397842	1.69	19.44	4.28	3.06435e-25	24.51	3.22808e-22	1.26409	144.08	128.3	2.1
M144T168	2.83159e+06	2.66936e+06	17.53	820387	800345	6.03	3.45	1.79	1.2351e-07	6.91	5.04296e-07	1.24284	144.027	167.6	2.8
M144T239	2.45494e+07	2.46186e+07	3.01	2.53067e+06	2.81075e+06	37.33	9.7	3.28	1.31505e-05	4.88	3.28941e-05	1.22044	144.101	238.6	4
M144T32	2.24576e+06	2.25574e+06	3.32	1.74584e+06	1.69188e+06	52.74	1.29	0.36	0.129593	0.89	0.167977	0.572383	143.958	31.7	0.5
M144T41	1.97322e+07	1.9522e+07	3.01	2.81425e+06	2.6877e+06	9.64	7.01	2.81	9.24618e-11	10.03	8.16746e-10	1.26166	143.958	41.1	0.7
M144T42	2.2797e+07	2.24095e+07	6.31	9.96553e+06	9.28305e+06	55.11	2.29	1.19	0.00554718	2.26	0.00874224	0.974754	143.996	41.6	0.7
M144T447	3.64163e+06	3.83311e+06	12.32	20026.4	19389	6.83	181.84	7.51	9.39701e-19	18.03	6.41607e-17	1.26342	144.137	447.2	7.5
M144T53	2.25442e+09	2.67914e+09	24.78	1.62053e+08	1.5917e+08	54.88	13.91	3.8	5.0688e-08	7.3	2.26804e-07	1.21458	144.101	53	0.9
M144T70_2	3.86451e+08	3.75607e+08	12.48	1.77676e+07	1.87656e+07	24.91	21.75	4.44	3.08293e-08	7.51	1.45915e-07	1.25115	144.101	70	1.2
M144T71	3.73182e+07	4.10316e+07	26.28	4.38105e+06	4.29261e+06	7.25	8.52	3.09	3.17928e-07	6.5	1.17396e-06	1.24606	144.047	71	1.2
M144T78	2.16894e+08	2.17737e+08	1.78	1.7107e+08	1.68765e+08	6.18	1.27	0.34	1.71219e-05	4.77	4.17792e-05	1.19739	144.064	78.1	1.3
M145T159	561876	515813	18.38	257110	337841	45.4	2.19	1.13	0.0037159	2.43	0.00598668	0.974359	145.1	158.5	2.6
M145T207	2.20907e+06	881241	79.12	2.80848e+06	2.88981e+06	10.77	0.79	-0.35	0.145048	0.84	0.185821	0.551572	145.091	206.9	3.4
M145T268	4.85839e+06	4.83465e+06	2.01	164947	183489	39.79	29.45	4.88	1.05897e-06	5.98	3.3922e-06	1.2447	145.075	267.7	4.5
M145T308	1.7962e+07	1.81123e+07	9.39	339602	341643	22.15	52.89	5.72	1.00304e-14	14	2.28991e-13	1.26062	145.169	308.5	5.1
M145T34	5.28299e+06	5.2505e+06	7.19	3.55223e+06	3.32424e+06	22.14	1.49	0.57	0.00196839	2.71	0.00327725	1.02237	144.981	34.1	0.6
M145T365	5.26e+07	5.03893e+07	11.41	3.19679e+07	3.04738e+07	27.16	1.65	0.72	0.00193668	2.71	0.00322809	1.00611	144.981	364.8	6.1
M145T396	5.44786e+07	5.66256e+07	8.74	4.1888e+06	4.16953e+06	13.34	13.01	3.7	1.63392e-14	13.79	3.47221e-13	1.26018	144.981	396.1	6.6
M145T41	3.74362e+06	3.39124e+06	27.94	2.86806e+06	2.28006e+06	38.53	1.31	0.38	0.11208	0.95	0.147139	0.561258	144.956	41.1	0.7
M145T424	2.10134e+07	1.77897e+07	77.24	2.72118e+07	2.52153e+07	37.17	0.77	-0.37	0.230996	0.64	0.283847	0.446548	144.981	423.6	7.1
M145T448	1.00048e+08	7.44634e+07	52.37	1.31801e+08	1.22236e+08	15.56	0.76	-0.4	0.0940482	1.03	0.124912	0.609215	144.981	448.4	7.5
M145T49	1.63955e+08	1.63827e+08	5.51	1.57703e+08	1.51827e+08	9.83	1.04	0.06	0.351578	0.45	0.413153	0.340082	145.048	49.1	0.8
M145T53	1.24715e+08	1.15398e+08	15.03	2.6859e+06	2.44839e+06	18.9	46.43	5.54	1.39061e-14	13.86	3.04284e-13	1.26026	145.104	53.1	0.9
M145T63	1.54296e+07	1.56335e+07	3.86	291407	278751	16.82	52.95	5.73	1.18781e-10	9.93	1.01848e-09	1.26257	144.981	63.1	1.1
M145T70	1.4394e+07	1.56e+07	13.13	9.94971e+06	9.96733e+06	14.3	1.45	0.53	0.000369767	3.43	0.000692046	1.03258	145.104	70.1	1.2
M145T71	2.68009e+07	2.6466e+07	3.42	3.3827e+07	3.35736e+07	3.71	0.79	-0.34	3.53155e-08	7.45	1.64301e-07	1.21809	145.049	71.1	1.2
M145T72	1.96926e+07	1.78918e+07	42.97	1.44154e+07	1.32497e+07	55.31	1.37	0.45	0.173742	0.76	0.218892	0.487661	144.981	72.3	1.2
M145T78	9.11456e+06	8.06984e+06	36.28	3.06322e+07	2.82676e+07	38.53	0.3	-1.75	2.35178e-05	4.63	5.57442e-05	1.12236	145.068	78.1	1.3
M146T106	5.60033e+06	6.30655e+06	31.68	4.68556e+06	4.35918e+06	16.09	1.2	0.26	0.612932	0.21	0.669793	0.187293	146.059	106.1	1.8
M146T262	1.67776e+06	1.66196e+06	9.86	1.24177e+06	1.23125e+06	4.56	1.35	0.43	7.63299e-06	5.12	2.01188e-05	1.14624	146.07	261.6	4.4
M146T264	2.2919e+06	2.29058e+06	1.52	2.13436e+06	2.09397e+06	6.73	1.07	0.1	0.0285349	1.54	0.0410889	0.790961	146.059	264.2	4.4
M146T39	5.15186e+06	5.16243e+06	3.54	1.80173e+06	1.82607e+06	4.68	2.86	1.52	5.28971e-15	14.28	1.30456e-13	1.26093	146.164	39.3	0.7
M146T41_1	4.62422e+06	4.68973e+06	5.91	1.10866e+06	1.12853e+06	6.73	4.17	2.06	2.31811e-14	13.63	4.7351e-13	1.26028	145.953	41	0.7
M146T41_2	1.89701e+07	1.98283e+07	37.77	4.37933e+07	4.23513e+07	6.67	0.43	-1.21	0.00740594	2.13	0.0114778	0.951148	146.029	41.2	0.7
M146T41_3	1.99259e+06	2.07307e+06	15.55	1.15014e+07	1.1428e+07	6.35	0.17	-2.53	1.86974e-08	7.73	9.38562e-08	1.25191	146.496	41.4	0.7
M146T49_1	1.10806e+07	1.6623e+07	67.15	8.56414e+06	9.3325e+06	49.8	1.29	0.37	0.85892	0.07	0.882251	0.068305	146.052	48.8	0.8
M146T49_2	2.64227e+07	2.6213e+07	4.43	1.30436e+07	1.2723e+07	11.39	2.03	1.02	3.19665e-07	6.5	1.17801e-06	1.23484	146.08	49.1	0.8
M146T59	3.76208e+07	3.75467e+07	6.3	1.00433e+07	9.59797e+06	22.14	3.75	1.91	4.35991e-07	6.36	1.55119e-06	1.2385	145.989	58.6	1
M146T70_1	8.7837e+06	8.77772e+06	2.19	7.80627e+06	7.80015e+06	5.82	1.13	0.17	0.00117317	2.93	0.00201231	1.03925	146.08	70	1.2
M146T70_2	2.8246e+08	2.47549e+08	27.25	3.46469e+09	3.50365e+09	2.61	0.08	-3.62	1.48175e-07	6.83	5.93506e-07	1.25332	146.117	70.1	1.2
M146T72	1.05811e+06	1.02875e+06	7.18	352560	349974	2.88	3	1.59	3.18088e-10	9.5	2.46384e-09	1.25889	145.512	72.2	1.2
M146T86	1.41242e+07	1.40198e+07	1.61	4.27156e+07	4.25408e+07	2.12	0.33	-1.6	2.02925e-19	18.69	1.78139e-17	1.26362	146.117	86.1	1.4
M146T89	7.2565e+06	7.35476e+06	8.73	1.18043e+07	1.1952e+07	6.14	0.61	-0.7	4.89711e-08	7.31	2.19923e-07	1.21523	146.059	88.6	1.5
M147T118	6.14981e+06	5.68963e+06	25.26	90213.4	38057.4	121.97	68.17	6.09	5.56289e-05	4.25	0.000122413	1.18752	147.049	117.6	2
M147T132	1.04868e+06	1.03508e+06	4.41	23979.3	10075.6	119.91	43.73	5.45	8.84239e-05	4.05	0.000187098	1.18307	147.054	131.7	2.2
M147T147	7.3231e+06	7.23073e+06	6.61	6.80961e+06	6.70407e+06	5.42	1.08	0.1	0.0398121	1.4	0.0561972	0.701371	147.091	146.8	2.4
M147T181	4.12223e+06	4.55427e+06	32.07	75490.9	36753.5	90.3	54.61	5.77	7.59597e-07	6.12	2.52196e-06	1.18674	147.054	181.1	3
M147T195	1.11695e+06	1.13341e+06	5.36	43167.7	43410.9	2.03	25.87	4.69	1.72902e-14	13.76	3.6428e-13	1.26385	147.116	194.7	3.2
M147T266	766152	811548	41.32	4.92887e+06	4.96925e+06	4.58	0.16	-2.69	4.77769e-05	4.32	0.000106598	1.19414	147.091	265.9	4.4
M147T41	6.27115e+06	6.24438e+06	4.49	1.57294e+06	1.26729e+06	88.9	3.99	2	0.00117305	2.93	0.00201231	1.08181	147.03	41.2	0.7
M147T423	2.62444e+07	2.55154e+07	7.51	229629	176856	71.91	114.29	6.84	6.90037e-06	5.16	1.83827e-05	1.22772	146.979	422.5	7
M147T44	2.90788e+06	1.33999e+06	70.26	410114	410215	5.33	7.09	2.83	0.000809892	3.09	0.00142738	1.10188	147.112	43.6	0.7
M147T448	1.92619e+08	2.0198e+08	22.09	3.58512e+06	3.20486e+06	60.65	53.73	5.75	1.65323e-07	6.78	6.53668e-07	1.23837	146.979	448.3	7.5
M147T48	1.64104e+07	1.60998e+07	3.22	1.51926e+07	1.58193e+07	8.2	1.08	0.11	0.0487108	1.31	0.0677213	0.704688	147.075	48.2	0.8
M147T52	1.02138e+07	9.94368e+06	5.19	3.23131e+07	3.1979e+07	2.41	0.32	-1.66	1.18556e-15	14.93	3.44185e-14	1.26158	147.12	52.1	0.9
M147T54	2.32919e+07	2.31534e+07	9.53	3.52112e+07	3.60586e+07	5.58	0.66	-0.6	3.47677e-07	6.46	1.26794e-06	1.19284	147.091	54.2	0.9
M147T75	1.88302e+08	1.6376e+08	42.11	3.19039e+08	3.04625e+08	11.82	0.59	-0.76	0.0099362	2	0.0151665	0.90318	147.09	74.7	1.2
M148T223	5.97325e+06	6.17833e+06	10.85	8.11479e+06	8.06762e+06	1.23	0.74	-0.44	0.000263573	3.58	0.000506142	1.1445	148.075	223	3.7
M148T225	5.16966e+06	3.86141e+06	45.91	6.89859e+06	7.96545e+06	62.39	0.75	-0.42	0.583891	0.23	0.642725	0.206612	148.016	225.3	3.8
M148T251	2.51825e+06	2.66216e+06	15.69	2.48529e+06	2.46282e+06	5.55	1.01	0.02	0.967261	0.01	0.972802	0.0132428	148.019	251.1	4.2
M148T281	4.23833e+06	4.31427e+06	7.1	3.15053e+06	3.10889e+06	4.31	1.35	0.43	6.35183e-07	6.2	2.15448e-06	1.1884	148.075	281	4.7
M148T311	2.76735e+06	2.71903e+06	11.22	2.8961e+06	2.7373e+06	15.2	0.96	-0.07	0.564918	0.25	0.623982	0.218188	148.075	310.9	5.2
M148T34	1.65208e+07	1.67736e+07	2.93	1.87217e+07	1.82955e+07	5.9	0.88	-0.18	0.000320232	3.49	0.000606106	1.03913	148.017	34.1	0.6
M148T49	3.39139e+08	3.77191e+08	48.3	4.44803e+08	5.39992e+08	66.68	0.76	-0.39	0.701889	0.15	0.749237	0.145816	148.059	48.8	0.8
M148T50	7.45419e+06	7.28312e+06	13.95	6.42711e+06	6.54339e+06	5.22	1.16	0.21	0.0399823	1.4	0.0564051	0.735537	148.107	49.9	0.8
M148T51	6.11246e+07	6.1023e+07	6.2	3.32971e+08	3.32754e+08	4.3	0.18	-2.45	3.70752e-16	15.43	1.20437e-14	1.26228	148.096	51.1	0.9
M148T71	1.19458e+06	1.20545e+06	4.22	1.11772e+07	1.11258e+07	4.13	0.11	-3.23	7.25605e-19	18.14	5.29764e-17	1.26348	148.075	71.5	1.2
M148T73	2.83338e+07	2.7095e+07	10.96	1.91175e+07	1.98925e+07	21.25	1.48	0.57	0.00139149	2.86	0.00235827	0.968842	148.095	73.4	1.2
M149T109	4.51076e+06	4.5182e+06	1.67	13738	14845.9	19.3	328.34	8.36	2.43659e-10	9.61	1.93406e-09	1.26275	149.072	108.9	1.8
M149T118	7.34144e+06	5.90133e+06	50.97	156353	167469	18.02	46.95	5.55	1.6237e-11	10.79	1.67926e-10	1.25167	149.106	117.9	2
M149T149	3.23687e+07	3.27003e+07	2.17	1.69723e+07	1.64746e+07	11.53	1.91	0.93	3.09405e-06	5.51	8.85696e-06	1.23215	149.002	148.6	2.5
M149T158	2.29109e+06	2.27171e+06	2.64	2230463	2.2124e+06	3.43	1.03	0.04	0.120725	0.92	0.157482	0.549308	149.095	158.3	2.6
M149T210	7.73196e+06	7.67565e+06	2	359244	357458	2.77	21.52	4.43	1.8169e-23	22.74	8.93186e-21	1.26409	149.106	209.9	3.5
M149T219	6.02617e+06	5.63679e+06	21.77	355978	393365	20.01	16.93	4.08	5.40062e-12	11.27	6.24203e-11	1.25259	149.07	218.7	3.6
M149T228	1.25472e+06	1.35572e+06	22.68	157810	161062	4.76	7.95	2.99	1.00989e-06	6	3.25335e-06	1.24143	149.059	228.1	3.8
M149T255	6.64583e+06	6.65535e+06	3.78	133990	145929	17.7	49.6	5.63	7.03755e-10	9.15	5.07778e-09	1.26147	149.07	254.8	4.2
M149T271	7.03926e+07	6.92585e+07	6.87	5.27251e+07	5.33059e+07	6.66	1.34	0.42	3.98675e-06	5.4	1.11357e-05	1.16109	149.106	271.2	4.5
M149T291	1.20383e+06	1.07862e+06	25.22	20895.9	22387.7	14.48	57.61	5.85	6.80774e-14	13.17	1.25501e-12	1.25918	149.131	290.7	4.8
M149T321	3.83927e+07	3.67267e+07	9.54	2.96011e+06	2.97427e+06	6.48	12.97	3.7	2.18736e-16	15.66	7.75461e-15	1.26218	149.022	320.5	5.3
M149T324	6.24937e+06	5.89234e+06	11.1	84387.2	102504	42.74	74.06	6.21	2.0489e-05	4.69	4.92458e-05	1.21263	149.106	324.3	5.4
M149T35	3.66836e+07	3.64509e+07	8.94	1.94256e+06	2.05127e+06	12.79	18.88	4.24	4.00955e-15	14.4	1.03379e-13	1.26102	148.975	34.5	0.6
M149T413	8.64233e+07	8.30658e+07	20.13	6.87346e+07	6.44701e+07	48.5	1.26	0.33	0.14587	0.84	0.186809	0.531653	149.022	413	6.9
M149T49	1.47394e+07	1.42912e+07	7.68	4.30623e+06	4.3026e+06	8.42	3.42	1.78	2.23608e-12	11.65	2.82505e-11	1.25514	149.063	49.1	0.8
M149T53	4.49984e+07	5.64172e+07	40.65	4.94571e+07	5.06778e+07	8.04	0.91	-0.14	0.398969	0.4	0.461651	0.321875	149.106	53.3	0.9
M149T71	3.75309e+07	3.76626e+07	2.87	3.74424e+07	3.76374e+07	6.91	1	0	0.889862	0.05	0.908591	0.0470767	149.106	70.6	1.2
M149T95	2.75497e+07	2.6868e+07	5.45	231593	250720	23.41	118.96	6.89	8.99383e-10	9.05	6.31023e-09	1.26134	149.106	94.6	1.6
M150T103	2.14858e+07	2.06997e+07	12.37	1.17021e+06	1.22101e+06	40.06	18.36	4.2	1.81704e-06	5.74	5.50003e-06	1.23337	150.054	103.1	1.7
M150T185	1.14583e+07	1.13968e+07	3.97	3.18095e+06	3.26002e+06	6.91	3.6	1.85	2.28488e-14	13.64	4.69323e-13	1.25978	150.09	185.5	3.1
M150T215	2.75973e+06	2.72902e+06	3.68	1.75411e+06	1.76848e+06	2.65	1.57	0.65	5.05075e-12	11.3	5.88376e-11	1.25339	150.09	214.9	3.6
M150T231	8.33903e+06	8.35643e+06	2.13	116278	123108	28.95	71.72	6.16	2.60071e-08	7.58	1.25849e-07	1.25827	150.054	230.8	3.8
M150T241	2.85352e+06	2.86774e+06	2.3	133699	132623	5.25	21.34	4.42	1.082e-20	19.97	1.63121e-18	1.26381	150.127	240.9	4
M150T271	5.27453e+06	5.16738e+06	8.52	5.16958e+06	5.14328e+06	5.55	1.02	0.03	0.637008	0.2	0.691486	0.177246	150.11	271.1	4.5
M150T296	1.01613e+06	1.00602e+06	6.67	82258.4	91910.5	46.18	12.35	3.63	1.08136e-05	4.97	2.75153e-05	1.22018	150.054	295.9	4.9
M150T320	2.02602e+06	1.5441e+06	40.96	89546.7	84944.7	30.99	22.63	4.5	9.95225e-10	9	6.89088e-09	1.23785	150.026	320.5	5.3
M150T34	2.01872e+06	2.00927e+06	3.51	77075.1	79802.1	21.34	26.19	4.71	8.74635e-09	8.06	4.80235e-08	1.2591	149.987	34	0.6
M150T42	2.30978e+07	2.17613e+07	11.88	453010	471044	18.71	50.99	5.67	1.21883e-14	13.91	2.71529e-13	1.26038	149.952	41.9	0.7
M150T448	4.13988e+06	3.7922e+06	16.22	79174.2	80526.8	25.7	52.29	5.71	4.51768e-13	12.35	6.77101e-12	1.25679	150.127	447.6	7.5
M150T49	3.68126e+07	3.72425e+07	8.6	3.73751e+07	3.73868e+07	8.46	0.98	-0.02	0.740051	0.13	0.782385	0.128983	150.076	48.9	0.8
M150T54_1	2.89028e+07	2.95769e+07	6.25	3.19196e+07	2.15901e+07	64.86	0.91	-0.14	0.801266	0.1	0.833362	0.0967773	150.057	53.6	0.9
M150T70_1	1.59795e+07	1.53608e+07	17.12	1.55481e+07	1.55235e+07	12.77	1.03	0.04	0.804006	0.09	0.835506	0.0934433	150.057	70	1.2
M150T70_2	3.04771e+07	2.98571e+07	5.48	8.31923e+07	8.40188e+07	2.62	0.37	-1.45	1.03444e-14	13.99	2.34707e-13	1.26032	150.09	70.2	1.2
M150T97	1.51084e+07	1.5093e+07	1.67	5519.25	5559.89	32.47	2737.39	11.42	1.3468e-09	8.87	9.0946e-09	1.26203	150.127	96.9	1.6
M151T131	9.18989e+07	9.23226e+07	1.24	3.04982e+06	3.03594e+06	3.01	30.13	4.91	2.99188e-24	23.52	2.00564e-21	1.26414	151.086	131.2	2.2
M151T136	9.4277e+06	9.04966e+06	8.61	2.45954e+06	2.47947e+06	3.07	3.83	1.94	3.55447e-10	9.45	2.73312e-09	1.25925	151.074	135.7	2.3
M151T190	6.55957e+06	6.6351e+06	3.08	47295.8	48559.9	7.45	138.69	7.12	2.86907e-15	14.54	7.6654e-14	1.2638	151.111	189.7	3.2
M151T222	5.14693e+06	4.90355e+06	10.58	1.57371e+06	1.57269e+06	2.07	3.27	1.71	2.18393e-08	7.66	1.07721e-07	1.25689	151.074	222.1	3.7
M151T242	6.95978e+06	6.30854e+06	24.14	3.57687e+06	3.17204e+06	29.29	1.95	0.96	0.000286041	3.54	0.000546442	1.04101	151.075	241.5	4
M151T246	1.09159e+07	1.07975e+07	4.11	4.16271e+06	4.10699e+06	3.36	2.62	1.39	4.03162e-15	14.39	1.03586e-13	1.26099	151.085	246	4.1
M151T252	4.65868e+07	4.6238e+07	3.48	348384	344529	6.42	133.72	7.06	7.17489e-22	21.14	1.65336e-19	1.26406	151.122	252.1	4.2
M151T263	1.22224e+07	1.22485e+07	2.02	606306	612267	3.69	20.16	4.33	3.35538e-22	21.47	8.83663e-20	1.26396	151.085	262.7	4.4
M151T292	7.13677e+06	6.36418e+06	28.53	988844	986649	3.29	7.22	2.85	3.78319e-07	6.42	1.36818e-06	1.24938	151.085	291.6	4.9
M151T304	9.86637e+07	8.22655e+07	44.51	6.30021e+06	6.88538e+06	22.5	15.66	3.97	8.04543e-10	9.09	5.71005e-09	1.23968	151.122	303.9	5.1
M151T325	1.47952e+07	1.44477e+07	20.5	3.59747e+06	2.12721e+06	66.68	4.11	2.04	0.000849497	3.07	0.00149041	1.07529	151.074	324.6	5.4
M151T41	1.99543e+09	1.98781e+09	2.32	3.10401e+08	3.11487e+08	1.86	6.43	2.68	1.59645e-21	20.8	3.01852e-19	1.26401	151.034	41.2	0.7
M151T54	4.04828e+08	4.03791e+08	1.7	4.86362e+07	4.81884e+07	2.54	8.32	3.06	4.34359e-22	21.36	1.1037e-19	1.26404	151.122	53.9	0.9
M151T70	3.19804e+07	3.10151e+07	12.36	3.07098e+07	3.01626e+07	3.92	1.04	0.06	0.486161	0.31	0.549081	0.26573	151.086	70.3	1.2
M151T74	6.28195e+08	5.69292e+08	29.79	1.44396e+08	1.47525e+08	3.79	4.35	2.12	2.87147e-06	5.54	8.26949e-06	1.23416	151.122	73.5	1.2
M151T84	3.63988e+07	3.46873e+07	9.9	5.41494e+06	5.38249e+06	2.97	6.72	2.75	1.95267e-10	9.71	1.59158e-09	1.26127	151.086	83.6	1.4
M151T94	1.3608e+07	1.35549e+07	1.47	1.23029e+07	1.22454e+07	2.52	1.11	0.15	8.59231e-07	6.07	2.8273e-06	1.18394	151.105	93.9	1.6
M152T103	3.38961e+07	3.63536e+07	26.97	733033	738713	5.43	46.24	5.53	1.42501e-07	6.85	5.72333e-07	1.25262	152.07	102.6	1.7
M152T105	6.40586e+07	6.46265e+07	5.59	2.38863e+06	2.41412e+06	7.3	26.82	4.75	1.33903e-18	17.87	8.67081e-17	1.26346	152.117	105	1.8
M152T110	3.6064e+07	3.60042e+07	2.62	2.25978e+06	2.34007e+06	19.96	15.96	4	3.10876e-08	7.51	1.46718e-07	1.25742	152.106	109.8	1.8
M152T117	1.06547e+07	1.07182e+07	1.36	61351	61304.7	2.8	173.67	7.44	1.37145e-26	25.86	5.05653e-23	1.26415	152.052	116.7	1.9
M152T120	1.41313e+07	1.42396e+07	4.34	1.13473e+06	1.12472e+06	2.6	12.45	3.64	2.49185e-20	19.6	3.11439e-18	1.26382	152.033	119.8	2
M152T131	6.60352e+06	6.41448e+06	6.85	108978	107681	7.92	60.6	5.92	3.61941e-19	18.44	2.86543e-17	1.26353	152.089	130.8	2.2
M152T136	2.86573e+07	2.63946e+07	31.98	5.30182e+06	5.3903e+06	4.71	5.41	2.43	7.77728e-06	5.11	2.0431e-05	1.22407	152.07	136	2.3
M152T139	8.74881e+07	8.77516e+07	4.89	2.50816e+08	2.51548e+08	3.66	0.35	-1.52	7.80112e-15	14.11	1.82043e-13	1.26078	152.106	138.5	2.3
M152T161	1.92959e+07	1.93201e+07	3.41	747770	700457	15.55	25.8	4.69	4.29276e-10	9.37	3.24665e-09	1.26165	152.106	161.3	2.7
M152T180	1.02553e+07	1.07291e+07	7.38	1.37576e+06	1.31443e+06	13.34	7.45	2.9	1.79594e-13	12.75	2.96933e-12	1.25763	152.106	179.7	3
M152T226	8.39681e+06	8.26614e+06	8.35	337081	331979	7.69	24.91	4.64	1.45618e-17	16.84	7.01823e-16	1.26293	152.142	225.7	3.8
M152T228	3.60281e+06	3.60038e+06	4.05	4.81906e+06	4.76205e+06	5.49	0.75	-0.42	8.68547e-08	7.06	3.67662e-07	1.21007	152.106	228.3	3.8
M152T245	1.6932e+07	1.60042e+07	15.84	1.91881e+06	1.92453e+06	3.16	8.82	3.14	3.9766e-09	8.4	2.40356e-08	1.25904	152.07	245.2	4.1
M152T252	3.72148e+06	3.74376e+06	1.94	203828	203652	6.96	18.26	4.19	2.08838e-12	11.68	2.65512e-11	1.26344	152.125	252.1	4.2
M152T257	5.47686e+07	5.48737e+07	11.01	726379	669986	91.23	75.4	6.24	1.28203e-05	4.89	3.21554e-05	1.21932	152.106	256.7	4.3
M152T264	925399	930075	5.1	5214.1	5055.43	46.77	177.48	7.47	1.94465e-07	6.71	7.55922e-07	1.25292	152.039	264.2	4.4
M152T304	7.03595e+06	7.07248e+06	3.42	555955	560472	11.97	12.66	3.66	1.55308e-10	9.81	1.29552e-09	1.26154	152.125	303.9	5.1
M152T41	1.31774e+08	1.36206e+08	8.68	6.17942e+06	6.14444e+06	2.56	21.32	4.41	1.47165e-11	10.83	1.5306e-10	1.26329	152.035	41.2	0.7
M152T42	1.0849e+07	9.97215e+06	38.47	1.51533e+06	1.12632e+06	72.15	7.16	2.84	1.43029e-06	5.84	4.43151e-06	1.17484	151.949	41.9	0.7
M152T45	1.48728e+07	1.49431e+07	1.26	192142	191552	3.62	77.41	6.27	1.89121e-16	15.72	6.79685e-15	1.26413	152.021	45.1	0.8
M152T51	6.69159e+07	5.95108e+07	36.93	5.03089e+06	5.02839e+06	2.25	13.3	3.73	1.69746e-06	5.77	5.16808e-06	1.24262	152.056	51.4	0.9
M152T53	6.34632e+07	6.39155e+07	1.95	3.26638e+06	3.22759e+06	3.83	19.43	4.28	4.63993e-22	21.33	1.1037e-19	1.26399	152.07	52.8	0.9
M152T54_1	3.00536e+07	3.05988e+07	2.77	919676	980300	14.92	32.68	5.03	7.01845e-10	9.15	5.06896e-09	1.26172	152.106	54.2	0.9
M152T54_2	2.34629e+07	2.35236e+07	3.4	2.98021e+06	3.67523e+06	41.97	7.87	2.98	5.13815e-05	4.29	0.000113848	1.19555	152.125	53.9	0.9
M152T69	5.53658e+07	5.54899e+07	3.2	7.59526e+06	7.69922e+06	2.38	7.29	2.87	2.54671e-20	19.59	3.1299e-18	1.26377	152.07	69.4	1.2
M152T70_1	2.74835e+07	2.7637e+07	8.12	1.2415e+07	1.23353e+07	2.13	2.21	1.15	6.40839e-08	7.19	2.79158e-07	1.25319	152.056	70	1.2
M152T70_2	1.23607e+07	1.22424e+07	3.49	650405	670570	6.91	19	4.25	8.6167e-19	18.06	5.93828e-17	1.26333	152.081	69.9	1.2
M152T73	5.95854e+07	4.40793e+07	66.02	1.07801e+07	1.0856e+07	7.18	5.53	2.47	0.000861028	3.06	0.00150956	1.09658	152.125	73.4	1.2
M152T75	3.76956e+07	3.77327e+07	1.31	3.42423e+07	3.37349e+07	3.91	1.1	0.14	0.000347928	3.46	0.00065483	1.10553	152.106	75.1	1.3
M153T103	8.15053e+06	8.04545e+06	6.27	1.18356e+06	690655	61.87	6.89	2.78	9.59351e-05	4.02	0.000201948	1.17871	153.065	102.9	1.7
M153T105_1	7.67526e+07	6.84967e+07	29.35	7.4703e+07	6.74922e+07	23.48	1.03	0.04	0.880867	0.06	0.900903	0.0563776	153.101	105.4	1.8
M153T123	2.29109e+07	2.30485e+07	2.47	16967.6	16906.6	12.36	1350.27	10.4	1.26506e-12	11.9	1.72113e-11	1.2638	153.138	122.9	2
M153T145	1.57639e+07	1.54743e+07	7.89	1.87837e+07	1.63483e+07	30.77	0.84	-0.25	0.293903	0.53	0.352798	0.395847	153.065	145.4	2.4
M153T156	5.09906e+07	50643158	1.76	4.58989e+07	4.57492e+07	2.79	1.11	0.15	2.07732e-06	5.68	6.18416e-06	1.17088	153.101	155.9	2.6
M153T180	1.05393e+07	4.24675e+06	78.49	7.16946e+06	6.86839e+06	37.4	1.47	0.56	0.665889	0.18	0.717037	0.161418	153.101	180.3	3
M153T207	1.14869e+07	1.43876e+07	34.2	67529	66137	34.46	170.1	7.41	7.74473e-12	11.11	8.63989e-11	1.2529	153.101	206.8	3.4
M153T231	2.44652e+06	2.63725e+06	18.83	44813.9	45076.2	6.78	54.59	5.77	9.19133e-10	9.04	6.42435e-09	1.26048	153.054	230.6	3.8
M153T257	639377	811763	54.68	580258	607880	24.84	1.1	0.14	0.896735	0.05	0.914343	0.0472057	153.109	256.7	4.3
M153T34	4.73714e+07	4.49848e+07	7.48	140765	143786	9.42	336.53	8.39	4.4919e-20	19.35	4.94377e-18	1.26375	152.994	34.4	0.6
M153T41_1	4.79775e+06	4.71482e+06	4.22	75014.2	75409.7	12.67	63.96	6	4.12323e-12	11.38	4.90399e-11	1.26315	152.534	41.1	0.7
M153T41_2	3.5853e+08	3.57715e+08	1.35	2.30528e+07	2.3094e+07	9.25	15.55	3.96	1.66729e-10	9.78	1.38098e-09	1.26291	153.032	41.2	0.7
M153T53	3.67883e+07	3.71152e+07	11.85	3.73901e+07	3.77103e+07	20.03	0.98	-0.02	0.959147	0.02	0.966222	0.0239515	153.101	53.4	0.9
M153T54	1.06644e+07	1.07099e+07	2.37	136046	139818	7.38	78.39	6.29	1.04523e-13	12.98	1.86172e-12	1.26384	153.04	54.2	0.9
M153T70_1	8.1413e+06	7.91606e+06	17.53	264965	263258	6.9	30.73	4.94	1.51043e-15	14.82	4.30036e-14	1.26162	153.04	70	1.2
M153T70_2	3.17188e+07	3.2336e+07	8.84	2.97632e+06	2.81972e+06	13.15	10.66	3.41	3.5052e-14	13.46	6.94821e-13	1.25961	153.065	70.1	1.2
M153T70_3	1.36953e+07	1.35913e+07	2.82	254748	251208	13.73	53.76	5.75	5.09549e-11	10.29	4.71745e-10	1.263	153.112	70.1	1.2
M153T83	3.89129e+08	3.87085e+08	5.08	2.73116e+07	2.88107e+07	9.98	14.25	3.83	1.89877e-16	15.72	6.79685e-15	1.262	153.065	83.3	1.4
M154T103	7.41359e+07	1.03397e+08	78.54	1.39042e+07	1.39351e+07	17.84	5.33	2.41	0.0391436	1.41	0.055349	0.757292	154.049	102.7	1.7
M154T105	8.67589e+06	8.16167e+06	13.63	810113	793337	17.05	10.71	3.42	2.05919e-12	11.69	2.62254e-11	1.25508	154.105	105.3	1.8
M154T135	2.50796e+07	2.49915e+07	2.89	2.35987e+07	2.29766e+07	4.21	1.06	0.09	0.00793277	2.1	0.0122403	0.85239	154.085	135.4	2.3
M154T136	2.83198e+07	2.78017e+07	5.87	914392	912651	4.9	30.97	4.95	6.55695e-20	19.18	6.90728e-18	1.26366	154.049	136	2.3
M154T153	1.54177e+09	1.91959e+09	43.43	1.24511e+08	1.26936e+08	3.39	12.38	3.63	4.1729e-05	4.38	9.41009e-05	1.20147	154.049	153.5	2.6
M154T156	5.8005e+06	5.7855e+06	3.36	17298.7	17322.6	12.1	335.31	8.39	1.90626e-12	11.72	2.44465e-11	1.26364	154.105	156	2.6
M154T162	6.58009e+06	6.64493e+06	6.29	1.86132e+07	1.84056e+07	6.21	0.35	-1.5	7.06692e-13	12.15	1.0238e-11	1.25652	154.085	162.1	2.7
M154T214	2.4894e+06	2.47624e+06	1.94	575.33	567.22	9.65	4326.88	12.08	4.60601e-14	13.34	8.79916e-13	1.26412	154.041	213.8	3.6
M154T223	1.76049e+07	1.7388e+07	5.99	67481.8	107656	85.17	260.88	8.03	5.08783e-05	4.29	0.000112842	1.19663	154.085	222.7	3.7
M154T233	2.01682e+07	1.87536e+07	14.56	699782	666809	10.68	28.82	4.85	1.68845e-15	14.77	4.73408e-14	1.26158	154.05	232.5	3.9
M154T236	3.63491e+06	3.58267e+06	6.45	67143.5	68539.3	6.86	54.14	5.76	2.22808e-19	18.65	1.86703e-17	1.26368	154.122	235.8	3.9
M154T246	1.13737e+07	1.13737e+07	0.96	1.19217e+07	1.19217e+07	5.85	0.95	-0.07	0.0843605	1.07	0.112797	0.643224	154.158	246.2	4.1
M154T255	1.56595e+06	1.54264e+06	5.33	142689	147065	8.62	10.97	3.46	3.20466e-16	15.49	1.06447e-14	1.26222	154.057	254.9	4.2
M154T267	7.09369e+06	7.09404e+06	5.78	5.44698e+06	5.57854e+06	10.05	1.3	0.38	0.000104929	3.98	0.000218757	1.07706	154.085	267.1	4.5
M154T335	3.07618e+06	3.14704e+06	4.65	58472.5	59583.2	7.73	52.61	5.72	2.18342e-19	18.66	1.86703e-17	1.26369	154.122	334.8	5.6
M154T41	1.87334e+07	1.99645e+07	20.24	948531	934714	5.72	19.75	4.3	3.20449e-08	7.49	1.50379e-07	1.25555	154.035	41.1	0.7
M154T42	9.18737e+06	8.98484e+06	40.27	1.21191e+06	1.19523e+06	7.81	7.58	2.92	3.39833e-05	4.47	7.81149e-05	1.19932	153.947	41.8	0.7
M154T45	8.52089e+06	7.759e+06	15.59	84539.9	82552.4	6.14	100.79	6.66	9.50627e-13	12.02	1.3429e-11	1.26262	154.133	44.8	0.7
M154T51	5.32909e+07	5.65927e+07	12.48	767854	782559	9.77	69.4	6.12	8.28826e-17	16.08	3.26832e-15	1.26271	154.107	50.8	0.8
M154T53	5.28013e+07	5.31211e+07	2.54	161047	163426	18.87	327.86	8.36	3.476e-10	9.46	2.67837e-09	1.2627	154.096	53.1	0.9
M154T54	1.83619e+07	1.8276e+07	4.82	3.61413e+06	3.76004e+06	37.01	5.08	2.34	0.000104536	3.98	0.000218185	1.17789	154.122	53.9	0.9
M154T58	4.45337e+07	4.71086e+07	11.09	1.79889e+06	1.81156e+06	9.38	24.76	4.63	5.82149e-16	15.23	1.78123e-14	1.26198	154.027	57.8	1
M154T68	2.06541e+07	2.27007e+07	23.58	573125	582018	8.15	36.04	5.17	1.24256e-09	8.91	8.47609e-09	1.25914	154.107	67.7	1.1
M154T70_1	1.00606e+07	1.13307e+07	38.05	2.06264e+06	2.11407e+06	12.08	4.88	2.29	0.0029446	2.53	0.00480493	1.01516	154.068	70.1	1.2
M154T70_2	3.29334e+07	3.25327e+07	5.64	1.30258e+06	1.4796e+06	57.1	25.28	4.66	6.77995e-05	4.17	0.000146571	1.18959	154.085	70.3	1.2
M154T70_3	2.03834e+07	2.02064e+07	2.43	801061	794069	9.35	25.45	4.67	6.50288e-12	11.19	7.36593e-11	1.26338	154.122	70.2	1.2
M154T71	2.76288e+07	2.76485e+07	11.04	4.70462e+06	4.65601e+06	6.08	5.87	2.55	6.58475e-14	13.18	1.22616e-12	1.25942	154.049	70.8	1.2
M154T82	1.41112e+07	1.4134e+07	3.61	16958	17767.8	23.52	832.13	9.7	2.97647e-10	9.53	2.31036e-09	1.26251	154.096	81.8	1.4
M154T83	5.62026e+07	5.6129e+07	2.4	864147	931606	42.8	65.04	6.02	3.03769e-05	4.52	7.044e-05	1.20748	154.068	83.1	1.4
M154T89	1.61938e+09	1.62203e+09	3.4	3.95834e+07	3.86708e+07	8.74	40.91	5.35	9.49565e-14	13.02	1.712e-12	1.2637	154.041	89.2	1.5
M155T154	2.03193e+08	1.99941e+08	4.76	1.15514e+07	1.15057e+07	5.49	17.59	4.14	3.63493e-19	18.44	2.86543e-17	1.26357	155.052	153.6	2.6
M155T177	1.00548e+07	1.00401e+07	16.03	7.17004e+06	6.65629e+06	33.25	1.4	0.49	0.0205707	1.69	0.0301508	0.774317	155.153	177.4	3
M155T235	5.78826e+06	4.1001e+06	41.81	76274.6	73635.7	20.85	75.89	6.25	1.22836e-11	10.91	1.29584e-10	1.25228	155.106	235.5	3.9
M155T246	1.02981e+06	1.03094e+06	1.33	1.08588e+06	1.07096e+06	6.52	0.95	-0.08	0.0828216	1.08	0.1109	0.64491	155.161	246.4	4.1
M155T253	8.624e+07	8.89651e+07	19.55	8.51597e+07	8.51356e+07	42.92	1.01	0.02	0.707398	0.15	0.753373	0.135417	154.989	252.8	4.2
M155T272	5.20546e+07	5.64943e+07	62.62	3.94858e+07	3.15323e+07	67.45	1.32	0.4	0.486271	0.31	0.549121	0.253342	155.046	271.7	4.5
M155T308	9.57083e+08	9.43581e+08	15.25	5.57618e+09	4.96114e+09	57.59	0.17	-2.54	0.000415572	3.38	0.000771701	1.11561	154.987	308.3	5.1
M155T34_1	1.11533e+07	1.11519e+07	1.48	56391.9	54865.8	6.04	197.78	7.63	2.17867e-14	13.66	4.48757e-13	1.26407	154.965	34.3	0.6
M155T34_2	1.50211e+08	1.4865e+08	2.2	573446	553126	7.78	261.94	8.03	4.2706e-14	13.37	8.22492e-13	1.26403	154.991	34.5	0.6
M155T427	2.8246e+06	2.756e+06	35.38	2.95717e+06	2.74155e+06	35.55	0.96	-0.07	0.784761	0.11	0.820129	0.0986659	155.106	427.4	7.1
M155T53	7.48446e+06	7.33745e+06	11.08	509103	513510	8.71	14.7	3.88	2.66693e-15	14.57	7.23022e-14	1.26126	155.117	53.2	0.9
M155T70_1	7.83195e+07	7.80969e+07	18.31	4.91404e+07	5.06054e+07	25.15	1.59	0.67	0.00176565	2.75	0.0029584	0.955394	155.08	70.2	1.2
M155T70_2	9.59048e+06	6.94266e+06	36.66	48133	49403.1	8.12	199.25	7.64	5.29163e-09	8.28	3.09196e-08	1.2586	155.117	70.1	1.2
M155T84	5.71684e+08	5.70837e+08	3.91	2.19915e+07	2.10659e+07	9.79	26	4.7	7.36482e-13	12.13	1.05658e-11	1.26315	154.989	84.2	1.4
M155T89	1.78932e+08	1.80714e+08	2.09	1.15076e+07	8.9244e+06	45.99	15.55	3.96	1.00002e-06	6	3.22861e-06	1.24533	155.044	89.2	1.5
M156T108_1	2.41174e+06	2.39115e+06	11.59	255003	21383.3	243.63	9.46	3.24	0.000655728	3.18	0.00117391	1.11218	155.527	108	1.8
M156T108_2	4.58345e+07	4.57542e+07	3.84	1.7336e+06	1.79833e+06	13.57	26.44	4.72	1.66192e-10	9.78	1.38007e-09	1.26197	156.101	107.8	1.8
M156T117	1.89725e+07	1.8264e+07	9.01	3.28936e+07	3.37844e+07	6.09	0.58	-0.79	1.32527e-08	7.88	6.92597e-08	1.22393	156.084	117.5	2
M156T133	1.01671e+07	1.01649e+07	3.22	653843	674702	12.9	15.55	3.96	5.75653e-10	9.24	4.24487e-09	1.2613	156.101	132.9	2.2
M156T144	2.22376e+07	2.22957e+07	0.86	2.34998e+07	2.33588e+07	5.09	0.95	-0.08	0.0296321	1.53	0.0425774	0.79419	156.174	143.9	2.4
M156T148	1.00295e+08	7.85886e+07	36.39	1.98979e+07	2.00586e+07	3.63	5.04	2.33	2.41773e-05	4.62	5.72122e-05	1.21093	156.047	148.5	2.5
M156T205	5.44133e+06	4.36414e+06	43.29	821749	837045	5.41	6.62	2.73	3.04414e-05	4.52	7.05675e-05	1.20304	156.065	204.5	3.4
M156T213	1.6036e+07	1.60576e+07	2.04	475494	416681	54.9	33.72	5.08	3.44016e-06	5.46	9.75307e-06	1.23672	156.047	213.4	3.6
M156T221	563047	624982	29.38	7.54246e+06	7.52739e+06	1.75	0.07	-3.74	4.3925e-06	5.36	1.21722e-05	1.23442	156.079	220.5	3.7
M156T226	2.23427e+06	2.23908e+06	9.12	3.06809e+06	3.05975e+06	39.15	0.73	-0.46	0.277448	0.56	0.335284	0.412626	156.101	226	3.8
M156T256	1.20649e+07	1.21386e+07	3.22	1.40817e+06	1.40851e+06	4.97	8.57	3.1	1.05947e-18	17.97	7.16747e-17	1.26354	156.174	255.8	4.3
M156T295	2.4385e+06	1.84881e+06	36.83	264615	269525	9.04	9.22	3.2	1.82779e-06	5.74	5.5261e-06	1.23328	156.137	294.8	4.9
M156T35	1.47243e+07	1.37264e+07	15.16	1.5822e+06	1.55405e+06	3.93	9.31	3.22	2.19787e-09	8.66	1.40565e-08	1.25967	155.992	34.6	0.6
M156T44	2.09009e+08	2.11221e+08	4.67	2.13304e+06	1.69643e+06	62.15	97.99	6.61	2.79022e-06	5.55	8.05286e-06	1.23737	156.076	44.1	0.7
M156T48	6.67466e+06	6.63929e+06	4.05	2.28148e+06	2.13425e+06	64.18	2.93	1.55	0.0137356	1.86	0.020595	0.891447	156.065	48.2	0.8
M156T53	1.76548e+08	1.7771e+08	4.16	7.40241e+06	8.71374e+06	29.34	23.85	4.58	1.19348e-07	6.92	4.89201e-07	1.25329	156.076	53.4	0.9
M156T54_1	3.27167e+07	3.28769e+07	9.72	316259	288750	20.77	103.45	6.69	1.11238e-15	14.95	3.25505e-14	1.26134	156.112	53.8	0.9
M156T54_2	5.48728e+07	5.56562e+07	3.76	1.72869e+06	1.75882e+06	8.95	31.74	4.99	1.75664e-18	17.76	1.11668e-16	1.2635	156.137	53.9	0.9
M156T58	2.96579e+07	2.96327e+07	1.84	2.4538e+06	2.51442e+06	5.14	12.09	3.6	1.59167e-13	12.8	2.68581e-12	1.26358	155.973	58.3	1
M156T70_1	1.96993e+07	1.96758e+07	3.1	814387	800638	5.52	24.19	4.6	1.98135e-20	19.7	2.56324e-18	1.26375	155.578	70.2	1.2
M156T70_2	3.64225e+07	3.62483e+07	8.62	1.42089e+07	1.4906e+07	11.56	2.56	1.36	9.49674e-10	9.02	6.60651e-09	1.23851	156.076	70	1.2
M156T70_3	1.2587e+07	1.235e+07	6.41	329980	233596	89.39	38.14	5.25	2.12985e-06	5.67	6.32014e-06	1.23903	156.101	70.3	1.2
M156T70_4	2.71938e+07	3.02937e+07	31.49	426868	433235	9.71	63.71	5.99	3.81785e-07	6.42	1.37936e-06	1.24656	156.112	70.1	1.2
M156T70_5	2.4416e+07	2.45091e+07	4.04	1.21757e+06	1.21971e+06	9.41	20.05	4.33	9.67126e-13	12.01	1.36359e-11	1.2631	156.137	70.2	1.2
M156T79	3.82549e+07	4.08589e+07	19.22	6.45424e+06	6.62944e+06	6.85	5.93	2.57	8.36377e-08	7.08	3.55472e-07	1.24754	156.064	78.6	1.3
M156T89	3.69653e+08	3.73526e+08	1.79	5.54656e+06	6.21674e+06	44.22	66.65	6.06	0.000418329	3.38	0.00077643	1.13341	156.038	89.2	1.5
M157T108	2.32747e+06	2.62304e+06	32.56	31337.6	28705.1	33.81	74.27	6.21	6.65579e-10	9.18	4.81646e-09	1.23959	157.104	107.8	1.8
M157T144	1.86697e+06	1.86607e+06	2.55	1.94428e+06	1.89498e+06	7.61	0.96	-0.06	0.2387	0.62	0.292097	0.437117	157.177	144.1	2.4
M157T236	4.14339e+06	4.13228e+06	3.76	1.9595e+06	2.13589e+06	47.97	2.11	1.08	0.00583123	2.23	0.00916443	0.971761	157.031	236.4	3.9
M157T256	782940	881798	43.88	919820	903051	28.91	0.85	-0.23	0.37629	0.42	0.43842	0.335575	157.177	255.7	4.3
M157T265	2.25046e+06	2.33113e+06	16.09	3.89542e+06	3.90607e+06	8.14	0.58	-0.79	3.16433e-06	5.5	9.0371e-06	1.16282	157.085	265	4.4
M157T35	2.04905e+07	2.04487e+07	6.88	3.01393e+06	2.94723e+06	48.4	6.8	2.77	4.39531e-05	4.36	9.85436e-05	1.19538	156.964	34.9	0.6
M157T42	5.36843e+06	4.93834e+06	22.55	96893.1	100058	28.36	55.41	5.79	2.9481e-12	11.53	3.60518e-11	1.25421	157.169	41.7	0.7
M157T44_1	5.9933e+06	6.58921e+06	32.43	3.31225e+06	3.67154e+06	36.11	1.81	0.86	0.0539008	1.27	0.0744455	0.661748	157.079	44.2	0.7
M157T51	2.46027e+07	2.39343e+07	9.61	1.44559e+06	1.45269e+06	8.14	17.02	4.09	3.04072e-16	15.52	1.01919e-14	1.2621	157.096	50.8	0.8
M157T54	3.46421e+06	3.45704e+06	6.58	3.41425e+07	3.42613e+07	3.57	0.1	-3.3	8.4401e-18	17.07	4.32203e-16	1.26306	157.079	53.9	0.9
M157T70_1	1.95846e+06	1.73125e+06	42.09	2.9474e+06	2.74087e+06	42.69	0.66	-0.59	0.0962284	1.02	0.12767	0.587847	157.048	70.2	1.2
M157T70_2	2.07333e+07	2.06839e+07	6.71	1.84642e+07	1.93363e+07	8.47	1.12	0.17	0.0159032	1.8	0.0236194	0.795295	157.078	70.3	1.2
M157T89	5.98267e+07	5.92287e+07	10.07	852635	673547	71.96	70.17	6.13	2.59003e-06	5.59	7.543e-06	1.236	157.041	89.3	1.5
M158T101	1.08491e+07	1.06297e+07	13.51	1.22654e+07	1.29648e+07	21.28	0.88	-0.18	0.313055	0.5	0.373264	0.370571	158.08	100.5	1.7
M158T120	1.34235e+07	2.97455e+06	139.27	1.6866e+07	1.77323e+07	62.37	0.8	-0.33	0.158889	0.8	0.201973	0.502592	158.08	120.2	2
M158T134	4.44364e+07	2.07058e+07	104.23	9.93394e+07	1.05067e+08	73.45	0.45	-1.16	0.286832	0.54	0.345153	0.389519	158	134.2	2.2
M158T148	2.20736e+06	2.4353e+06	76.79	1.9865e+06	1.68773e+06	65.63	1.11	0.15	0.706419	0.15	0.752548	0.141446	158.043	148.5	2.5
M158T153	5.66932e+07	6.12638e+07	59.58	2.11646e+07	2.10437e+07	2.91	2.68	1.42	0.0124762	1.9	0.0188216	0.902138	158	152.8	2.5
M158T164	1.55331e+08	1.53856e+08	2.28	4.19048e+06	4.30427e+06	5.02	37.07	5.21	1.02537e-21	20.99	2.1003e-19	1.26398	158	164	2.7
M158T206	1.00519e+06	1.03975e+06	11.48	3.53597e+06	3.99267e+06	35.46	0.28	-1.81	0.000757234	3.12	0.00134162	1.08598	158.117	206.5	3.4
M158T236	1.7716e+07	1.76561e+07	2.52	1.23611e+06	1.23844e+06	9.15	14.33	3.84	2.9976e-11	10.52	2.95908e-10	1.26267	158.062	235.6	3.9
M158T265	2.29337e+07	27826800	49.37	3.71962e+07	3.86171e+07	39.16	0.62	-0.7	0.108567	0.96	0.142909	0.562403	158.004	265	4.4
M158T334_1	883920	878786	1.36	1657.46	1754.2	22.87	533.3	9.06	7.99203e-10	9.1	5.68853e-09	1.26245	158.099	334.1	5.6
M158T334_2	4.25221e+07	4.2678e+07	2.52	1.26002e+06	1.20983e+06	12.29	33.75	5.08	9.98436e-11	10	8.7233e-10	1.26271	158.153	334	5.6
M158T41	5.39404e+06	4.79031e+06	21.73	100630	100236	3.08	53.6	5.74	1.75913e-09	8.75	1.151e-08	1.26164	157.988	41.1	0.7
M158T448	4.59558e+06	4.54656e+06	6.82	164385	163264	4.05	27.96	4.81	1.63522e-19	18.79	1.52634e-17	1.26376	158.116	447.8	7.5
M158T53_2	4.72523e+08	4.77155e+08	4.77	1.72526e+07	1.82484e+07	17.9	27.39	4.78	1.89976e-09	8.72	1.23426e-08	1.26006	158.117	53.4	0.9
M158T70_1	1.98616e+07	2.45913e+07	52.19	1.63507e+07	2.04096e+07	38.35	1.21	0.28	0.721338	0.14	0.766117	0.127365	158.091	69.9	1.2
M158T70_2	7.99388e+07	8.19139e+07	8.48	923246	972141	12.8	86.58	6.44	2.89604e-17	16.54	1.30216e-15	1.26275	158.117	69.9	1.2
M158T79	1.44775e+07	1.44501e+07	2.47	1.48971e+07	1.4956e+07	1.53	0.97	-0.04	0.0225928	1.65	0.0329443	0.763318	158.08	79.2	1.3
M158T83	1.43186e+09	1.41859e+09	2.59	9.7698e+09	1.00516e+10	4.72	0.15	-2.77	1.42839e-18	17.85	9.15906e-17	1.26336	158.002	83.4	1.4
M158T86	1.12404e+07	1.05606e+07	15.53	128212	131324	17.11	87.67	6.45	1.65232e-15	14.78	4.66829e-14	1.2616	158.099	85.9	1.4
M159T133	2.90901e+06	2.83182e+06	41.7	2.4177e+06	1.89273e+06	56.29	1.2	0.27	0.420014	0.38	0.482809	0.293897	159.058	133.3	2.2
M159T140	2.54107e+08	308914971	36.55	1.71029e+08	1.15013e+08	88.43	1.49	0.57	0.16652	0.78	0.210548	0.514084	158.958	139.6	2.3
M159T145	3.33376e+06	3.29222e+06	5.62	6.21314e+06	6.22598e+06	4.24	0.54	-0.9	2.28361e-11	10.64	2.30361e-10	1.25119	159.091	145.1	2.4
M159T210	7776351	7.78752e+06	4.07	2.7794e+06	2.76987e+06	16.57	2.8	1.48	2.02017e-06	5.69	6.03841e-06	1.23253	159.077	210.1	3.5
M159T234	1.04502e+06	1.37743e+06	44.26	479052	464134	20.89	2.18	1.13	0.00589569	2.23	0.00925982	0.876694	159.058	233.8	3.9
M159T250	2.50478e+06	2.43952e+06	9.63	586622	567926	9.16	4.27	2.09	1.28219e-12	11.89	1.74123e-11	1.25579	159.047	249.6	4.2
M159T252	5.69597e+07	5.765e+07	3.29	2.49297e+06	2.40061e+06	53.63	22.85	4.51	1.87082e-05	4.73	4.532e-05	1.21468	158.961	251.8	4.2
M159T292	2.09481e+06	2.06633e+06	7.15	311322	318493	4.75	6.73	2.75	4.39247e-16	15.36	1.38419e-14	1.26174	159.116	291.6	4.9
M159T329	1.40917e+06	1.54243e+06	18.15	1.98632e+06	2.04667e+06	6.62	0.71	-0.5	0.0033526	2.47	0.00543104	0.982758	159.09	328.8	5.5
M159T34	1.2826e+08	1.25342e+08	6.9	2.87697e+07	2.86913e+07	26.69	4.46	2.16	7.51704e-06	5.12	1.98392e-05	1.21852	159.005	33.9	0.6
M159T35	3.66672e+08	3.63585e+08	3.7	7.87849e+06	4.07001e+06	83.55	46.54	5.54	1.22233e-05	4.91	3.08047e-05	1.22159	158.961	34.9	0.6
M159T48	7.29544e+06	7.28717e+06	4.8	651145	653099	11.62	11.2	3.49	3.38448e-11	10.47	3.2925e-10	1.26108	159.075	48.2	0.8
M159T51	1.0833e+07	1.06441e+07	12.06	1.85608e+07	1.50858e+07	38.16	0.58	-0.78	0.00804984	2.09	0.0124157	0.906968	159.05	51.4	0.9
M159T53	5.16975e+07	5.15074e+07	1.7	2.73482e+06	2.78378e+06	10.91	18.9	4.24	2.50767e-10	9.6	1.98195e-09	1.26262	159.12	53.4	0.9
M159T89	1.27732e+07	1.33457e+07	13.65	1.02182e+07	1.08086e+07	14.85	1.25	0.32	0.0179179	1.75	0.0264571	0.783394	159.091	88.9	1.5
M159T93	7.11093e+08	7.0378e+08	3.86	7.24578e+06	4.09541e+06	75.82	98.14	6.62	1.85898e-06	5.73	5.6043e-06	1.24067	158.96	92.8	1.5
M160T102	3.18971e+07	3.20618e+07	4.5	770696	503964	95.65	41.39	5.37	2.43968e-06	5.61	7.13898e-06	1.23833	160.114	102.4	1.7
M160T119	2.43127e+07	2.66591e+07	32.17	4.50878e+07	3.68598e+07	39.27	0.54	-0.89	0.0146544	1.83	0.0218748	0.801781	160.075	119.4	2
M160T209	676597	677177	1.46	5704.66	6272.45	52.46	118.6	6.89	8.63831e-07	6.06	2.83737e-06	1.24608	159.579	209.1	3.5
M160T279	4.72619e+06	4.69665e+06	5.68	3.35336e+06	3.2964e+06	10.03	1.41	0.5	3.18999e-06	5.5	9.10384e-06	1.16302	160.086	278.8	4.6
M160T289	5.15831e+06	4.98593e+06	12.99	193295	206644	48.49	26.69	4.74	3.7472e-06	5.43	1.05344e-05	1.22889	160.075	288.6	4.8
M160T33	6.1169e+07	6.15607e+07	7.31	3.44792e+07	3.00935e+07	46.16	1.77	0.83	0.0051554	2.29	0.00816318	0.969953	159.969	32.7	0.5
M160T42	3.55654e+07	3.56906e+07	1.56	265145	295032	43.41	134.14	7.07	2.86004e-07	6.54	1.06749e-06	1.25152	159.969	42.5	0.7
M160T50	2.13124e+07	2.08932e+07	4.68	7.49785e+06	7.6179e+06	9	2.84	1.51	6.53735e-12	11.18	7.39362e-11	1.25332	160.096	50.2	0.8
M160T51	2.92034e+07	2.86114e+07	18.57	484386	476197	28.85	60.29	5.91	7.21858e-13	12.14	1.03965e-11	1.25626	160.132	50.5	0.8
M160T53	4.21555e+07	4.23528e+07	5.17	2.71463e+06	2.67213e+06	11.62	15.53	3.96	4.25352e-16	15.37	1.35196e-14	1.26186	160.107	53.1	0.9
M160T70_2	1.76661e+07	1.75689e+07	2.5	288075	296894	24.26	61.32	5.94	6.93535e-09	8.16	3.91677e-08	1.26008	160.101	70.1	1.2
M160T92	1.33454e+08	1.18903e+08	17.1	2.4455e+06	2.7955e+06	39.93	54.57	5.77	3.75048e-08	7.43	1.73175e-07	1.24858	159.967	92	1.5
M161T105	1.48656e+08	1.40705e+08	11.12	1.13288e+06	912655	32.7	131.22	7.04	1.36624e-09	8.86	9.20057e-09	1.25876	161.106	105.5	1.8
M161T119	2.90797e+06	3.11532e+06	23.19	2.81163e+06	2.99286e+06	31.34	1.03	0.05	0.755777	0.12	0.795135	0.112517	161.079	119	2
M161T149	4.79595e+07	4.50072e+07	46.17	2.13695e+06	2.40942e+06	31.58	22.44	4.49	2.66007e-09	8.58	1.66939e-08	1.23295	161.106	149.1	2.5
M161T224	5.47756e+07	6.36648e+07	34.87	2.74128e+06	2.35352e+06	34.3	19.98	4.32	7.89288e-09	8.1	4.38269e-08	1.22713	161.07	224	3.7
M161T233	1.56089e+06	1.55355e+06	5.47	4.81983e+06	4.84383e+06	1.68	0.32	-1.63	1.60494e-10	9.79	1.33727e-09	1.26148	161.106	233.1	3.9
M161T264	3.16489e+06	3208979	4.56	3.05551e+06	2861828	16.15	1.04	0.05	0.500288	0.3	0.562537	0.253523	161.106	263.6	4.4
M161T287	2.9991e+07	2.98394e+07	0.93	554007	549597	28.63	54.13	5.76	2.84407e-08	7.55	1.36271e-07	1.25831	161.07	287.2	4.8
M161T34	8.61766e+06	7.83049e+06	19.52	135380	140379	31.14	63.66	5.99	1.65532e-12	11.78	2.15693e-11	1.25529	161.048	33.5	0.6
M161T35	1.06632e+07	1.08525e+07	10.03	63017.3	70380.7	30.91	169.21	7.4	8.23748e-10	9.08	5.83508e-09	1.25926	160.964	34.6	0.6
M161T41	2.26928e+06	2.45043e+06	18.68	755543	789755	29.99	3	1.59	4.55007e-06	5.34	1.25523e-05	1.15598	161.028	41.1	0.7
M161T49	3.3922e+07	3.78273e+07	34.66	4.95029e+07	5.70427e+07	48.9	0.69	-0.55	0.2742	0.56	0.331685	0.39836	161.091	48.5	0.8
M161T70	3.71441e+07	3.66177e+07	2.94	279347	294390	30.53	132.97	7.05	8.5403e-09	8.07	4.70323e-08	1.25992	161.106	70.4	1.2
M161T80	1.12058e+08	1.25819e+08	20.63	4.13069e+06	3.54703e+06	39.34	27.13	4.76	1.05389e-10	9.98	9.13205e-10	1.24595	161.07	80.2	1.3
M161T99	1.12612e+07	1.13381e+07	2.05	30391.5	19809.5	64.81	370.54	8.53	3.38176e-07	6.47	1.23757e-06	1.25113	161.07	98.9	1.6
M162T106_1	3.49527e+07	3.40965e+07	20.57	9.78425e+06	9.72874e+06	8.58	3.57	1.84	1.84203e-09	8.73	1.19993e-08	1.23468	162.09	106.2	1.8
M162T106_2	1.77733e+07	1.36292e+07	44.06	1.02961e+06	993129	13.72	17.26	4.11	1.39121e-07	6.86	5.61546e-07	1.24227	162.11	105.6	1.8
M162T142	4.03307e+06	4.20845e+06	12.07	828514	827106	13.89	4.87	2.28	3.18811e-11	10.5	3.12621e-10	1.24907	162.054	142.4	2.4
M162T164	2.63457e+06	3.1133e+06	37.51	70009.4	69732.4	8.59	37.63	5.23	6.83241e-06	5.17	1.8228e-05	1.22653	162.13	164.2	2.7
M162T209	8.02682e+06	8.01682e+06	6.4	583196	577002	17.07	13.76	3.78	2.36717e-10	9.63	1.88912e-09	1.25906	162.054	209.1	3.5
M162T224	2.97964e+06	2.73661e+06	20.98	355879	380610	19.69	8.37	3.07	1.66864e-10	9.78	1.38098e-09	1.24462	162.074	224	3.7
M162T243	5.59513e+06	5.80877e+06	7.04	3.77844e+06	3.72724e+06	6.04	1.48	0.57	1.19189e-07	6.92	4.89093e-07	1.20821	162.09	243	4
M162T287	3.186e+06	3.19146e+06	18.62	336009	356783	31.53	9.48	3.25	4.30822e-09	8.37	2.57446e-08	1.23095	162.073	287.1	4.8
M162T41	4.3517e+06	4.30298e+06	2.43	78733.5	74829.1	16.28	55.27	5.79	2.70705e-10	9.57	2.12134e-09	1.26247	161.969	40.9	0.7
M162T48	2.89215e+07	2.17763e+07	59.64	4.90333e+06	5.03492e+06	14.52	5.9	2.56	0.000201334	3.7	0.000394117	1.13902	162.111	48.2	0.8
M162T49	4.52473e+07	4.91533e+07	23.38	1.25623e+06	1.23375e+06	9.45	36.02	5.17	1.35359e-08	7.87	7.05507e-08	1.25473	162.075	49	0.8
M162T59	1.54526e+06	1.70998e+06	32.83	78802.2	78471.5	12.11	19.61	4.29	1.72481e-07	6.76	6.77248e-07	1.24541	162.033	59	1
M162T70	1.09318e+07	1.52161e+07	58.18	1.16167e+07	1.15549e+07	25.37	0.94	-0.09	0.46642	0.33	0.528973	0.271925	162.091	70.2	1.2
M162T77	5.1214e+06	5.11268e+06	1.95	515045	582106	20.16	9.94	3.31	1.21241e-07	6.92	4.95859e-07	1.25415	162.054	77.3	1.3
M162T80	7.78686e+06	7.78643e+06	1.98	224520	251169	37.27	34.68	5.12	5.91029e-07	6.23	2.02521e-06	1.24799	162.074	80.3	1.3
M162T83	2.76357e+07	1.81985e+07	48.52	1.23339e+06	1.37078e+06	26.91	22.41	4.49	8.80113e-09	8.06	4.82883e-08	1.2273	162.101	83.5	1.4
M163T103	1.19968e+08	1.20463e+08	1.73	496983	472394	27.33	241.39	7.92	2.42043e-09	8.62	1.53457e-08	1.26145	163.122	102.7	1.7
M163T149	1.28133e+07	1.27056e+07	4.12	1.18956e+07	1.19933e+07	2.78	1.08	0.11	0.00199051	2.7	0.00331258	0.95135	163.086	149.3	2.5
M163T157	3.12941e+07	3.19766e+07	3.43	1.04595e+07	1.11164e+07	13.34	2.99	1.58	2.29792e-07	6.64	8.78884e-07	1.24645	163.111	157.4	2.6
M163T218	4.7752e+06	4.80029e+06	1.65	9.32948e+06	9.36226e+06	5.36	0.51	-0.97	7.12552e-09	8.15	4.0079e-08	1.25685	163.111	218.1	3.6
M163T226	5.17772e+06	5.33997e+06	7.85	106494	115805	14.26	48.62	5.6	2.89131e-16	15.54	9.7354e-15	1.26198	163.074	225.8	3.8
M163T248	5.7674e+06	5.28569e+06	26.32	3.30379e+06	3.29429e+06	6.89	1.75	0.8	0.00123965	2.91	0.00211798	1.05754	163.059	247.5	4.1
M163T260	1.94199e+06	1.94285e+06	1.98	39373.9	39888.6	19.38	49.32	5.62	3.06995e-09	8.51	1.90074e-08	1.26108	163.132	260.3	4.3
M163T261	5.91349e+06	5.14884e+06	29.57	5.19328e+06	5.45467e+06	12.04	1.14	0.19	0.380662	0.42	0.442814	0.317162	163.111	260.7	4.3
M163T263	2.01263e+07	2.02725e+07	1.33	143144	161305	57.79	140.6	7.14	1.83536e-06	5.74	5.54669e-06	1.24101	163.086	263	4.4
M163T282	8.54379e+06	8.23926e+06	7.2	3.08622e+07	3.07596e+07	6.62	0.28	-1.85	1.92532e-13	12.72	3.16199e-12	1.25761	163.122	281.8	4.7
M163T300	1.64201e+07	2.04125e+07	48.63	83415.9	94380.4	42.83	196.85	7.62	5.71168e-10	9.24	4.21601e-09	1.24099	163.086	299.8	5
M163T306	2.15702e+07	2.15139e+07	2.49	4.73401e+06	5.07763e+06	65.64	4.56	2.19	0.00112111	2.95	0.00193065	1.0851	163.059	306.3	5.1
M163T310	1.22628e+07	1.1987e+07	3.85	240607	232723	17.96	50.97	5.67	5.85728e-10	9.23	4.31054e-09	1.26167	163.122	309.7	5.2
M163T345	5.18165e+06	4.80505e+06	14.1	274525	278996	13.93	18.87	4.24	3.79627e-14	13.42	7.38619e-13	1.25887	163.122	344.9	5.7
M163T35	5.99366e+06	3.98171e+06	69.31	277840	286248	12.34	21.57	4.43	3.10585e-06	5.51	8.8873e-06	1.22618	162.996	35	0.6
M163T403	4.00907e+06	4.29566e+06	15.18	428266	372648	42.9	9.36	3.23	7.34789e-07	6.13	2.45174e-06	1.22622	163.074	402.7	6.7
M163T41	2.61613e+06	2.6133e+06	1.37	10506.2	10568.1	13.84	249.01	7.96	3.70665e-11	10.43	3.54511e-10	1.26342	162.966	41	0.7
M163T54_1	1.88367e+07	2.15707e+07	31.19	848963	1.01069e+06	51.32	22.19	4.47	4.35362e-08	7.36	1.98048e-07	1.21394	163.086	53.9	0.9
M163T54_2	5.66262e+07	7.16286e+07	46.37	680067	630758	18.89	83.27	6.38	8.44402e-07	6.07	2.78193e-06	1.23792	163.122	53.9	0.9
M163T71_1	1.45702e+08	1.46097e+08	1.58	1.6723e+06	849433	116.27	87.13	6.45	5.48823e-06	5.26	1.48569e-05	1.23172	163.086	70.6	1.2
M163T71_2	8.98736e+07	9.07736e+07	2.37	4.69699e+06	4.52717e+06	25.61	19.13	4.26	6.15702e-08	7.21	2.69767e-07	1.25613	163.122	70.6	1.2
M163T80	1.28002e+07	1.28067e+07	6.45	1.15872e+07	1.16833e+07	21.85	1.1	0.14	0.267868	0.57	0.324985	0.412248	163.096	79.6	1.3
M163T83	1.18954e+06	1.37298e+06	36.86	607221	596553	13.59	1.96	0.97	0.0104168	1.98	0.0158608	0.897521	163.038	83.3	1.4
M163T85_1	8.25187e+07	6.79642e+07	24.99	465061	401705	47.09	177.44	7.47	2.52625e-08	7.6	1.22718e-07	1.2481	163.086	85.2	1.4
M163T85_2	2.54576e+08	2.49294e+08	7.94	1.78337e+08	1.79414e+08	25.78	1.43	0.51	0.00767606	2.11	0.011864	0.919335	163.122	85.1	1.4
M163T97	1.14919e+07	1.12762e+07	4.12	1.39478e+07	1.43437e+07	11.48	0.82	-0.28	0.00431026	2.37	0.00687962	0.961954	163.086	97.2	1.6
M164T102	9.18838e+06	9.23095e+06	16.28	2342.57	2116.5	45.27	3922.35	11.94	3.61548e-10	9.44	2.76849e-09	1.26022	164.125	102.5	1.7
M164T156	2.52542e+07	2.50234e+07	9.96	1.53274e+07	1.35246e+07	27.83	1.65	0.72	0.00154123	2.81	0.00259654	1.02571	164.106	155.9	2.6
M164T163	4.94951e+06	4.84521e+06	19.12	118573	114629	35.11	41.74	5.38	1.03302e-10	9.99	8.96177e-10	1.24663	164.07	162.7	2.7
M164T195	9.80696e+06	8.8316e+06	23.28	194694	182666	50.12	50.37	5.65	4.80345e-07	6.32	1.69153e-06	1.23759	164.07	194.6	3.2
M164T207	7.17936e+06	7.19168e+06	2.18	85587.1	66702.8	38.18	83.88	6.39	6.70072e-08	7.17	2.90996e-07	1.25644	164.07	207	3.5
M164T222	1.40689e+07	1.08663e+07	39	204774	223938	32.53	68.7	6.1	2.57024e-11	10.59	2.56121e-10	1.24974	164.142	222.3	3.7
M164T227	6.54637e+06	6.46439e+06	4.56	286531	239243	31.82	22.85	4.51	1.49938e-07	6.82	5.99617e-07	1.25268	164.07	227.4	3.8
M164T239	1.87729e+07	1.78607e+07	44.65	1.69648e+06	1.72788e+06	13.65	11.07	3.47	9.57803e-05	4.02	0.000201738	1.16927	164.106	239.2	4
M164T311	4.8491e+06	4.84861e+06	4.66	91949.9	85966	29.64	52.74	5.72	2.12577e-08	7.67	1.05134e-07	1.25774	164.041	310.6	5.2
M164T48_1	1.78921e+07	1.76749e+07	2.86	267728	257519	31.1	66.83	6.06	3.11863e-08	7.51	1.46944e-07	1.25788	164.062	48.3	0.8
M164T48_2	5.30202e+06	4.58582e+06	35.44	11274.4	9815.54	62.75	470.27	8.88	3.59306e-10	9.44	2.75418e-09	1.24209	164.091	48.4	0.8
M164T54	4.83097e+06	4.81222e+06	1.84	128802	121115	28.28	37.51	5.23	7.26192e-08	7.14	3.12424e-07	1.25611	164.073	54.1	0.9
M164T70_1	1.61422e+07	1.45663e+07	14.32	252450	224214	24.48	63.94	6	6.3399e-14	13.2	1.18958e-12	1.25876	164.071	70.2	1.2
M164T70_2	1.18871e+07	1.19484e+07	3.11	44670	51204.2	49.49	266.11	8.06	1.3983e-07	6.85	5.63447e-07	1.254	164.125	70.5	1.2
M164T78	1.05989e+09	1039497107	10.04	1.0457e+09	1.06249e+09	11.63	1.01	0.02	0.80108	0.1	0.833286	0.0949018	164.106	78	1.3
M164T95	1.77271e+07	1.77596e+07	2.04	136979	128627	39.72	129.42	7.02	7.38173e-08	7.13	3.16654e-07	1.25609	164.07	94.9	1.6
M165T116_1	5.04035e+06	5.4984e+06	44.91	57727.2	46000.1	49.05	87.31	6.45	0.0003692	3.43	0.000691336	1.1125	165.065	116.2	1.9
M165T116_2	1.98574e+07	1.92503e+07	7.31	224548	154718	63.63	88.43	6.47	3.823e-07	6.42	1.38048e-06	1.24918	165.101	116	1.9
M165T137_1	4.26659e+07	3.28953e+07	36.32	5.30201e+06	5.52037e+06	8.07	8.05	3.01	2.50316e-06	5.6	7.30723e-06	1.22866	165.047	136.5	2.3
M165T137_2	4.53768e+06	4.51769e+06	2.63	31871.2	32615.8	19	142.38	7.15	9.05933e-10	9.04	6.34411e-09	1.26201	165.09	136.6	2.3
M165T147	6.20234e+07	6.2894e+07	4.32	2.02775e+06	1.60972e+06	71.27	30.59	4.93	5.55018e-06	5.26	1.49971e-05	1.23079	165.101	147.1	2.5
M165T178	3.56156e+07	3.20616e+07	22.46	1.00827e+06	1.04379e+06	39.85	35.32	5.14	1.06904e-10	9.97	9.24158e-10	1.24629	165.101	178.4	3
M165T207	5.51131e+07	5.45313e+07	3.03	4.88503e+06	4.94317e+06	12.46	11.28	3.5	8.37805e-10	9.08	5.92327e-09	1.26095	165.101	207.2	3.5
M165T221	2.80086e+07	3.06919e+07	23.02	2.05861e+07	1.20602e+07	96.97	1.36	0.44	0.108593	0.96	0.142917	0.58887	165.101	221.2	3.7
M165T229	2.60648e+06	2.5653e+06	6.66	172912	171494	6.29	15.07	3.91	1.09516e-17	16.96	5.49369e-16	1.26273	165.126	228.6	3.8
M165T236	2.73675e+06	2.74124e+06	1.23	8667.31	8941.55	37.17	315.75	8.3	1.79485e-08	7.75	9.04046e-08	1.25946	165.054	236.2	3.9
M165T240	6.5245e+06	6.52918e+06	3.4	41980.3	45700.4	18.37	155.42	7.28	4.08641e-10	9.39	3.09694e-09	1.26227	165.137	240.2	4
M165T245	5.23422e+07	5.3011e+07	8.76	1.25956e+07	1.42971e+07	44.74	4.16	2.06	0.000518146	3.29	0.000945043	1.11641	165.101	245.4	4.1
M165T261	1.83669e+06	638829	83.45	2.27587e+06	2.27589e+06	3.6	0.81	-0.31	0.155425	0.81	0.197994	0.533059	165.126	260.7	4.3
M165T273	2.33337e+06	2.32517e+06	4.85	1.93528e+06	1.9649e+06	6.1	1.21	0.27	3.4344e-05	4.46	7.88577e-05	1.10931	165.113	273.3	4.6
M165T294	1.32977e+06	1.33021e+06	4.91	66654.4	67482.7	7.43	19.95	4.32	3.01957e-18	17.52	1.73956e-16	1.26306	165.109	293.6	4.9
M165T327	3.99628e+06	3.62896e+06	15.95	12978.8	14103.3	46.5	307.91	8.27	2.1962e-08	7.66	1.08254e-07	1.25431	165.109	326.6	5.4
M165T54_1	8.47529e+06	7.57351e+06	21.1	396306	390081	7.21	21.39	4.42	4.88524e-10	9.31	3.66468e-09	1.25944	165.054	53.9	0.9
M165T54_2	7.56572e+07	8.26855e+07	18.86	1.80425e+06	1.82553e+06	14.31	41.93	5.39	5.48382e-14	13.26	1.03686e-12	1.25913	165.101	53.6	0.9
M165T54_3	3.10422e+07	2.23455e+07	37.5	5.53903e+07	3.97702e+07	50.89	0.56	-0.84	0.0497612	1.3	0.0690413	0.672646	165.137	54.2	0.9
M165T70_1	1.15396e+07	1.12584e+07	5.96	168447	171957	7.6	68.51	6.1	1.29313e-19	18.89	1.2714e-17	1.26357	165.053	70.2	1.2
M165T70_2	6.88383e+06	7.19017e+06	12.56	117391	117814	9.96	58.64	5.87	2.30963e-16	15.64	8.07166e-15	1.26199	165.065	70.2	1.2
M165T78	7.89605e+07	8.00262e+07	7.48	6.71748e+06	6.83381e+06	46.39	11.75	3.56	2.06672e-05	4.68	4.95998e-05	1.20991	165.109	77.8	1.3
M165T89	1.90468e+06	1.86376e+06	17.84	17749.2	18027.6	6.8	107.31	6.75	4.17509e-12	11.38	4.9497e-11	1.26218	165.009	89.2	1.5
M166T111	8.45781e+06	8.47784e+06	7.93	3.44775e+06	3.418e+06	3.75	2.45	1.29	3.05911e-12	11.51	3.72858e-11	1.25392	166.141	111.2	1.9
M166T119	1.73692e+07	1.73239e+07	3.89	1.44562e+06	1.45e+06	3.1	12.02	3.59	2.39433e-20	19.62	3.0441e-18	1.26368	166.085	119	2
M166T136	5.02478e+06	5.43683e+06	19.23	1.99654e+06	1.87654e+06	20.19	2.52	1.33	1.59573e-06	5.8	4.89065e-06	1.17665	166.05	136.1	2.3
M166T148	3.70248e+07	3.34771e+07	24.87	3.31456e+08	3.35729e+08	3.62	0.11	-3.16	6.90011e-08	7.16	2.98775e-07	1.25519	166.121	148.4	2.5
M166T207	4.30605e+06	4.28793e+06	4.03	1.74344e+06	1.75366e+06	2.93	2.47	1.3	4.56371e-15	14.34	1.14494e-13	1.26085	166.105	206.9	3.4
M166T211	8.922e+06	6.64054e+06	40.81	3.12259e+07	3.18379e+07	3.13	0.29	-1.81	8.15842e-05	4.09	0.000173823	1.18568	166.133	211	3.5
M166T220	1.07328e+08	1.03926e+08	5.97	3.50409e+07	3.53115e+07	2.12	3.06	1.61	1.22093e-10	9.91	1.04203e-09	1.26063	166.121	220	3.7
M166T238	5.41705e+06	5.42856e+06	4.57	473965	431739	19.72	11.43	3.51	1.38641e-08	7.86	7.18439e-08	1.25748	166.133	237.8	4
M166T242	2.82982e+07	2.87683e+07	6.87	8.86802e+06	8720614	3.6	3.19	1.67	5.94706e-14	13.23	1.12158e-12	1.25933	166.085	241.7	4
M166T264	1.45662e+07	1.4519e+07	1	445009	433406	4.88	32.73	5.03	2.30247e-13	12.64	3.71519e-12	1.26401	166.085	263.9	4.4
M166T280	1.29751e+07	1.36887e+07	13.22	2.86282e+07	2.84447e+07	2.38	0.45	-1.14	6.22486e-06	5.21	1.67221e-05	1.22495	166.121	279.6	4.7
M166T290	9.33176e+06	8.7841e+06	31.75	465450	462273	2.5	20.05	4.33	2.44427e-07	6.61	9.29552e-07	1.25181	166.085	290.1	4.8
M166T34	1.81152e+06	1.46669e+06	37.45	303659	304825	1.59	5.97	2.58	9.08675e-06	5.04	2.35521e-05	1.22556	165.981	34.1	0.6
M166T344	3.89499e+06	3.89063e+06	2.2	3.26904e+06	3.26122e+06	10.1	1.19	0.25	0.00379601	2.42	0.00610774	0.992677	166.141	343.5	5.7
M166T41	2.2335e+06	2.13082e+06	8.15	17738.1	17734.4	2.32	125.92	6.98	1.38413e-13	12.86	2.39031e-12	1.26386	166.063	41	0.7
M166T418	3.2075e+07	3.10814e+07	6.91	5.62364e+06	5.72878e+06	3.32	5.7	2.51	2.49086e-16	15.6	8.6233e-15	1.26212	166.096	418.1	7
M166T447	3.27051e+07	3.57987e+07	38.69	1.08639e+07	1.07289e+07	17.47	3.01	1.59	0.0148966	1.83	0.0222184	0.862807	166.096	446.8	7.4
M166T54_1	8.63392e+07	8.43746e+07	7.58	4.7139e+06	4.64178e+06	4.72	18.32	4.2	3.48724e-18	17.46	1.97807e-16	1.26343	166.085	54.2	0.9
M166T55	6.17992e+07	6.51984e+07	9.84	4.36879e+07	4.35986e+07	2.6	1.41	0.5	5.77914e-05	4.24	0.000126681	1.17674	166.121	54.8	0.9
M166T68	1.9899e+07	2.254e+07	18.15	2.54756e+06	2.56305e+06	1.6	7.81	2.97	1.00715e-07	7	4.20064e-07	1.25462	166.071	67.7	1.1
M166T70_2	4.01717e+07	3.73517e+07	14.43	3.14489e+07	3.78186e+07	39.04	1.28	0.35	0.144307	0.84	0.184968	0.542954	166.096	70.2	1.2
M166T83	4.40072e+06	3.97521e+06	24.73	1.44372e+06	1.43393e+06	2.63	3.05	1.61	7.50223e-06	5.12	1.98214e-05	1.22682	166.067	83.2	1.4
M167T135	2.21762e+06	1.77519e+06	50.08	25795.5	25932.2	8.17	85.97	6.43	2.13679e-08	7.67	1.05537e-07	1.25649	167.043	134.8	2.2
M167T145_1	6.86958e+07	5.66229e+07	34.89	4.92123e+06	5.0105e+06	10.77	13.96	3.8	9.39748e-08	7.03	3.95531e-07	1.24505	167.081	145.3	2.4
M167T145_2	2.87067e+07	2.84711e+07	2.99	3.07922e+07	3.10721e+07	7.98	0.93	-0.1	0.0672084	1.17	0.0912698	0.664346	167.117	144.9	2.4
M167T158	2.17476e+06	2.54059e+06	33.95	82959.7	92697.5	28.6	26.21	4.71	1.70753e-09	8.77	1.12022e-08	1.23639	167.106	158.3	2.6
M167T208_1	2.3554e+07	2.40931e+07	6.52	5.73293e+07	6.25645e+07	33.44	0.41	-1.28	0.00111661	2.95	0.00192443	1.07442	167.117	207.7	3.5
M167T221	6.75074e+06	9.42284e+06	67.9	3.61324e+06	2.94241e+06	44.57	1.87	0.9	0.301615	0.52	0.361174	0.379627	167.106	221.5	3.7
M167T231	4.69817e+06	4.37207e+06	23.59	770582	606191	54.94	6.1	2.61	2.60843e-07	6.58	9.82858e-07	1.19805	167.081	231.5	3.9
M167T237	8.08776e+06	8.16456e+06	6.36	2.57038e+07	2.58732e+07	41.13	0.31	-1.67	0.00114225	2.94	0.00196431	1.07868	167.117	237.4	4
M167T251	7.52541e+06	7.88585e+06	17.97	62377.4	63225.6	3.59	120.64	6.91	3.00801e-10	9.52	2.33239e-09	1.26237	167.069	251	4.2
M167T280	2.45922e+06	2.47116e+06	8	8.20651e+06	6.84662e+06	100.48	0.3	-1.74	0.140559	0.85	0.180603	0.558155	167.125	279.7	4.7
M167T294	3.06646e+06	3.25076e+06	21.17	2.09645e+06	2.09984e+06	2.66	1.46	0.55	0.0138894	1.86	0.0208002	0.884564	167.153	294.4	4.9
M167T310	1.13715e+07	1.10941e+07	3.78	1.49763e+07	1.67526e+07	34.93	0.76	-0.4	0.456825	0.34	0.519129	0.285413	167.153	309.8	5.2
M167T341	2.20482e+06	2.28736e+06	23.1	1.53895e+06	1.15874e+06	49.9	1.43	0.52	0.0750646	1.12	0.101286	0.619467	167.153	341.4	5.7
M167T365	3.76303e+06	5.29437e+06	56.35	2.92995e+06	2.93047e+06	1.91	1.28	0.36	0.837527	0.08	0.864249	0.0778244	167.153	365.1	6.1
M167T371	10377833	1.12035e+07	14.27	1.01599e+07	1.02681e+07	14.71	1.02	0.03	0.797368	0.1	0.830329	0.096779	167.069	371	6.2
M167T379	4.59845e+06	4.71076e+06	4.84	197572	193670	10.49	23.27	4.54	2.42038e-17	16.62	1.11549e-15	1.26286	167.153	378.6	6.3
M167T395	2.34991e+07	2.36669e+07	2.57	2.21613e+07	2.21854e+07	11.49	1.06	0.08	0.183793	0.74	0.230688	0.499899	167.153	395.4	6.6
M167T412	3.87608e+07	3.83018e+07	4.27	2.14949e+06	525491	197.6	18.03	4.17	0.000134038	3.87	0.000272886	1.17283	167.153	412.5	6.9
M167T42	2.08103e+07	1.79904e+07	30.17	412683	421093	8.78	50.43	5.66	2.25504e-09	8.65	1.43882e-08	1.25863	167.011	41.6	0.7
M167T45	1.34223e+07	1.33455e+07	5.68	8.57016e+06	8.06e+06	17.12	1.57	0.65	0.00019631	3.71	0.000384895	1.12922	166.95	45.1	0.8
M167T49	1.89794e+07	1.92914e+07	3.81	578369	622710	16.85	32.82	5.04	7.11442e-10	9.15	5.12823e-09	1.26122	167.091	48.5	0.8
M167T54	7.3893e+07	7.37457e+07	2.24	2.28665e+06	2.49508e+06	18.64	32.32	5.01	4.71766e-09	8.33	2.79581e-08	1.26052	167.117	53.6	0.9
M167T70_1	90746262	9.56993e+07	28.3	902492	544568	117.62	100.55	6.65	1.1483e-06	5.94	3.65137e-06	1.22767	167.081	70.3	1.2
M167T70_2	4.15312e+07	2.18287e+07	130.57	4.38341e+07	3.07581e+07	65.88	0.95	-0.08	0.50982	0.29	0.571774	0.241441	167.117	70.2	1.2
M168T106	1.10772e+07	1.13807e+07	29.94	1.13508e+07	1.06676e+07	25.81	0.98	-0.04	0.808407	0.09	0.839486	0.090207	168.083	105.7	1.8
M168T124	1.07406e+07	1.04317e+07	11.72	9.85161e+06	8.41037e+06	31.84	1.09	0.12	0.352383	0.45	0.413902	0.348548	168.083	123.9	2.1
M168T136	1.44665e+08	1.43103e+08	2.15	3.80212e+06	3.81041e+06	3.87	38.05	5.25	5.87509e-23	22.23	2.28015e-20	1.26398	168.064	136.4	2.3
M168T137	2.16318e+06	2.1427e+06	2.99	1.69005e+06	1.40131e+06	52.23	1.28	0.36	0.0653133	1.18	0.0889748	0.686621	168.047	137.4	2.3
M168T144	2.34173e+06	2.42429e+06	52.63	2.07675e+06	1.84621e+06	49.93	1.13	0.17	0.706328	0.15	0.752548	0.138272	168.12	144.3	2.4
M168T145	8.85994e+06	8.9865e+06	7.36	6.69152e+06	6.7024e+06	2.46	1.32	0.4	2.69244e-05	4.57	6.3149e-05	1.18612	168.083	145.4	2.4
M168T163	8.51069e+06	8.93078e+06	13.46	7.05506e+06	7.05293e+06	3.56	1.21	0.27	0.0130187	1.89	0.0195799	0.877327	168.064	163.3	2.7
M168T185	5.18525e+06	4.99625e+06	10.96	5.19403e+06	5.15068e+06	3.45	1	0	0.889151	0.05	0.907991	0.0504184	168.058	184.7	3.1
M168T208	3.2222e+06	3.45229e+06	14.18	1.34791e+06	1.3682e+06	5.71	2.39	1.26	8.10484e-07	6.09	2.67885e-06	1.22738	168.12	207.7	3.5
M168T215	2.19746e+06	2.40479e+06	32.46	722370	726602	2.7	3.04	1.61	0.00134123	2.87	0.00227885	1.07526	168.173	215.1	3.6
M168T229	1.60666e+07	1.42308e+07	31.98	5.42063e+06	4.05786e+06	65.07	2.96	1.57	0.00256782	2.59	0.00421436	0.99706	168.083	228.9	3.8
M168T232	1.14787e+08	1.15384e+08	4.54	9.64908e+07	9.6814e+07	3.54	1.19	0.25	4.13774e-06	5.38	1.15226e-05	1.1583	168.064	232	3.9
M168T245	1.21633e+07	1.18779e+07	8.14	6.39048e+06	6.24976e+06	5.93	1.9	0.93	9.49473e-10	9.02	6.60651e-09	1.23833	168.101	245	4.1
M168T248	3.96236e+06	3.93813e+06	1.89	995218	991017	4.84	3.98	1.99	3.14434e-12	11.5	3.81983e-11	1.26272	168.174	247.5	4.1
M168T254	6.72362e+06	6.7491e+06	3.28	508778	507601	1.47	13.22	3.72	3.32911e-22	21.48	8.83663e-20	1.26399	168.083	253.6	4.2
M168T263	4.41102e+07	4.21682e+07	20.31	2.4888e+06	2.75663e+06	43.15	17.72	4.15	0.000498618	3.3	0.000913719	1.11693	168.064	263	4.4
M168T265	3.59588e+06	2.66679e+06	45.76	8.35145e+06	8.25067e+06	3.9	0.43	-1.22	0.00177047	2.75	0.00296512	1.05825	168.101	264.7	4.4
M168T268	3.38896e+06	3.83163e+06	39.25	4.76541e+06	4.78104e+06	2.92	0.71	-0.49	0.069785	1.16	0.0945946	0.677896	168.047	267.9	4.5
M168T322	2.57009e+06	2.5987e+06	6.49	2.5887e+06	2.52535e+06	7.85	0.99	-0.01	0.869273	0.06	0.890899	0.0620459	168.137	321.5	5.4
M168T34	1.24356e+07	1.24776e+07	1.53	385776	390122	2.67	32.24	5.01	1.5584e-24	23.81	1.14916e-21	1.2641	167.997	33.8	0.6
M168T35	4.35045e+06	4.27792e+06	5.2	2.75366e+06	2.15475e+06	59.73	1.58	0.66	0.0129639	1.89	0.0195014	0.891644	167.976	34.8	0.6
M168T41	1.10685e+07	1.10712e+07	2.85	7.81317e+06	7.83249e+06	3.38	1.42	0.5	8.95275e-11	10.05	7.95393e-10	1.24655	168.049	41.1	0.7
M168T42	3.60154e+06	3.30438e+06	18.93	1.80424e+06	1.78826e+06	2.98	2	1	3.02468e-05	4.52	7.02093e-05	1.19949	167.962	41.9	0.7
M168T44_1	3.59642e+07	3.64186e+07	2.92	3.58975e+07	1.73191e+07	89.72	1	0	0.353353	0.45	0.414909	0.351504	168.077	43.7	0.7
M168T44_2	1.96249e+06	1.69391e+06	24.72	384333	120161	181.95	5.11	2.35	0.000847995	3.07	0.00148813	1.08466	168.148	43.5	0.7
M168T53	3.11712e+07	3.16318e+07	3.96	2.99657e+07	2.99518e+07	7.12	1.04	0.06	0.214311	0.67	0.265067	0.443991	168.101	53.3	0.9
M168T54_1	8.25392e+07	8.94203e+07	20.48	8.42768e+07	8.41775e+07	2.42	0.98	-0.03	0.658875	0.18	0.710625	0.165768	168.064	53.6	0.9
M168T54_2	1.12299e+07	1.1221e+07	7.66	537997	544107	5.37	20.87	4.38	3.54715e-18	17.45	1.9904e-16	1.26314	168.112	53.9	0.9
M168T59	5.43802e+06	5.92092e+06	24.5	2.39959e+06	2.38565e+06	3.21	2.27	1.18	0.000800425	3.1	0.00141238	1.10111	167.973	58.5	1
M168T64	1.21439e+07	1.15455e+07	10.46	1.20078e+07	1.04818e+07	52.61	1.01	0.02	0.547142	0.26	0.608357	0.23083	168.012	64	1.1
M168T70_1	3.8945e+07	3.86845e+07	8.86	1.1557e+08	4.61541e+07	143.03	0.34	-1.57	0.126098	0.9	0.163849	0.576413	168.064	70.1	1.2
M168T70_2	2.57429e+07	2.35904e+07	18.98	2.79332e+07	2.80073e+07	1.17	0.92	-0.12	0.202002	0.69	0.251149	0.485406	168.083	70.3	1.2
M168T70_3	8.13434e+06	9.05236e+06	30.55	427101	435783	5.3	19.05	4.25	3.438e-06	5.46	9.75069e-06	1.23404	168.112	70.1	1.2
M168T73	2.11097e+07	1.85958e+07	32.35	775156	767968	6.08	27.23	4.77	1.35637e-08	7.87	7.06345e-08	1.25737	168.137	73.2	1.2
M168T83	1.52646e+07	1.49523e+07	5.09	766159	880370	42.64	19.92	4.32	0.000205266	3.69	0.000401068	1.15919	168.065	82.9	1.4
M169T101	1.42202e+07	1.30389e+07	22.58	726699	738671	14.32	19.57	4.29	4.55942e-13	12.34	6.81399e-12	1.25728	169.096	100.6	1.7
M169T119	7.00824e+06	7.07973e+06	2.89	184288	182806	4.2	38.03	5.25	2.69827e-22	21.57	7.95883e-20	1.26402	169.06	119.3	2
M169T136	1.44757e+07	1.44322e+07	1.07	26288.4	26581.2	3.48	550.65	9.1	4.50919e-17	16.35	1.91096e-15	1.26416	169.068	136.2	2.3
M169T139	4.18761e+06	4.1585e+06	4.74	194448	180621	60.83	21.54	4.43	1.34392e-05	4.87	3.35593e-05	1.22029	169.042	138.7	2.3
M169T222	1.07578e+06	1.11012e+06	18.14	114453	111781	12.12	9.4	3.23	1.05095e-11	10.98	1.12152e-10	1.25266	169.169	221.8	3.7
M169T232	1.35408e+07	1.39958e+07	11.27	644598	931412	87.29	21.01	4.39	0.000779752	3.11	0.00137821	1.10334	169.068	232	3.9
M169T272	1.61341e+08	1.62439e+08	3.04	1.45152e+08	1.40647e+08	5.41	1.11	0.15	0.000622834	3.21	0.0011191	1.00998	169.078	271.9	4.5
M169T295	2.99859e+06	3.02865e+06	9.13	3.6656e+06	3.02443e+06	27.39	0.82	-0.29	0.136304	0.87	0.175564	0.546699	169.084	295.3	4.9
M169T41	1.05577e+08	1.05217e+08	2.16	6.6909e+06	6.58944e+06	4.31	15.78	3.98	3.55661e-21	20.45	6.24439e-19	1.26398	169.045	41.2	0.7
M169T447	4.69642e+06	4.69436e+06	3.04	30836.1	30649.6	6.2	152.3	7.25	2.32663e-22	21.63	7.36466e-20	1.26404	169.169	447.5	7.5
M169T59_1	1.21353e+07	9.59229e+06	56.64	554592	553964	4.46	21.88	4.45	1.02236e-06	5.99	3.28778e-06	1.245	168.981	58.8	1
M169T70_1	1.05973e+07	1.06867e+07	3.61	403864	411201	7.03	26.24	4.71	3.05669e-19	18.51	2.50445e-17	1.26363	169.068	70.1	1.2
M169T70_3	8.27775e+06	7.61796e+06	21.51	20673.9	21523.2	12.89	400.4	8.65	5.30517e-17	16.28	2.21019e-15	1.26274	169.132	70.3	1.2
M170T108	1.23912e+07	9.99184e+06	29.62	7.06403e+06	7.3305e+06	10.54	1.75	0.81	0.00221107	2.66	0.00365816	1.00377	170.062	107.9	1.8
M170T114	1.24955e+07	1.2356e+07	8.83	674677	684147	10.45	18.52	4.21	9.05738e-16	15.04	2.68229e-14	1.26162	170.08	113.7	1.9
M170T124	2.5405e+07	25369812	3.05	1.95306e+07	1.93454e+07	14.76	1.3	0.38	0.00317878	2.5	0.0051642	1.00628	170.074	124.3	2.1
M170T141	1.65448e+07	1.59681e+07	11.35	1.74571e+06	1.92803e+06	19.45	9.48	3.24	1.00536e-11	11	1.07912e-10	1.25191	170.08	140.6	2.3
M170T192	1.88015e+07	1.24487e+07	58.25	1.73541e+06	1.78156e+06	6.48	10.83	3.44	1.80083e-05	4.74	4.36675e-05	1.21361	170.078	192	3.2
M170T220	1.17149e+07	1.17535e+07	7.6	9.56307e+06	9.42716e+06	8.85	1.23	0.29	0.000565023	3.25	0.00102245	1.01201	170.117	220.3	3.7
M170T224	1.1783e+06	1.1675e+06	16.35	2.73028e+06	2.71936e+06	2.43	0.43	-1.21	1.43042e-05	4.84	3.55267e-05	1.21643	170.095	223.8	3.7
M170T226	3.77128e+06	3.76137e+06	3.37	65063	65346.7	15.79	57.96	5.86	2.05961e-10	9.69	1.66166e-09	1.26235	170.189	225.6	3.8
M170T228	4.53853e+06	4.51167e+06	5.08	6.22615e+06	6.13619e+06	10.05	0.73	-0.46	6.42731e-06	5.19	1.7222e-05	1.15098	170.08	228.4	3.8
M170T234	7408747	7.60465e+06	5.45	844016	828900	24.41	8.78	3.13	1.96781e-07	6.71	7.63717e-07	1.24908	170.117	234.2	3.9
M170T257	6.53983e+06	6.5801e+06	11.13	461066	610552	67.83	14.18	3.83	0.00538428	2.27	0.00850003	0.97839	170.189	257	4.3
M170T265	3.00715e+06	3.25635e+06	17.75	303571	306792	6.05	9.91	3.31	2.6706e-08	7.57	1.28845e-07	1.25322	170.117	265	4.4
M170T272	1.28907e+07	1.28655e+07	5.16	1.1835e+07	1.19096e+07	4.85	1.09	0.12	0.00733149	2.13	0.0113744	0.86129	170.082	271.9	4.5
M170T277	3.28636e+06	3.66706e+06	36.53	470907	468894	5.64	6.98	2.8	0.000172881	3.76	0.000342511	1.16432	170.062	277	4.6
M170T295	3.87657e+06	3.92374e+06	2.36	62511.9	63783.1	6.05	62.01	5.95	5.47013e-15	14.26	1.34456e-13	1.26385	170.08	294.7	4.9
M170T33	3.36278e+07	3.36101e+07	1.06	546351	538010	5.51	61.55	5.94	1.72889e-13	12.76	2.87784e-12	1.26404	169.975	32.8	0.5
M170T42	1.52118e+06	1.49178e+06	7.12	215080	153352	72.53	7.07	2.82	2.43687e-05	4.61	5.75392e-05	1.20705	169.959	41.9	0.7
M170T422	1.15174e+07	1.15921e+07	8.29	1.11043e+06	1.04936e+06	20.67	10.37	3.37	1.70056e-12	11.77	2.20386e-11	1.25513	170.116	421.9	7
M170T44	1.03857e+07	9.4255e+06	21.14	1.16698e+07	9.95967e+06	24.63	0.89	-0.17	0.34104	0.47	0.402759	0.347361	170.091	44.2	0.7
M170T54_1	5.56662e+07	5.58896e+07	11.82	2.20628e+06	2.04462e+06	64.79	25.23	4.66	5.02768e-05	4.3	0.000111635	1.19289	170.062	53.9	0.9
M170T54_2	9648444	8.48914e+06	28.79	872472	691409	56.15	11.06	3.47	9.55423e-09	8.02	5.17655e-08	1.22588	170.091	53.6	0.9
M170T54_3	6.27939e+06	6.30996e+06	3.76	2.48409e+06	2.19887e+06	24.15	2.53	1.34	1.29158e-05	4.89	3.2373e-05	1.21402	170.116	53.7	0.9
M170T65	2.10373e+08	1.15835e+08	89.93	6.77806e+06	725397	160.66	31.04	4.96	0.000432441	3.36	0.000801312	1.09762	169.976	65.2	1.1
M170T67	1.74596e+06	1.73071e+06	4.64	673916	668838	12.32	2.59	1.37	9.0818e-08	7.04	3.83119e-07	1.24414	170.064	66.9	1.1
M170T72_1	1.48187e+07	1.5032e+07	7.08	1.24313e+06	1.26675e+06	23.36	11.92	3.58	1.17501e-08	7.93	6.24697e-08	1.25439	170.117	71.6	1.2
M170T72_2	1.12435e+08	1.12575e+08	8.29	1.46364e+06	1.45374e+06	5.83	76.82	6.26	1.59118e-19	18.8	1.50428e-17	1.26376	170.128	72.2	1.2
M170T80	8.36857e+06	8.23055e+06	4.86	175036	35313	123.6	47.81	5.58	0.000382515	3.42	0.000714092	1.13804	170.081	80.3	1.3
M170T83	2.30565e+07	2.33062e+07	6.5	1.26822e+06	952456	71.68	18.18	4.18	2.37296e-06	5.62	6.96309e-06	1.23682	170.153	83.1	1.4
M171T110	4.95905e+06	5.50746e+06	19.92	1.22852e+06	1.22024e+06	2.01	4.04	2.01	1.87258e-06	5.73	5.63839e-06	1.24029	171.112	109.8	1.8
M171T124	2.62174e+06	2.63331e+06	5.06	888431	767523	20.54	2.95	1.56	2.34445e-06	5.63	6.88491e-06	1.22997	171.028	124.2	2.1
M171T137	5.25941e+06	5.16248e+06	9.13	458147	458803	19.86	11.48	3.52	1.26195e-12	11.9	1.72008e-11	1.25613	171.09	137.5	2.3
M171T248	1.63556e+06	1.65399e+06	2.44	116230	117051	4.47	14.07	3.81	1.59188e-20	19.8	2.13427e-18	1.26377	171.058	248.2	4.1
M171T272	7.43114e+06	7.38607e+06	3.42	32490.5	31088.8	62.01	228.72	7.84	1.05653e-06	5.98	3.38585e-06	1.24475	171.074	271.9	4.5
M171T277	1.01973e+06	1.01976e+06	5.33	571551	580230	5.36	1.78	0.84	1.30344e-10	9.88	1.10605e-09	1.24608	171.046	277.4	4.6
M171T41	1.37383e+07	1.39518e+07	3.52	6.82793e+06	6.81839e+06	1.54	2.01	1.01	4.40093e-15	14.36	1.1152e-13	1.26102	171.042	41.1	0.7
M171T49	4.43284e+07	4.4407e+07	1.24	4.08281e+06	4.0974e+06	1.47	10.86	3.44	4.50845e-25	24.35	3.75093e-22	1.26406	171.112	48.8	0.8
M171T54	9.26714e+06	9.39053e+06	7.18	995539	1.02403e+06	14.51	9.31	3.22	1.08675e-13	12.96	1.92174e-12	1.25851	171.075	54.1	0.9
M171T65	1.88507e+07	1.62698e+07	38.97	5.2318e+06	5.22067e+06	1.31	3.6	1.85	3.64085e-05	4.44	8.31969e-05	1.2045	170.98	64.8	1.1
M171T74	3.18985e+07	3.18402e+07	4.63	3.57164e+06	3.79892e+06	24.62	8.93	3.16	2.02684e-07	6.69	7.84975e-07	1.25064	171.065	73.7	1.2
M171T82	1.26589e+07	1.2661e+07	5.16	1.10789e+07	1.12618e+07	7.21	1.14	0.19	0.00192792	2.71	0.0032164	0.953091	171.094	81.9	1.4
M171T84	1.00648e+07	9.9983e+06	2.04	812918	816566	4.07	12.38	3.63	8.06244e-21	20.09	1.26495e-18	1.26379	171.112	83.8	1.4
M171T85	1.08891e+07	1.08865e+07	3.71	9.632e+06	9.57924e+06	6.87	1.13	0.18	0.00111671	2.95	0.00192443	0.981698	171.074	84.5	1.4
M172T162	4.30271e+07	4.16481e+07	7.05	5.72787e+07	6.0385e+07	11.42	0.75	-0.41	0.000157382	3.8	0.000314902	1.06399	172.096	161.9	2.7
M172T166	1.4409e+07	1.39897e+07	5.76	1.66881e+07	1.50923e+07	31.4	0.86	-0.21	0.433641	0.36	0.496841	0.297721	172.005	166.3	2.8
M172T236	1.62021e+07	1.58991e+07	4.29	375792	301682	58.16	43.11	5.43	1.05049e-06	5.98	3.36943e-06	1.24475	172.132	235.6	3.9
M172T239	8.17897e+06	8.17139e+06	3.63	8.09919e+06	8.11257e+06	5.26	1.01	0.01	0.674155	0.17	0.724667	0.154693	172.096	238.6	4
M172T269	1.5646e+06	1.5891e+06	10.07	1.31402e+06	1.38059e+06	13.25	1.19	0.25	0.0196631	1.71	0.0288951	0.776995	172.077	269.3	4.5
M172T297	3.6681e+07	3.68962e+07	2.29	5.23038e+06	5.11801e+06	12.54	7.01	2.81	5.93974e-09	8.23	3.41651e-08	1.25952	172.024	297.3	5
M172T34	4.65137e+07	4.67889e+07	1.41	572768	291744	93.14	81.21	6.34	4.88181e-06	5.31	1.33773e-05	1.23278	171.991	34.3	0.6
M172T343	5.06348e+06	4.90095e+06	15.22	129176	123752	28.6	39.2	5.29	1.49917e-12	11.82	1.98829e-11	1.2553	172.168	343	5.7
M172T41	1.54552e+07	1.5957e+07	11.73	2.9124e+06	3.1284e+06	27.26	5.31	2.41	7.59242e-07	6.12	2.52196e-06	1.22644	172.044	41.1	0.7
M172T427	1.47552e+07	1.5931e+07	41.59	1.77005e+07	2.13068e+07	33.6	0.83	-0.26	0.391478	0.41	0.453964	0.322302	172.132	427.4	7.1
M172T61	3.42104e+06	3.13847e+06	14.76	4.14711e+06	4.1146e+06	16.34	0.82	-0.28	0.0407385	1.39	0.0573815	0.699851	172.017	60.7	1
M172T70	1.43997e+07	1.43974e+07	5.13	416630	332039	36.24	34.56	5.11	1.13117e-07	6.95	4.67034e-07	1.25368	172.132	70.2	1.2
M172T71_1	2.98039e+07	2.963e+07	1.91	924597	847323	52.61	32.23	5.01	2.68727e-06	5.57	7.78315e-06	1.23878	172.059	71.1	1.2
M172T71_2	1.09878e+07	1.12873e+07	9.56	1.05475e+07	1.11419e+07	14.99	1.04	0.06	0.52117	0.28	0.582554	0.238484	172.096	70.8	1.2
M172T83	1.3644e+06	1.31385e+06	26	97446.6	96125.3	29.82	14	3.81	1.19844e-09	8.92	8.20547e-09	1.23725	172.143	82.6	1.4
M172T87	2.51699e+06	2.52696e+06	3.82	12322.6	13719.9	50.29	204.26	7.67	1.34005e-06	5.87	4.18532e-06	1.24369	172.114	86.6	1.4
M173T133	8.93977e+06	9.54883e+06	18.79	8.03383e+06	8.24797e+06	55.56	1.11	0.15	0.36414	0.44	0.425812	0.339554	173.07	132.5	2.2
M173T180	2.27383e+07	2.22821e+07	12.72	2.9737e+06	2.51154e+06	31.42	7.65	2.93	3.30872e-07	6.48	1.21386e-06	1.23568	173.07	180.3	3
M173T222	2.71858e+06	2.7383e+06	8.08	587590	577504	24.81	4.63	2.21	8.98249e-07	6.05	2.93084e-06	1.23284	173.07	221.9	3.7
M173T235	817686	830693	15.6	1130.47	988.59	53.55	723.31	9.5	1.70004e-09	8.77	1.1173e-08	1.25748	173.135	235.1	3.9
M173T239_2	247095	256248	18.25	1.11239e+06	1.06485e+06	62.43	0.22	-2.17	0.00313376	2.5	0.00509669	0.998918	173.099	238.6	4
M173T297	1.81246e+06	1.82339e+06	4.28	95608.7	81330.5	62.15	18.96	4.24	4.31454e-05	4.37	9.68212e-05	1.19922	173.027	297	5
M173T324	5.69114e+06	5.58429e+06	4.66	5.13811e+06	5.11621e+06	8.41	1.11	0.15	0.013751	1.86	0.0206098	0.807161	173.106	323.7	5.4
M173T41	2.85887e+06	2.97923e+06	6.32	30769.2	16136.8	67.01	92.91	6.54	1.81964e-06	5.74	5.50371e-06	1.24043	173.028	41	0.7
M173T49	3.77617e+07	3.68961e+07	5.05	357870	414321	40.4	105.52	6.72	4.73267e-07	6.32	1.6698e-06	1.24926	173.091	48.8	0.8
M173T57	2.27681e+07	2.26749e+07	1.88	169299	196398	62.3	134.48	7.07	1.91848e-06	5.72	5.76248e-06	1.24067	172.955	56.8	0.9
M173T61	592225	579714	5.44	14415	10503.7	65.51	41.08	5.36	1.90868e-06	5.72	5.73538e-06	1.23989	173.2	61.3	1
M173T70	3.09127e+06	3.15035e+06	6.48	3.07667e+06	3.06184e+06	4.14	1	0.01	0.904289	0.04	0.921153	0.0497683	173.091	70	1.2
M173T93	4.69633e+07	3.64572e+07	47.9	5.72627e+07	5.8508e+07	8.35	0.82	-0.29	0.116304	0.93	0.152277	0.580815	173.106	93.2	1.6
M173T96	8.6071e+06	8.32668e+06	5.72	1.18042e+06	1.11356e+06	18.92	7.29	2.87	2.44504e-08	7.61	1.19244e-07	1.25344	173.091	96.1	1.6
M174T103	9.23299e+06	8.80618e+06	15.64	766202	833605	23.34	12.05	3.59	4.17872e-11	10.38	3.9505e-10	1.24886	174.13	102.8	1.7
M174T108	3.36959e+07	3.42541e+07	4.74	781422	1.05717e+06	61.26	43.12	5.43	9.36816e-06	5.03	2.42134e-05	1.22427	174.075	108	1.8
M174T126	3.33872e+06	3.17411e+06	12.67	150425	141867	20	22.2	4.47	1.87644e-13	12.73	3.09549e-12	1.25795	174.148	126.3	2.1
M174T127	1.42546e+06	1.45531e+06	3.26	75174	76625.8	27.86	18.96	4.25	1.53205e-07	6.81	6.11657e-07	1.25298	174.054	127.2	2.1
M174T226	2.72277e+06	2.73499e+06	9.63	1.82208e+06	1.86013e+06	9.21	1.49	0.58	5.08973e-06	5.29	1.38647e-05	1.15435	174.111	226	3.8
M174T264	164429	80020.3	150.79	4.10852e+06	3.90374e+06	15.15	0.04	-4.64	0.000145806	3.84	0.000295054	1.16424	174.101	263.5	4.4
M174T297	1.12195e+06	1.13537e+06	3.97	18058.1	19394.6	25.42	62.13	5.96	1.42025e-08	7.85	7.3494e-08	1.25899	174.019	297	5
M174T317	1.09933e+06	1.09341e+06	5.11	959585	949304	3.01	1.15	0.2	5.85176e-05	4.23	0.00012812	1.09707	174.09	317.1	5.3
M174T34	4.45653e+06	4.44602e+06	3.02	120834	127158	20.98	36.88	5.2	7.34482e-09	8.13	4.11555e-08	1.25988	174.032	34	0.6
M174T375	1.90655e+07	1.92756e+07	7.27	1.60913e+07	1.59915e+07	5.21	1.18	0.24	0.00032014	3.49	0.000606088	1.03867	174.126	374.5	6.2
M174T422	1.41342e+07	1.41723e+07	5.17	507051	540843	21.29	27.88	4.8	8.927e-09	8.05	4.88699e-08	1.25841	174.126	422.1	7
M174T51_1	1.34339e+07	1.25942e+07	12.7	437383	467305	21.92	30.71	4.94	3.09382e-13	12.51	4.82322e-12	1.25765	174.038	50.6	0.8
M174T51_2	2.02191e+07	1.85468e+07	15.16	1.20436e+06	1.14266e+06	25.06	16.79	4.07	9.14516e-12	11.04	9.90255e-11	1.2526	174.075	51.4	0.9
M174T51_3	4.31905e+07	4.27687e+07	5.82	686349	371543	132.64	62.93	5.98	2.97946e-05	4.53	6.9264e-05	1.20762	174.086	50.8	0.8
M174T65	1.05804e+07	1.06465e+07	2.58	207936	216211	24.5	50.88	5.67	3.03707e-08	7.52	1.43929e-07	1.25814	173.979	65.1	1.1
M174T70_1	9.7858e+06	9.84872e+06	6.7	6.71646e+06	6.65576e+06	4.76	1.46	0.54	4.59222e-08	7.34	2.07749e-07	1.21501	174.101	70.2	1.2
M174T70_2	9.19284e+06	9.04016e+06	3.1	423008	419934	9.44	21.73	4.44	6.01868e-12	11.22	6.90229e-11	1.26312	174.122	69.9	1.2
M174T81	2.20313e+07	2.07039e+07	11.86	2.08802e+07	1.92899e+07	21.41	1.06	0.08	0.468654	0.33	0.531425	0.263427	174.09	80.7	1.3
M175T137	2.5498e+07	2.53325e+07	4.57	2.11416e+06	2.20316e+06	9.82	12.06	3.59	4.08787e-16	15.39	1.30701e-14	1.26187	175.085	137.5	2.3
M175T193	1.3027e+07	1.29749e+07	1.46	2.5975e+07	2.61345e+07	1.54	0.5	-1	4.19146e-18	17.38	2.30655e-16	1.26297	175.111	193.1	3.2
M175T228	44024417	4.40524e+07	2.5	870846	837524	18.26	50.55	5.66	8.57883e-10	9.07	6.05362e-09	1.26192	175.122	228.3	3.8
M175T238	6.91078e+06	6.34808e+06	19.61	204897	199939	52.95	33.73	5.08	8.66351e-07	6.06	2.84438e-06	1.23362	175.041	237.6	4
M175T287	3.20282e+07	2.77967e+07	20.56	208934	239484	28.78	153.29	7.26	3.61326e-13	12.44	5.56246e-12	1.25726	175.085	286.7	4.8
M175T295	694151	691355	2.71	3.9389e+06	3.94147e+06	1.28	0.18	-2.5	3.98861e-21	20.4	6.84e-19	1.26402	175.122	295	4.9
M175T321	2.93469e+06	3.18016e+06	23.37	554689	584942	11.91	5.29	2.4	2.9799e-09	8.53	1.84653e-08	1.23223	175.11	320.5	5.3
M175T322	7.05033e+06	7.08092e+06	1.41	83394.1	98510	33.09	84.54	6.4	6.11665e-08	7.21	2.68158e-07	1.25648	175.147	322.1	5.4
M175T326	6.85129e+06	6.10584e+06	20.01	41634.6	40031	15.77	164.56	7.36	7.08989e-16	15.15	2.12524e-14	1.26177	175.085	325.8	5.4
M175T374	2.76628e+06	2.81781e+06	5.26	75578.4	77227.9	20.94	36.6	5.19	1.79175e-09	8.75	1.16924e-08	1.26044	175.13	374.4	6.2
M175T49	1.04474e+08	1.06157e+08	8.6	1.20937e+08	1.20965e+08	20.19	0.86	-0.21	0.139232	0.86	0.179086	0.528359	175.106	49.4	0.8
M175T55	1.57326e+07	1.60164e+07	4.96	2.17629e+06	2.15114e+06	10.47	7.23	2.85	6.80013e-15	14.17	1.61755e-13	1.2606	175.119	55.1	0.9
M175T74_1	1.44469e+08	1.45658e+08	17.99	1.07307e+07	9.98008e+06	36.92	13.46	3.75	1.23954e-09	8.91	8.4633e-09	1.23796	175.085	73.8	1.2
M175T74_2	5.09984e+07	5.09213e+07	3.56	5.92727e+07	5.92498e+07	6.5	0.86	-0.22	0.000182152	3.74	0.000359046	1.05855	175.122	74	1.2
M175T97	7.1035e+07	6.96889e+07	6.53	2.53846e+06	2.19131e+06	44.86	27.98	4.81	7.82198e-07	6.11	2.59583e-06	1.24539	175.085	97.5	1.6
M176T104	7.57017e+06	7.56132e+06	6.55	83730	56611.2	77.87	90.41	6.5	6.05444e-07	6.22	2.07075e-06	1.24698	176.106	103.5	1.7
M176T131	5.3262e+07	6.18131e+07	67.23	7.35798e+07	8.07615e+07	70.59	0.72	-0.47	0.549436	0.26	0.610356	0.222313	176.069	131	2.2
M176T154	4.40537e+07	4.40364e+07	2.52	157355	148414	49.52	279.96	8.13	1.66124e-07	6.78	6.55781e-07	1.2535	176.031	153.8	2.6
M176T158	1.6084e+07	1.61351e+07	7.69	1.68193e+07	1.50941e+07	61.78	0.96	-0.06	0.703915	0.15	0.750856	0.144367	176.011	157.5	2.6
M176T183	6.72548e+06	6.72103e+06	8.21	370556	468673	50.48	18.15	4.18	8.7519e-06	5.06	2.27482e-05	1.22216	176.011	183.3	3.1
M176T198	1.22455e+06	1.22997e+06	6.76	6303.73	7916.17	54.79	194.26	7.6	6.09329e-07	6.22	2.08018e-06	1.24804	176.117	198.2	3.3
M176T215	1.16081e+07	1.28194e+07	31.25	2.58724e+07	2.61003e+07	13.19	0.45	-1.16	0.00326828	2.49	0.00530027	0.992631	176.106	215.2	3.6
M176T219	3.05279e+06	3.40974e+06	31.33	39816.1	10439.9	198.33	76.67	6.26	7.06489e-06	5.15	1.87735e-05	1.19766	176.07	218.7	3.6
M176T227	6.11743e+06	6.10251e+06	1	12000.3	10960.4	30.64	509.77	8.99	2.85784e-09	8.54	1.77538e-08	1.26145	176.011	227.2	3.8
M176T238	1.10776e+07	1.11369e+07	23.99	243471	274330	53.6	45.5	5.51	7.87973e-07	6.1	2.61264e-06	1.22734	176.07	237.8	4
M176T252	5.74052e+06	5.78204e+06	13.28	1.35997e+06	1.32755e+06	9.62	4.22	2.08	3.02047e-11	10.52	2.97369e-10	1.25072	176.011	251.5	4.2
M176T279	8.3318e+06	8.42254e+06	10.62	4.41934e+07	4.42139e+07	5.71	0.19	-2.41	1.27629e-13	12.89	2.20925e-12	1.25862	176.106	279.1	4.7
M176T287	1.76112e+06	1.79293e+06	15.9	2206.99	1305.78	67.97	797.97	9.64	1.39716e-07	6.85	5.63295e-07	1.25053	176.089	286.6	4.8
M176T294	882308	867053	5.22	21214.5	21921.8	36.94	41.59	5.38	2.14157e-07	6.67	8.23784e-07	1.25131	176.142	293.7	4.9
M176T304	4.14274e+07	4.08766e+07	18.39	3.05315e+07	4.22308e+07	65.18	1.36	0.44	0.13694	0.86	0.176353	0.552305	176.106	303.7	5.1
M176T319	1.18093e+06	1.02428e+06	28.63	8120.62	8490.76	47.77	145.42	7.18	1.98339e-10	9.7	1.61252e-09	1.24424	176.07	319.2	5.3
M176T326	8.04564e+06	8.1393e+06	5.42	1.65461e+07	1.65531e+07	2.49	0.49	-1.04	8.33215e-13	12.08	1.18842e-11	1.25639	176.106	326.2	5.4
M176T44	3.42318e+07	3.8487e+07	28.33	1.38905e+06	1.61964e+06	46.27	24.64	4.62	9.82481e-09	8.01	5.31145e-08	1.22696	176.121	44.2	0.7
M176T49_2	1.21241e+07	1.18488e+07	7.45	2.33992e+06	865045	88.19	5.18	2.37	0.00151111	2.82	0.00254928	1.06733	176.09	49.1	0.8
M176T49_3	1.14855e+07	1.15092e+07	2.88	60664.3	71843.1	59.55	189.33	7.56	1.60875e-06	5.79	4.92647e-06	1.24206	176.11	49.4	0.8
M176T54	1.07835e+07	7.49534e+06	62.12	2.39069e+07	7.90468e+06	93.17	0.45	-1.15	0.4365	0.36	0.499729	0.289433	176.07	54.2	0.9
M176T72	7.99108e+07	8.10195e+07	4.09	1.20874e+06	1.03575e+06	56.59	66.11	6.05	1.41233e-06	5.85	4.37952e-06	1.24256	176.069	72	1.2
M176T74_1	6.7949e+06	7.01361e+06	8.3	179033	190079	54.5	37.95	5.25	6.07902e-06	5.22	1.63541e-05	1.22763	176.089	74	1.2
M176T74_2	5.96044e+06	6.75213e+06	36.95	51429.8	44658.3	28.88	115.89	6.86	7.50931e-12	11.12	8.38994e-11	1.25242	176.125	73.9	1.2
M176T81	1.33021e+07	9.96532e+06	47.81	9.85262e+06	9.60775e+06	5.56	1.35	0.43	0.280388	0.55	0.338448	0.411812	176.106	80.6	1.3
M176T98	2.83897e+06	2.90123e+06	13.32	65453.6	63128.2	60.17	43.37	5.44	8.67274e-06	5.06	2.25663e-05	1.21898	176.089	97.7	1.6
M177T117	1.0859e+08	1.08863e+08	4.97	1.18836e+08	1.18177e+08	2.71	0.91	-0.13	0.00117824	2.93	0.00202007	0.980084	177.053	116.6	1.9
M177T131	8.12557e+06	7.96399e+06	9.84	620028	633108	9.22	13.11	3.71	2.75093e-15	14.56	7.3765e-14	1.26125	177.073	131	2.2
M177T154	1.67729e+06	843674	62.77	1.81497e+07	1.81053e+07	3.64	0.09	-3.44	4.35979e-05	4.36	9.77771e-05	1.20147	177.034	153.8	2.6
M177T178	2.03724e+07	2.03564e+07	4.6	1.94586e+06	1.95849e+06	3.22	10.47	3.39	1.90047e-19	18.72	1.75176e-17	1.26364	177.137	178	3
M177T203	2.76129e+07	2.28695e+07	33.4	1.22792e+06	1.2516e+06	4.53	22.49	4.49	2.22092e-07	6.65	8.50315e-07	1.25039	177.137	202.8	3.4
M177T207	4.27594e+07	4.33435e+07	11.44	8.87799e+06	9.02695e+06	7.74	4.82	2.27	1.5661e-12	11.81	2.05756e-11	1.25524	177.053	207.2	3.5
M177T218	1.08967e+07	1.09698e+07	4.78	9.34946e+06	9.21e+06	13.54	1.17	0.22	0.020014	1.7	0.0293698	0.817706	177.101	217.7	3.6
M177T226	7.57373e+06	7.56106e+06	1.93	91577.9	104210	28.56	82.7	6.37	1.98612e-08	7.7	9.93598e-08	1.25876	177.137	225.9	3.8
M177T227	2.23243e+07	2.15924e+07	8.79	1.27881e+07	1.26904e+07	33.24	1.75	0.8	0.00301736	2.52	0.00491713	1.00416	177.065	226.7	3.8
M177T246	1.2033e+07	1.20436e+07	11	8.45702e+06	8.57915e+06	7.64	1.42	0.51	1.63239e-05	4.79	4.00175e-05	1.13247	177.054	245.7	4.1
M177T272	7.60215e+06	8.20807e+06	39.7	1.09588e+07	1.10997e+07	5.02	0.69	-0.53	0.049363	1.31	0.0685762	0.721834	177.053	271.5	4.5
M177T279	2.18098e+06	2.26078e+06	7.17	2.34595e+06	2.31492e+06	4.48	0.93	-0.11	0.0396463	1.4	0.056006	0.701511	177.109	279.1	4.7
M177T293	3.77925e+06	3.79172e+06	3.7	2.61119e+06	2.62818e+06	6.7	1.45	0.53	2.27601e-08	7.64	1.11814e-07	1.22199	177.054	292.6	4.9
M177T304	2.54447e+06	2.48911e+06	11.7	2.58205e+06	2.61982e+06	8.14	0.99	-0.02	0.751804	0.12	0.791777	0.120863	177.109	303.6	5.1
M177T318	9.30221e+06	9.35333e+06	2.15	24956.1	25107.7	17.24	372.74	8.54	1.21447e-10	9.92	1.03772e-09	1.26301	177.137	318.2	5.3
M177T34	9.60843e+06	1.10072e+07	30.34	6.31152e+07	6.20389e+07	20.09	0.15	-2.72	4.0967e-08	7.39	1.87401e-07	1.21688	176.969	34.4	0.6
M177T370	2.06072e+06	2.0475e+06	6.98	5.69631e+06	5.61953e+06	7.01	0.36	-1.47	2.97767e-12	11.53	3.63532e-11	1.25528	177.126	370	6.2
M177T41_1	2.9025e+06	2.89125e+06	1.28	9.07707e+06	9.1937e+06	4.86	0.32	-1.64	1.71334e-10	9.77	1.4148e-09	1.26195	177.023	41	0.7
M177T41_2	4.7272e+06	4.77137e+06	11.56	5.87526e+06	5.71494e+06	18.65	0.8	-0.31	0.0270433	1.57	0.0391014	0.741041	177.05	41.2	0.7
M177T44	2.12338e+06	2.11985e+06	7.22	2.74043e+06	2.66135e+06	9.27	0.77	-0.37	8.65569e-05	4.06	0.000183411	1.08526	177.122	43.8	0.7
M177T51	3.46441e+07	3.31027e+07	8.7	2.03062e+07	1.99826e+07	6.29	1.71	0.77	1.25605e-08	7.9	6.61937e-08	1.22599	177.061	51.1	0.9
M177T54_2	4.03972e+07	4.03062e+07	7.34	2.17156e+06	2.15502e+06	10.3	18.6	4.22	2.3331e-16	15.63	8.11524e-15	1.26185	177.137	54.5	0.9
M177T70	2.38449e+07	2.41585e+07	8.45	2.24628e+07	2.30831e+07	12.08	1.06	0.09	0.299032	0.52	0.35843	0.377827	177.101	70.4	1.2
M177T75	1.25194e+08	1.24137e+08	10.69	5.24791e+07	5.23897e+07	8.26	2.39	1.25	8.18553e-10	9.09	5.80385e-09	1.23911	177.137	75.2	1.3
M177T83	1.94557e+07	1.65917e+07	50.19	5.39144e+06	5.26296e+06	11.45	3.61	1.85	0.00054297	3.27	0.000985687	1.10201	177.065	82.9	1.4
M177T84	7.69618e+07	7.82205e+07	6.12	431611	462450	28.04	178.31	7.48	5.06666e-09	8.3	2.98177e-08	1.25931	177.101	84	1.4
M177T89	1.58486e+07	1.40272e+07	17.08	9.35161e+06	9.37024e+06	7.1	1.69	0.76	7.51401e-06	5.12	1.98383e-05	1.14491	177.054	88.6	1.5
M178T116	4.8125e+06	4.47622e+06	42.65	44207.2	49172	53.61	108.86	6.77	2.05201e-09	8.69	1.31808e-08	1.23502	178.057	116.3	1.9
M178T119	1.19006e+07	1.19149e+07	2.32	1.07851e+08	1.09582e+08	35.64	0.11	-3.18	6.39169e-06	5.19	1.7139e-05	1.22885	177.513	118.5	2
M178T161	1.80378e+07	1.45299e+07	34.68	398165	464101	51.33	45.3	5.5	4.24321e-09	8.37	2.53973e-08	1.23115	178.121	160.7	2.7
M178T164	2.99725e+06	2.35152e+06	59.43	52039.7	52629.6	11.19	57.6	5.85	6.63454e-08	7.18	2.88292e-07	1.25182	178.056	163.9	2.7
M178T227	1.35506e+06	1.33918e+06	8.41	591534	544138	53.09	2.29	1.2	0.00425662	2.37	0.00680137	0.991482	178.068	226.7	3.8
M178T228	1.12855e+06	1.27577e+06	25.74	23312.8	23354.6	10.13	48.41	5.6	3.50285e-09	8.46	2.14179e-08	1.25704	178.158	228.3	3.8
M178T240	1.02396e+07	1.0309e+07	4.28	38680.3	29456.8	70.27	264.72	8.05	1.53825e-06	5.81	4.72431e-06	1.24209	178.121	239.6	4
M178T246	1.52871e+06	1.64058e+06	13.39	192694	199713	15.65	7.93	2.99	8.649e-12	11.06	9.46257e-11	1.25213	178.049	246.1	4.1
M178T251	1.00083e+07	9.98202e+06	3	93022.4	106944	62.33	107.59	6.75	7.28378e-06	5.14	1.92926e-05	1.22824	178.085	250.6	4.2
M178T263	2.80573e+06	2.85208e+06	9.98	2.12053e+06	2.09905e+06	9.86	1.32	0.4	0.000222236	3.65	0.000432506	1.05214	178.049	262.7	4.4
M178T289	1.15499e+07	1.01587e+07	16.73	143663	148741	32.18	80.4	6.33	1.813e-08	7.74	9.11941e-08	1.25143	178.085	288.6	4.8
M178T314	1.5505e+07	1.55885e+07	2.32	190785	184847	20.26	81.27	6.34	9.42104e-10	9.03	6.57245e-09	1.26192	178.121	314	5.2
M178T34	5.93868e+06	6.06116e+06	15.35	1.98774e+06	1.96656e+06	3	2.99	1.58	8.19238e-07	6.09	2.70535e-06	1.24306	177.977	34.5	0.6
M178T344	8.23587e+06	8.28895e+06	3.7	67783.5	15966.9	198.83	121.5	6.92	1.60603e-05	4.79	3.9463e-05	1.21899	178.121	343.6	5.7
M178T43	8.73317e+06	9.0328e+06	16.49	306372	328183	36.14	28.51	4.83	2.77218e-10	9.56	2.16776e-09	1.24326	178.133	43.4	0.7
M178T63	2.37756e+06	2.35342e+06	10.05	2.6413e+06	3.06637e+06	47.49	0.9	-0.15	0.476476	0.32	0.539133	0.27005	177.956	62.8	1
M178T70	1.12684e+07	1.25409e+07	27.95	58931	42542.2	58.43	191.21	7.58	1.46685e-10	9.83	1.22915e-09	1.24514	178.085	70.4	1.2
M178T75	2.30091e+07	2.31624e+07	2.93	2.23362e+06	203085	245.9	10.3	3.36	0.000776452	3.11	0.00137271	1.10555	178.141	75.1	1.3
M178T83_1	2.02034e+06	2.01828e+06	5.33	748732	636139	62.47	2.7	1.43	0.00444769	2.35	0.00709591	0.994503	178.068	82.9	1.4
M178T84	1.03103e+06	1.08108e+06	55.15	3.23824e+06	3.09171e+06	27.99	0.32	-1.65	0.000315832	3.5	0.0005987	1.03772	178.052	84.1	1.4
M178T92	4.19128e+07	4.16068e+07	4.74	291937	254562	61.53	143.57	7.17	7.43715e-07	6.13	2.47592e-06	1.24648	178.121	91.5	1.5
M179T100_1	9.08221e+06	8.46374e+06	18.03	146719	134989	36.33	61.9	5.95	4.16702e-12	11.38	4.94809e-11	1.25381	179.063	100.4	1.7
M179T100_2	3.8798e+07	3.9949e+07	33.45	183179	162950	49.01	211.8	7.73	6.17152e-11	10.21	5.61837e-10	1.24805	179.153	100.2	1.7
M179T141	6.4778e+06	6471246	2.75	6.19641e+06	6.28208e+06	5.75	1.05	0.06	0.0843489	1.07	0.112797	0.603641	179.117	140.6	2.3
M179T170	4.71216e+06	4.90376e+06	9.11	98110.6	148840	84.33	48.03	5.59	0.000355821	3.45	0.000668149	1.13964	179.128	170.2	2.8
M179T179	1.89235e+07	1.85155e+07	9.61	75011.7	74372.1	34.19	252.27	7.98	2.41967e-09	8.62	1.53457e-08	1.25942	179.153	179.5	3
M179T183	1.24543e+07	1.20284e+07	13.02	139617	151406	24.64	89.2	6.48	2.51962e-14	13.6	5.13251e-13	1.25953	179.115	183.1	3.1
M179T219	4.47319e+06	4.65203e+06	16.3	53516.4	47118.7	44.64	83.59	6.39	1.67946e-08	7.77	8.52915e-08	1.25196	179.153	219.5	3.7
M179T225	2.74344e+07	2.77841e+07	4.37	535679	508016	35.49	51.21	5.68	9.33619e-08	7.03	3.93176e-07	1.25452	179.081	225.4	3.8
M179T249	6.05571e+06	6.21566e+06	12.06	36295.5	7486.89	212.86	166.84	7.38	1.49734e-05	4.82	3.70392e-05	1.21718	179.153	249.5	4.2
M179T252	4.75604e+07	4.75762e+07	2.35	3.56793e+06	3.11574e+06	38.85	13.33	3.74	2.29043e-06	5.64	6.75182e-06	1.23974	179.117	252.4	4.2
M179T255	9.28794e+06	8.05084e+06	25.86	49046.6	45267.2	48.41	189.37	7.57	1.61372e-08	7.79	8.22932e-08	1.24924	179.063	254.9	4.2
M179T262	5.68634e+06	5.62114e+06	2.55	46123.3	45629	9.06	123.29	6.95	1.90959e-13	12.72	3.14315e-12	1.2638	179.117	261.6	4.4
M179T325	7.33093e+06	7.34e+06	2.65	95144.2	92841.3	6.98	77.05	6.27	1.06895e-14	13.97	2.41792e-13	1.26387	179.062	324.8	5.4
M179T34	3.35128e+06	3.26615e+06	27.65	47301.8	52893.2	35.52	70.85	6.15	2.32088e-11	10.63	2.32625e-10	1.24988	178.989	34.2	0.6
M179T353	1.92592e+07	1.91755e+07	3.07	139840	152193	43.55	137.72	7.11	2.03599e-07	6.69	7.88104e-07	1.25276	179.105	353.1	5.9
M179T357	2.28871e+08	2.27232e+08	3.33	616126	629833	25.55	371.47	8.54	1.25357e-09	8.9	8.53536e-09	1.26189	179.153	357.4	6
M179T54_1	2.0329e+07	2.03964e+07	31.39	599489	691726	49.3	33.91	5.08	0.000478217	3.32	0.000879834	1.10892	179.08	53.6	0.9
M179T54_2	5.4743e+07	5.53046e+07	3.31	887599	1231499	74.39	61.68	5.95	5.01549e-05	4.3	0.000111398	1.19746	179.117	53.6	0.9
M179T86	1.01085e+07	1.33046e+07	52.63	2.15899e+07	1.69398e+07	50.19	0.47	-1.09	0.0262776	1.58	0.0380539	0.742325	179.116	86	1.4
M180T100	1.98745e+06	1.95475e+06	53.66	97864.9	98166.3	8.82	20.31	4.34	3.85048e-05	4.41	8.76071e-05	1.1988	180.156	100.2	1.7
M180T124	1.85635e+07	2.06227e+07	23.96	330760	340152	33.89	56.12	5.81	3.5143e-11	10.45	3.39885e-10	1.24915	180.101	124.1	2.1
M180T128	1.54212e+07	1.70279e+07	21.46	1.72157e+06	1.72573e+06	5.95	8.96	3.16	9.45617e-08	7.02	3.97321e-07	1.25076	180.064	128	2.1
M180T129	2.556e+07	2.77455e+07	26.38	555549	539705	30.46	46.01	5.52	1.32618e-10	9.88	1.12405e-09	1.24604	180.137	129.4	2.2
M180T155	4.31467e+07	2.925e+07	48.81	810348	805401	29.74	53.24	5.73	3.35323e-10	9.47	2.5919e-09	1.24244	180.137	155.1	2.6
M180T173	1.77895e+07	1.78701e+07	0.86	72220.4	74861.7	28.85	246.32	7.94	7.5244e-09	8.12	4.19705e-08	1.26031	180.101	173.2	2.9
M180T207	1.62279e+07	1.53454e+07	8.14	477907	419460	38.57	33.96	5.09	1.96587e-07	6.71	7.63365e-07	1.24972	180.101	207.4	3.5
M180T213	1.06731e+07	9.2107e+06	29.07	395372	404029	6.05	27	4.75	1.11704e-08	7.95	5.98486e-08	1.25775	180.064	213	3.5
M180T231	18481349	1.82233e+07	8.76	3.78382e+06	3.70803e+06	16.11	4.88	2.29	3.55689e-11	10.45	3.42408e-10	1.24944	180.137	230.9	3.8
M180T236	6.24861e+06	6.15822e+06	3.29	161764	161030	7.49	38.63	5.27	9.60955e-20	19.02	9.70696e-18	1.26368	180.064	235.6	3.9
M180T241	5.693e+07	5.80347e+07	6.98	2.85919e+06	2.78977e+06	23.87	19.91	4.32	1.63384e-08	7.79	8.32039e-08	1.2554	180.148	241.1	4
M180T245	2.76916e+07	2.65069e+07	11.22	187409	216145	42.38	147.76	7.21	6.87704e-08	7.16	2.97951e-07	1.25322	180.101	244.6	4.1
M180T253	1.09387e+07	1.07997e+07	3.77	6.9826e+06	7.04146e+06	8.67	1.57	0.65	2.5934e-08	7.59	1.25649e-07	1.22048	180.137	253.1	4.2
M180T263	6.9387e+06	6.55717e+06	14.69	373375	379143	7	18.58	4.22	2.08307e-15	14.68	5.71025e-14	1.26121	180.064	263	4.4
M180T296	97479.1	95580.4	4.59	1033.91	1065.63	8.26	94.28	6.56	5.35204e-20	19.27	5.7197e-18	1.26373	180.173	295.6	4.9
M180T306	1143550	1.12409e+06	5.64	51105.7	52064	6.92	22.38	4.48	2.09272e-18	17.68	1.28598e-16	1.26331	180.077	305.6	5.1
M180T337	2.66565e+06	3.1364e+06	35.46	407397	415500	12.44	6.54	2.71	1.78031e-05	4.75	4.33126e-05	1.1989	180.137	337	5.6
M180T353	336556	338406	2.95	2880.47	3260.16	26.1	116.84	6.87	7.93957e-09	8.1	4.39881e-08	1.25996	180.109	353	5.9
M180T357	2.62005e+07	2.68739e+07	4.51	3.20747e+06	2.97004e+06	28.27	8.17	3.03	3.68182e-07	6.43	1.33545e-06	1.24801	180.156	357.4	6
M180T40	3.22077e+07	3.20532e+07	4.26	1.87812e+06	1.9609e+06	18.47	17.15	4.1	4.35926e-09	8.36	2.60285e-08	1.25917	179.989	40	0.7
M180T49	1.80989e+07	1.64569e+07	21.05	371562	381193	15.6	48.71	5.61	2.65785e-14	13.58	5.38433e-13	1.25961	180.085	49.3	0.8
M180T54	1.88758e+07	1.88745e+07	2.77	676108	676259	17.18	27.92	4.8	2.42234e-09	8.62	1.53457e-08	1.26089	180.101	53.6	0.9
M180T59	2.13664e+06	1.68758e+06	59.14	82423.5	90243.5	32.3	25.92	4.7	2.51804e-08	7.6	1.224e-07	1.22067	180.011	59.2	1
M180T70_1	1.48478e+07	1.24306e+07	23.17	245011	254154	9.44	60.6	5.92	1.18259e-14	13.93	2.64254e-13	1.2599	180.064	70.3	1.2
M180T70_2	1.29949e+07	1.4514e+07	32.95	1.45304e+07	1.4836e+07	7.13	0.89	-0.16	0.368993	0.43	0.431008	0.339738	180.112	70.2	1.2
M180T70_3	1.31568e+07	1.3139e+07	4.23	317201	320981	31.73	41.48	5.37	8.21351e-08	7.09	3.4969e-07	1.25465	180.148	70.3	1.2
M180T71	3.48077e+07	3.45215e+07	2.1	367888	337284	30.41	94.62	6.56	2.03009e-08	7.69	1.0108e-07	1.25876	180.101	70.6	1.2
M180T73	4.88856e+06	5.36526e+06	17.67	181078	187468	14.02	27	4.75	1.74492e-13	12.76	2.89625e-12	1.25759	180.083	72.9	1.2
M180T86_1	5.17081e+06	5.05326e+06	5.17	453069	472823	30.79	11.41	3.51	8.81686e-07	6.05	2.88672e-06	1.24361	180.101	85.7	1.4
M180T87	5.73015e+07	5.72699e+07	2.98	1.67327e+06	1.66755e+06	9.61	34.25	5.1	2.52084e-12	11.6	3.1453e-11	1.26325	180.112	86.9	1.4
M181T106	7.16045e+07	7.21137e+07	2.06	1.77595e+06	1.82702e+06	22.39	40.32	5.33	6.99285e-09	8.16	3.9423e-08	1.26045	181.096	105.9	1.8
M181T120	1.17785e+07	1.178e+07	1.92	12337.4	12368	4.4	954.7	9.9	7.69121e-26	25.11	1.41788e-22	1.2641	181.06	120.4	2
M181T122	4.09104e+07	4.21851e+07	11.06	6.50265e+06	6.87022e+06	37.59	6.29	2.65	3.07479e-05	4.51	7.12332e-05	1.19377	181.096	121.7	2
M181T132	4.15935e+06	4.12409e+06	25.6	3.36963e+06	3.34518e+06	27.71	1.23	0.3	0.162191	0.79	0.205568	0.497805	181.132	132.1	2.2
M181T167	6.12751e+06	6.03979e+06	13.12	6284692	6.06642e+06	28.43	0.97	-0.04	0.988393	0.01	0.990812	0.0107524	181.048	167.3	2.8
M181T170	5.47563e+08	5.46846e+08	1.67	2.52687e+06	2.56429e+06	3.67	216.7	7.76	2.09702e-25	24.68	2.95456e-22	1.2641	181.144	170.1	2.8
M181T171	1.67942e+08	1.93262e+08	36.65	2.40543e+06	2.56068e+06	14.33	69.82	6.13	3.67618e-08	7.43	1.69851e-07	1.25053	181.096	171.1	2.9
M181T213	3.61143e+06	3.49433e+06	6.91	302738	295065	6.65	11.93	3.58	4.98547e-17	16.3	2.0888e-15	1.26285	181.048	213.4	3.6
M181T225	2.35908e+07	2.36542e+07	3.99	306333	304054	5.29	77.01	6.27	8.30695e-22	21.08	1.80163e-19	1.26389	181.121	225.3	3.8
M181T234	5.50927e+07	5.38837e+07	4.67	839763	747068	24.23	65.6	6.04	2.14957e-09	8.67	1.37714e-08	1.26071	181.132	234	3.9
M181T249	1.3755e+06	1.40839e+06	3.29	9376.1	9784.92	10.27	146.7	7.2	3.8448e-13	12.42	5.85776e-12	1.26374	181.169	249	4.2
M181T257	5.48376e+06	5.50019e+06	5.29	110787	107246	9.74	49.5	5.63	1.34048e-18	17.87	8.67081e-17	1.26338	181.121	257.3	4.3
M181T273	732479	728770	3.41	16787.7	16462.7	4.58	43.63	5.45	7.51042e-22	21.12	1.67824e-19	1.26398	181.031	273.4	4.6
M181T42	4.1294e+07	4.16884e+07	2.85	330307	329557	8.76	125.02	6.97	6.66121e-14	13.18	1.23727e-12	1.26392	180.988	41.9	0.7
M181T43	1.19344e+07	1.20117e+07	3.21	31268	31742.6	19.86	381.68	8.58	1.40535e-10	9.85	1.183e-09	1.26293	181.143	43.1	0.7
M181T51	1.33648e+08	1.33558e+08	3.4	588596	462955	107.45	227.06	7.83	1.01383e-05	4.99	2.60034e-05	1.22438	181.107	50.8	0.8
M181T54_1	5.18599e+07	5.72446e+07	16.7	1.08041e+06	1.10092e+06	6.96	48	5.58	3.51684e-11	10.45	3.39885e-10	1.26113	181.096	53.6	0.9
M181T54_2	1.7067e+08	1.67744e+08	3.47	222987	274541	47.2	765.38	9.58	9.9454e-07	6	3.21373e-06	1.24501	181.132	53.7	0.9
M181T69	1.63698e+07	1.71248e+07	36.92	1.37664e+07	1.38365e+07	14.36	1.19	0.25	0.710724	0.15	0.756369	0.140764	181.107	69.1	1.2
M181T70_1	6.47597e+07	6.43453e+07	2.81	6.6394e+06	6.80375e+06	14.26	9.75	3.29	6.3849e-09	8.19	3.63851e-08	1.25921	181.096	70.2	1.2
M181T70_2	9.72505e+07	1.06072e+08	40.13	861693	915256	19.76	112.86	6.82	2.87045e-06	5.54	8.26949e-06	1.22771	181.132	70.1	1.2
M181T75	2.22473e+06	2.20085e+06	4.88	180808	177029	3.15	12.3	3.62	1.3237e-19	18.88	1.28434e-17	1.26376	181.01	75.2	1.3
M181T82	36339557	3.6413e+07	1.88	59098.3	57128.7	15.88	614.9	9.26	1.70754e-11	10.77	1.75612e-10	1.26367	181.144	81.7	1.4
M181T85	1.50359e+08	1.52226e+08	4.17	8.7481e+06	8.42131e+06	13.62	17.19	4.1	1.51295e-10	9.82	1.26491e-09	1.26139	181.096	85.5	1.4
M181T87	1.78625e+06	1.742e+06	11.96	1.22054e+06	1.23197e+06	35.82	1.46	0.55	0.0573771	1.24	0.0789069	0.699467	181.115	87	1.4
M182T105	9.43102e+06	9.48951e+06	4.07	233018	245118	17.9	40.47	5.34	1.30296e-09	8.89	8.84716e-09	1.26107	182.099	105	1.8
M182T117	6.59751e+07	6.66192e+07	3.55	43322.1	44319.6	7.62	1522.9	10.57	3.36355e-23	22.47	1.45899e-20	1.264	182.08	116.9	1.9
M182T141	8.11025e+06	8.28628e+06	19.32	2.64962e+06	2.64947e+06	3.5	3.06	1.61	3.29962e-06	5.48	9.39437e-06	1.23161	182.062	140.7	2.3
M182T170_1	5.12167e+06	4.75371e+06	22.3	1.49994e+06	1.47929e+06	3.52	3.41	1.77	1.94883e-06	5.71	5.84174e-06	1.23552	182.099	170.3	2.8
M182T170_2	3.11301e+07	2.9749e+07	9.51	831332	884260	36.09	37.45	5.23	1.03065e-06	5.99	3.31298e-06	1.24196	182.147	170.1	2.8
M182T184	2.09952e+07	2.12383e+07	3.17	298387	309975	13.34	70.36	6.14	3.70634e-11	10.43	3.54511e-10	1.26294	182.077	184.4	3.1
M182T214	5.08088e+06	5.12015e+06	3.78	2.57337e+06	2.54416e+06	1.88	1.97	0.98	1.95119e-14	13.71	4.09916e-13	1.26021	182.099	214	3.6
M182T216	2.79948e+06	2.63362e+06	28.56	242175	244881	4.03	11.56	3.53	2.92883e-07	6.53	1.08857e-06	1.24966	182.062	215.5	3.6
M182T230	1.07132e+09	1.07079e+09	4.11	583206	586433	4.05	1836.95	10.84	2.40404e-25	24.62	2.95456e-22	1.26414	182.08	230.1	3.8
M182T234	1.21832e+06	1.29417e+06	28.55	3.26134e+06	3.02694e+06	20.43	0.37	-1.42	1.29209e-05	4.89	3.23747e-05	1.13495	182.136	234	3.9
M182T238	1.17035e+07	8.64767e+06	69.8	3.32586e+07	2.72651e+07	64.08	0.35	-1.51	0.00691754	2.16	0.0107707	0.865329	182.117	237.6	4
M182T243	3.10915e+07	3.17677e+07	4.66	3.79081e+07	3.80364e+07	3.69	0.82	-0.29	1.69947e-06	5.77	5.17206e-06	1.17429	182.189	243.4	4.1
M182T262	8.30391e+06	8.25758e+06	4.41	7.42058e+06	7.51214e+06	7.37	1.12	0.16	0.0049854	2.3	0.00791269	0.885605	182.116	261.6	4.4
M182T263	4.77428e+08	4.10346e+08	22.03	6.01898e+07	6.07922e+07	3.91	7.93	2.99	1.3537e-07	6.87	5.49074e-07	1.2519	182.08	263	4.4
M182T266_1	2.59929e+07	2.58484e+07	3.07	394492	395728	4.82	65.89	6.04	2.39696e-22	21.62	7.36466e-20	1.26398	182.062	265.6	4.4
M182T266_2	1.14247e+06	1.1351e+06	6.8	727036	723703	3.03	1.57	0.65	1.80892e-09	8.74	1.1794e-08	1.23581	182.164	265.6	4.4
M182T277	1.3801e+07	1.37932e+07	1.75	7.68541e+06	7.24019e+06	13.55	1.8	0.84	1.53894e-05	4.81	3.79408e-05	1.21392	182.08	277.2	4.6
M182T296	3.04522e+06	3.06163e+06	2.42	20719.8	24981.4	46.27	146.97	7.2	2.5408e-05	4.6	5.98208e-05	1.21054	182.153	296.4	4.9
M182T323	3.5626e+06	3.24676e+06	23.12	190253	200045	12.17	18.73	4.23	3.62866e-13	12.44	5.57453e-12	1.25684	182.08	323.5	5.4
M182T326	1.58539e+07	1.60882e+07	3.49	1.17945e+06	1.20159e+06	14.76	13.44	3.75	1.41618e-09	8.85	9.49359e-09	1.2605	182.189	326.5	5.4
M182T327	9.94759e+06	10063205	6.1	315635	297768	32.51	31.52	4.98	1.03547e-07	6.98	4.30659e-07	1.25305	182.116	326.9	5.4
M182T375	1.28071e+07	1.2594e+07	4.48	768218	775115	9.65	16.67	4.06	6.78316e-17	16.17	2.76348e-15	1.26259	182.189	375.2	6.3
M182T395	1.97843e+07	1.95647e+07	4.37	5.26522e+06	5.37451e+06	5.44	3.76	1.91	2.71839e-15	14.57	7.31585e-14	1.26126	182.189	394.5	6.6
M182T41	4.02396e+06	4.03921e+06	1.06	216305	219131	2.64	18.6	4.22	6.72063e-17	16.17	2.75322e-15	1.26412	182.04	41.1	0.7
M182T413	1.22713e+07	1.23237e+07	3.16	7.72348e+06	7.83472e+06	5.78	1.59	0.67	3.59007e-10	9.44	2.75418e-09	1.24222	182.189	412.8	6.9
M182T423	5.80325e+06	5.91884e+06	19.65	4.65736e+06	4.68191e+06	4.87	1.25	0.32	0.0454763	1.34	0.06356	0.728061	182.189	423	7
M182T43_2	5.4081e+06	5.92662e+06	27.76	4.85391e+06	4.83305e+06	2.23	1.11	0.16	0.736018	0.13	0.779239	0.126691	182.164	42.6	0.7
M182T433	2.6352e+07	2.20336e+07	29	716374	726752	5.4	36.79	5.2	1.12101e-08	7.95	5.98573e-08	1.25849	182.189	433.4	7.2
M182T54_1	8.10094e+07	9.58691e+07	33.22	1.01345e+07	1.02619e+07	9.51	7.99	3	1.94076e-06	5.71	5.82703e-06	1.22858	182.08	53.6	0.9
M182T62_1	4.09546e+06	4.80621e+06	44.26	502292	503013	3.91	8.15	3.03	0.000163291	3.79	0.000325172	1.16517	181.978	62.3	1
M182T62_2	5.01492e+06	5.32028e+06	25.57	405334	405787	1.05	12.37	3.63	8.35197e-07	6.08	2.75313e-06	1.24672	182.028	62.3	1
M182T70_1	1.40995e+08	1.18194e+08	30.58	2.57259e+07	2.60495e+07	4.02	5.48	2.45	2.87201e-06	5.54	8.26949e-06	1.23472	182.079	70	1.2
M182T70_2	6.11208e+08	6.45924e+08	15.55	2.84441e+07	3.01813e+07	11.41	21.49	4.43	2.64877e-14	13.58	5.38073e-13	1.2599	182.091	70	1.2
M182T80	2.81171e+06	3.24631e+06	27.12	314907	312424	5.2	8.93	3.16	1.0607e-06	5.97	3.39628e-06	1.24216	182.05	79.5	1.3
M183T131	1.76843e+07	1.76835e+07	13.33	3.12922e+07	1.97979e+07	74.71	0.57	-0.82	0.11906	0.92	0.155527	0.582216	183.094	131.4	2.2
M183T139	2.64796e+06	2.72101e+06	8.82	2.85877e+06	2.88962e+06	12.02	0.93	-0.11	0.220941	0.66	0.272353	0.44054	183.148	139.1	2.3
M183T154	2.37633e+08	2.36763e+08	40.89	1.80105e+08	1.54601e+08	40.21	1.32	0.4	0.361179	0.44	0.422723	0.332616	182.981	153.6	2.6
M183T161	2.74102e+07	2.75777e+07	3.49	1.44789e+07	1.42581e+07	16.48	1.89	0.92	2.96012e-05	4.53	6.88579e-05	1.19755	183.058	160.9	2.7
M183T199	3.28516e+06	3.22594e+06	5.75	6759.32	6545.81	7.87	486.02	8.92	9.84194e-22	21.01	2.07356e-19	1.26398	183.148	198.9	3.3
M183T216	8.25482e+06	6.84614e+06	50.16	1.78412e+06	1.78723e+06	3.11	4.63	2.21	4.48052e-05	4.35	0.000100363	1.19906	183.112	215.8	3.6
M183T219	5.33044e+07	5.58918e+07	13.73	439999	462727	12.03	121.15	6.92	1.77343e-16	15.75	6.44201e-15	1.26238	183.09	218.8	3.6
M183T233	1.75428e+06	1.67494e+06	14.2	549527	530757	7.3	3.19	1.67	1.00013e-10	10	8.72774e-10	1.2462	183.064	232.7	3.9
M183T240	1.37676e+07	1.41456e+07	17.29	4.25231e+06	5.29675e+06	54.01	3.24	1.69	0.00098118	3.01	0.00170441	1.06358	183.112	240.5	4
M183T244	3.5259e+06	2.55896e+06	51.02	3.48956e+06	3.72809e+06	51.62	1.01	0.01	0.738571	0.13	0.781319	0.12748	183.192	243.8	4.1
M183T250	748732	744014	4.43	1.34476e+06	1.34183e+06	24.21	0.56	-0.84	0.00077494	3.11	0.00137069	1.09458	183.064	249.7	4.2
M183T254	2.21245e+08	2.10102e+08	11.27	4.5841e+07	4.57942e+07	6.22	4.83	2.27	3.07294e-13	12.51	4.80081e-12	1.25765	182.982	253.7	4.2
M183T282	2.32696e+08	2.30501e+08	4.15	1.76776e+07	1.76416e+07	7.53	13.16	3.72	9.12256e-18	17.04	4.60752e-16	1.26317	182.981	282.3	4.7
M183T292	1.41938e+09	1.4182e+09	1.85	5.60097e+07	5.25298e+07	18.97	25.34	4.66	5.89388e-09	8.23	3.39543e-08	1.26039	183.094	291.6	4.9
M183T299	2.5656e+06	2.59825e+06	6.89	294855	301421	5.58	8.7	3.12	1.41694e-16	15.85	5.2505e-15	1.26261	183.064	299.1	5
M183T308	8.20964e+07	7.59145e+07	17.48	4.75579e+07	4.39272e+07	16.45	1.73	0.79	4.25437e-05	4.37	9.55291e-05	1.10727	182.982	308.1	5.1
M183T309	5.08461e+07	5.93442e+07	57.72	3.79185e+07	3.95134e+07	23.17	1.34	0.42	0.609597	0.21	0.666875	0.197971	183.094	309.4	5.2
M183T339	3.94212e+07	3.93809e+07	1.99	1.4939e+06	1.46558e+06	6.94	26.39	4.72	5.69892e-13	12.24	8.40477e-12	1.26383	182.981	339	5.7
M183T41	2.13666e+07	2.13864e+07	2.18	175338	172972	4.37	121.86	6.93	6.95496e-24	23.16	3.94507e-21	1.26413	182.962	41	0.7
M183T54_1	8.48097e+06	9.56615e+06	37.01	1.80952e+07	1.81095e+07	14.43	0.47	-1.09	0.00214778	2.67	0.00355824	1.01521	183.083	53.9	0.9
M183T54_2	4.36714e+07	4.41495e+07	37.43	3.36674e+06	4.23782e+06	50.23	12.97	3.7	1.13672e-06	5.94	3.61613e-06	1.17904	183.112	53.6	0.9
M183T70	4.2184e+07	4.21751e+07	1.8	24493.8	21804	26.87	1722.24	10.75	3.89497e-10	9.41	2.96098e-09	1.26284	183.094	70.1	1.2
M183T76	2.88979e+07	2.909e+07	3.02	249947	248532	8.82	115.62	6.85	6.58254e-14	13.18	1.22616e-12	1.26386	183.075	76.1	1.3
M183T79	1.94453e+08	2.11598e+08	30.24	1.13611e+07	1.09675e+07	12.59	17.12	4.1	1.62042e-06	5.79	4.95192e-06	1.23228	183.112	79.2	1.3
M183T81	1.58905e+07	1.57084e+07	5.07	1.23457e+07	1.218e+07	9.45	1.29	0.36	3.97876e-05	4.4	9.01449e-05	1.10823	183.094	80.6	1.3
M183T85	4.37556e+06	4.40648e+06	6.15	79807.1	103844	68.41	54.83	5.78	0.000371558	3.43	0.000694516	1.13783	183.159	84.8	1.4
M183T89	8.07046e+06	7.99067e+06	3.39	45510.2	44573	6.74	177.33	7.47	3.27149e-22	21.49	8.83663e-20	1.26405	183.019	89.4	1.5
M183T90	4.85293e+08	473487212	6.63	2.90321e+07	2.82263e+07	7.28	16.72	4.06	1.27083e-17	16.9	6.24738e-16	1.26288	182.984	90	1.5
M184T124	2.43388e+06	2.41787e+06	2.68	21392.9	23578.9	36.6	113.77	6.83	5.73134e-08	7.24	2.53956e-07	1.25664	184.168	123.9	2.1
M184T143	1.80314e+06	1.83652e+06	9.99	1.09807e+06	1.10206e+06	5.54	1.64	0.72	9.41743e-08	7.03	3.96144e-07	1.20842	184.111	142.6	2.4
M184T145	2.89636e+06	2.91193e+06	11.91	57861	46068.5	59.69	50.06	5.65	2.06924e-06	5.68	6.16258e-06	1.2353	184.078	144.7	2.4
M184T146	1.44622e+06	1.41166e+06	5.37	1.47339e+06	1.50937e+06	7.98	0.98	-0.03	0.64797	0.19	0.701017	0.167342	184.095	146.3	2.4
M184T185	2.79536e+09	3.76111e+09	49.84	3.6685e+08	3.67446e+08	15.21	7.62	2.93	8.08021e-05	4.09	0.000172306	1.16781	184.089	185.5	3.1
M184T217	2.49657e+08	2.45616e+08	6.82	3.5737e+06	2.38515e+06	75.9	69.86	6.13	4.44802e-06	5.35	1.2303e-05	1.23237	184.089	216.7	3.6
M184T252	1.84357e+07	1.76922e+07	10.75	65266.1	60013.8	53.64	282.47	8.14	1.14501e-07	6.94	4.71957e-07	1.2525	184.205	252.4	4.2
M184T259	6.54832e+06	6.54468e+06	5.31	384065	377061	22.86	17.05	4.09	1.14433e-08	7.94	6.09703e-08	1.25728	184.132	258.6	4.3
M184T264	5.15925e+06	5.04571e+06	5.58	63702	66936.4	49.33	80.99	6.34	6.28552e-07	6.2	2.13395e-06	1.24714	184.205	263.9	4.4
M184T277	1.45099e+07	1.43499e+07	6.56	987176	1.0956e+06	30.51	14.7	3.88	4.34906e-07	6.36	1.55041e-06	1.24648	184.041	277.1	4.6
M184T288	2.78412e+06	2.78836e+06	1.18	2417.3	2691.78	41.59	1151.75	10.17	2.65461e-08	7.58	1.28193e-07	1.25833	184.078	287.7	4.8
M184T292	1.15394e+08	1.04052e+08	19.03	2.87627e+07	2.25835e+07	66.87	4.01	2	0.0010433	2.98	0.00180551	1.07099	184.097	291.5	4.9
M184T328	2.1015e+06	2.10299e+06	3.55	218615	221744	10.56	9.61	3.26	9.12903e-11	10.04	8.08133e-10	1.26139	184.078	328	5.5
M184T33	2.01898e+07	2.17792e+07	21.92	3.41004e+06	3.79325e+06	30.53	5.92	2.57	1.39328e-07	6.86	5.62039e-07	1.20369	183.987	33.2	0.6
M184T41	2.75096e+06	2.72259e+06	3.79	35213.3	31525.8	49.54	78.12	6.29	6.89765e-07	6.16	2.31618e-06	1.24709	183.963	41.1	0.7
M184T51	3.21643e+07	3.20053e+07	4.06	270640	254871	50.38	118.85	6.89	6.71761e-07	6.17	2.26397e-06	1.24699	184.096	50.6	0.8
M184T53	1.80602e+07	1.80083e+07	1.56	1.09923e+07	1.10237e+07	5.54	1.64	0.72	9.12842e-08	7.04	3.84646e-07	1.24968	184.107	53.3	0.9
M184T54_1	2.43129e+07	2.43537e+07	1.67	886.19	882.81	38.85	27435.2	14.74	1.17151e-09	8.93	8.05103e-09	1.26216	184.059	53.5	0.9
M184T62	1.77641e+06	1.72307e+06	5.79	5083.68	5250.47	43.43	349.43	8.45	4.97854e-08	7.3	2.23036e-07	1.25646	184.179	62.2	1
M184T64	4.36973e+06	4.30022e+06	5.46	106126	89661	84.31	41.17	5.36	4.04771e-05	4.39	9.15858e-05	1.20116	183.968	64	1.1
M184T71	1.08066e+07	1.09073e+07	4.12	41348.2	39701.2	56.03	261.36	8.03	5.21521e-07	6.28	1.82088e-06	1.24855	184.132	70.7	1.2
M184T79	3.38973e+07	3.42436e+07	7.91	4.91159e+06	4.9571e+06	14.41	6.9	2.79	1.94124e-12	11.71	2.48519e-11	1.25536	184.115	79.3	1.3
M184T80	2.22438e+07	1.48493e+07	59.71	2.82782e+06	2.11655e+06	95.92	7.87	2.98	2.28454e-05	4.64	5.42724e-05	1.12234	184.078	79.6	1.3
M184T81	3.38034e+07	3.44086e+07	4.14	28358.4	25449.8	68.03	1192.01	10.22	3.68706e-07	6.43	1.3367e-06	1.25064	184.095	81.1	1.4
M184T92	1.01034e+07	1.00242e+07	6.92	1.29415e+06	1.21195e+06	14.88	7.81	2.96	2.95213e-13	12.53	4.6515e-12	1.25736	184.143	92.1	1.5
M185T108	1.44833e+06	2.38319e+06	89.11	282793	280152	6.09	5.12	2.36	0.425882	0.37	0.48871	0.302946	185.073	108	1.8
M185T148	4.28788e+06	2.00684e+06	98.85	8.32845e+06	3.40622e+06	92.34	0.51	-0.96	0.376923	0.42	0.439089	0.325493	185.116	147.6	2.5
M185T157	1.02203e+07	1.02123e+07	0.95	21563	21399.4	5.09	473.98	8.89	9.04566e-15	14.04	2.07797e-13	1.26414	185.08	157	2.6
M185T171	8.79538e+06	8.36612e+06	12.77	9.19174e+06	8.70528e+06	20.32	0.96	-0.06	0.703787	0.15	0.750828	0.138217	185.127	171.1	2.9
M185T173	1.28201e+07	1.28022e+07	3.31	2.24814e+06	2.22279e+06	4.28	5.7	2.51	4.23238e-18	17.37	2.31182e-16	1.26341	185.07	173.5	2.9
M185T185	4.77334e+08	4.75967e+08	1.44	7.15253e+06	7122868	2.21	66.74	6.06	2.14727e-26	25.67	5.278e-23	1.26412	185.092	184.7	3.1
M185T206	6.63511e+06	6.6986e+06	6.82	612288	609425	16.53	10.84	3.44	1.53885e-13	12.81	2.61462e-12	1.25815	185.106	206	3.4
M185T217	1.50472e+07	1.41597e+07	21.49	6.97712e+06	6.96866e+06	8.78	2.16	1.11	1.20923e-06	5.92	3.8188e-06	1.17744	185.092	216.6	3.6
M185T223	4.28218e+06	4.41027e+06	11.96	1.08616e+06	1.0724e+06	4.47	3.94	1.98	2.31445e-08	7.64	1.13476e-07	1.25284	185.073	222.6	3.7
M185T252	839603	830904	7.44	68193.8	68009.8	9.02	12.31	3.62	7.23819e-16	15.14	2.16091e-14	1.26184	185.208	252.4	4.2
M185T261	8.65743e+06	8.65248e+06	1.63	526846	528186	2.58	16.43	4.04	1.49577e-23	22.83	7.87844e-21	1.26405	185.071	261	4.3
M185T292_1	2.98449e+07	3.28378e+07	25.05	4.29166e+06	4.24759e+06	4.55	6.95	2.8	1.36781e-06	5.86	4.25401e-06	1.23942	185.09	291.5	4.9
M185T349	3.88589e+06	3.87657e+06	1.19	21621.2	21622.2	8.04	179.73	7.49	1.44298e-12	11.84	1.92414e-11	1.26393	185.164	349.3	5.8
M185T368	1.32466e+06	1.23721e+06	14.39	1.78102e+06	1.64956e+06	33.32	0.74	-0.43	0.0848358	1.07	0.113371	0.600643	185.163	367.8	6.1
M185T380	3.81869e+06	3.83171e+06	2.65	12715.9	12380.1	13.14	300.31	8.23	7.84691e-12	11.11	8.72746e-11	1.26367	185.164	380.4	6.3
M185T393	6.5336e+06	6.85854e+06	13.2	4.77713e+06	4.53934e+06	30.75	1.37	0.45	0.0158083	1.8	0.0234831	0.794511	185.164	393.5	6.6
M185T41_1	6.80835e+06	6.8614e+06	5.43	3.00569e+06	3.07098e+06	4.41	2.27	1.18	1.15549e-12	11.94	1.5867e-11	1.25638	184.959	41	0.7
M185T411	1.73313e+07	1.21121e+07	56.93	463600	444812	17.09	37.38	5.22	2.28932e-07	6.64	8.76049e-07	1.24083	185.164	411.3	6.9
M185T447	5.17041e+07	5.84491e+07	29.53	3.40229e+07	3.14773e+07	71.26	1.52	0.6	0.0932076	1.03	0.123907	0.590108	185.163	447.2	7.5
M185T54	1.37186e+08	1.38589e+08	2.44	5.6219e+06	5679781	3.87	24.4	4.61	4.49327e-22	21.35	1.1037e-19	1.26396	185.091	53.9	0.9
M185T64	1.49699e+07	1.39086e+07	16.47	2.70744e+06	2.64147e+06	5.76	5.53	2.47	3.65484e-09	8.44	2.22366e-08	1.25569	184.976	64.4	1.1
M185T70_1	8.94199e+07	8.85906e+07	10.86	1.12959e+07	1.1205e+07	5.91	7.92	2.98	1.14062e-14	13.94	2.5643e-13	1.26024	185.091	70.1	1.2
M185T70_2	5.70493e+06	5.62542e+06	41.69	5.07851e+06	5.32799e+06	19.29	1.12	0.17	0.841578	0.07	0.867337	0.0745857	185.127	70	1.2
M186T112	5.44255e+06	5.18894e+06	22.43	1.25298e+06	1.31719e+06	16.94	4.34	2.12	1.78041e-08	7.75	8.97384e-08	1.22215	186.057	112.3	1.9
M186T184_1	1.14555e+08	1.16286e+08	6.88	1.28518e+08	1.28762e+08	15.22	0.89	-0.17	0.110958	0.95	0.14577	0.559034	186.085	184.3	3.1
M186T184_2	5.56568e+06	7.54367e+06	58.11	2.19654e+06	934759	85.58	2.53	1.34	0.0298227	1.53	0.0428096	0.731523	186.096	184.4	3.1
M186T199	2.4484e+06	2.27532e+06	28.69	258249	286214	18.3	9.48	3.25	2.50063e-10	9.6	1.98063e-09	1.24291	186.057	199.4	3.3
M186T220	3.13505e+06	3.19064e+06	11.92	92107.6	99500.5	24.72	34.04	5.09	7.14558e-13	12.15	1.03317e-11	1.25603	186.111	220	3.7
M186T227	2.26236e+07	2.11873e+07	19.05	176365	193734	16.63	128.28	7	2.67932e-15	14.57	7.2371e-14	1.26109	186.039	226.7	3.8
M186T251	2.00201e+06	1.74197e+06	44.96	30559.5	38212.2	53.24	65.51	6.03	1.73064e-08	7.76	8.74843e-08	1.22145	186.111	250.9	4.2
M186T279	4.94672e+07	4.90454e+07	2.18	74352.9	82542.7	20.67	665.3	9.38	2.60882e-10	9.58	2.05528e-09	1.26271	186.039	279.1	4.7
M186T287	1.06361e+07	1.02723e+07	10.66	280351	306452	19.45	37.94	5.25	2.92605e-14	13.53	5.8792e-13	1.25958	186.057	286.5	4.8
M186T291	8.07565e+06	8.02037e+06	3.11	291071	337959	39.96	27.74	4.79	1.6257e-06	5.79	4.96601e-06	1.24141	186.092	291.5	4.9
M186T41	1.71971e+07	1.68816e+07	4.08	676922	733703	22.17	25.4	4.67	2.81517e-08	7.55	1.35238e-07	1.25709	185.982	41.1	0.7
M186T48	1.15606e+07	1.15555e+07	2.19	339047	300074	64.1	34.1	5.09	1.09966e-05	4.96	2.7904e-05	1.22381	186.075	47.7	0.8
M186T54_1	1.26843e+07	1.16008e+07	25.58	166269	184137	42.03	76.29	6.25	5.98624e-08	7.22	2.63067e-07	1.24465	186.094	54.2	0.9
M186T54_2	6.10792e+07	6.07285e+07	1.71	512155	522349	27.34	119.26	6.9	5.12687e-09	8.29	3.01e-08	1.26081	186.111	53.9	0.9
M186T54_3	1.65104e+07	1.63543e+07	3.34	291859	330724	25.52	56.57	5.82	1.11825e-08	7.95	5.98486e-08	1.25912	186.148	53.9	0.9
M186T70_2	11637775	1.1826e+07	16.94	267614	232695	67.12	43.49	5.44	7.44992e-06	5.13	1.96951e-05	1.21981	186.094	70.1	1.2
M186T70_3	3.24604e+07	2.50491e+07	35.66	206586	226544	25.1	157.13	7.3	8.25281e-13	12.08	1.17938e-11	1.256	186.111	69.6	1.2
M186T70_4	8.23541e+07	8.23124e+07	2.99	938396	959677	20.15	87.76	6.46	9.12264e-10	9.04	6.38238e-09	1.26177	186.123	70.2	1.2
M186T70_5	6.263e+06	6.36493e+06	11.41	248571	278339	25.57	25.2	4.66	4.11624e-09	8.39	2.47377e-08	1.25449	186.148	70.2	1.2
M186T97	1.49451e+07	1.493e+07	18.33	30072.5	32594.7	23.54	496.97	8.96	1.86224e-15	14.73	5.16245e-14	1.26092	186.13	97.2	1.6
M187T106	3.63193e+06	3.66741e+06	16.22	4.01977e+06	4.07444e+06	19.46	0.9	-0.15	0.334233	0.48	0.395442	0.349782	187.085	105.8	1.8
M187T125	4.35867e+06	4.39916e+06	8.76	4.18491e+06	4.12834e+06	4.81	1.04	0.06	0.328303	0.48	0.389401	0.35449	187.108	124.6	2.1
M187T185	1.04994e+07	1.01858e+07	8.45	9.85735e+06	9.47045e+06	13.37	1.07	0.09	0.269271	0.57	0.326526	0.402293	187.088	184.6	3.1
M187T205	8.96178e+06	9.6141e+06	16	277436	72151.5	212.95	32.3	5.01	0.000152376	3.82	0.000305663	1.16592	187.122	204.7	3.4
M187T222	2.50912e+07	2.55477e+07	7.9	419758	261003	93.7	59.78	5.9	1.62224e-05	4.79	3.98137e-05	1.21738	187.085	222.5	3.7
M187T277	6.28261e+06	6.90889e+06	23.52	9819.57	10518.4	77.53	639.8	9.32	7.31695e-07	6.14	2.44252e-06	1.24001	187.041	277.2	4.6
M187T306	8.40827e+06	8.43925e+06	2.59	243696	266865	16.81	34.5	5.11	1.77977e-09	8.75	1.16244e-08	1.26141	187.085	305.8	5.1
M187T35	1.54511e+08	1.72233e+08	23.05	2.29585e+06	1.77241e+06	52.7	67.3	6.07	1.49631e-10	9.82	1.25242e-09	1.24542	186.954	34.9	0.6
M187T41_1	2.20048e+07	2.17309e+07	2.85	91859.5	85387.1	68.17	239.55	7.9	1.46952e-06	5.83	4.54159e-06	1.24274	186.979	41.1	0.7
M187T41_2	5.2514e+06	5.28166e+06	19.61	72182.1	55189.3	105.51	72.75	6.18	1.67252e-05	4.78	4.08924e-05	1.20947	187.055	41.1	0.7
M187T49	3.30236e+07	3.30059e+07	3.24	2.29668e+07	2.31523e+07	3.05	1.44	0.52	5.78952e-11	10.24	5.30994e-10	1.2487	187.106	48.8	0.8
M187T62	3.41856e+06	4.24304e+06	46.71	18652.8	14271.3	55.7	183.27	7.52	2.23472e-09	8.65	1.42797e-08	1.23502	186.992	62	1
M187T70_1	1.48564e+07	1.48678e+07	17.92	8.28105e+06	8.11299e+06	22.74	1.79	0.84	0.000189563	3.72	0.000372063	1.05814	187.085	70.4	1.2
M187T87	5.79757e+07	6.13991e+07	23.81	395746	479843	70.83	146.5	7.19	1.84595e-06	5.73	5.57185e-06	1.22543	186.955	87	1.4
M188T118	2.49174e+07	2.482e+07	1.77	519331	614314	50.52	47.98	5.58	1.7364e-06	5.76	5.2801e-06	1.2415	188.036	117.7	2
M188T132	3.45877e+06	3.53446e+06	11.23	1.26691e+08	1.24388e+08	6.14	0.03	-5.19	2.82349e-17	16.55	1.27732e-15	1.26302	188.145	132.4	2.2
M188T141	2.72425e+06	2.73081e+06	16.84	1.58536e+06	1.8441e+06	51.17	1.72	0.78	0.0422089	1.37	0.0593079	0.739549	188.073	140.8	2.3
M188T150	2.34863e+07	2.50653e+07	14.37	1.35392e+06	1.25619e+06	60.67	17.35	4.12	1.57323e-05	4.8	3.87217e-05	1.20843	188.106	150.1	2.5
M188T171	1.84261e+06	1.8516e+06	1.83	1.20182e+07	1.19741e+07	5.38	0.15	-2.71	1.95212e-12	11.71	2.49479e-11	1.2632	188.145	171.5	2.9
M188T176	6.49088e+06	5.56272e+06	46.07	204201	237180	66.92	31.79	4.99	1.33302e-06	5.88	4.16513e-06	1.17712	188.07	176.1	2.9
M188T181	907620	1.0131e+06	39.61	271262	138964	98.02	3.35	1.74	0.00147033	2.83	0.00248447	0.965372	188.117	180.5	3
M188T220	1.88687e+06	1.82186e+06	10.22	1.90135e+06	1.8775e+06	5.95	0.99	-0.01	0.81579	0.09	0.845724	0.0811491	188.127	219.9	3.7
M188T222	3.05844e+06	2.66648e+06	22.4	355053	383420	26.34	8.61	3.11	1.60512e-09	8.79	1.06059e-08	1.23502	188.089	222.4	3.7
M188T224	3.84074e+06	3.46556e+06	21.76	71757.6	80743.1	60.6	53.52	5.74	1.83777e-06	5.74	5.55171e-06	1.23099	188.055	224.3	3.7
M188T236	6.30374e+06	6.32345e+06	6.64	172458	207373	48.62	36.55	5.19	7.76044e-06	5.11	2.0394e-05	1.22561	188.106	235.6	3.9
M188T248	6.18505e+06	6.10942e+06	3.02	45968	53836.3	62.69	134.55	7.07	5.62444e-06	5.25	1.51866e-05	1.23092	188.069	248.1	4.1
M188T269	7.47479e+06	7.18417e+06	25.72	304195	366975	63.51	24.57	4.62	2.18382e-05	4.66	5.21317e-05	1.19692	188.069	269.2	4.5
M188T279	5.6415e+06	5.52781e+06	4.03	147193	141629	21.87	38.33	5.26	3.99137e-09	8.4	2.41052e-08	1.2604	188.035	279.1	4.7
M188T338	2.9268e+06	2.91538e+06	2.36	19099.2	15452	71.51	153.24	7.26	2.20677e-06	5.66	6.52474e-06	1.23963	188.106	338.2	5.6
M188T428	6.93379e+06	6.93115e+06	9.97	1.06807e+06	1.06864e+06	7.1	6.49	2.7	2.78971e-14	13.55	5.62058e-13	1.25996	188.127	427.7	7.1
M188T54_1	2.5399e+07	2.56103e+07	3.06	1.85215e+06	1.95986e+06	25.06	13.71	3.78	1.41738e-07	6.85	5.69887e-07	1.25315	188.09	53.6	0.9
M188T54_2	8.33947e+06	8.71169e+06	22.26	3.05693e+06	3.06386e+06	6	2.73	1.45	7.10542e-05	4.15	0.000152756	1.17904	188.127	53.5	0.9
M188T70_1	8.68391e+06	8.68276e+06	7.35	453291	389302	51.43	19.16	4.26	6.33798e-06	5.2	1.70012e-05	1.22681	188.09	69.9	1.2
M188T70_2	5.69586e+06	5.87256e+06	12.13	766415	793924	13.27	7.43	2.89	1.43211e-12	11.84	1.91311e-11	1.25487	188.127	69.8	1.2
M188T89	8.26063e+07	85606914	17.05	5.23037e+06	4.85356e+06	61.12	15.79	3.98	1.34683e-05	4.87	3.36207e-05	1.20302	188.069	88.6	1.5
M188T92	7.58798e+06	7.25348e+06	10.13	85765.8	81011.6	79.36	88.47	6.47	1.78162e-05	4.75	4.33301e-05	1.2141	188.106	91.9	1.5
M189T106	3.40847e+07	3.33668e+07	9.19	260933	173836	87.68	130.63	7.03	5.15972e-06	5.29	1.4045e-05	1.23176	189.101	105.9	1.8
M189T117	2.09161e+07	2.06786e+07	5.86	4.56323e+06	4.64321e+06	11.2	4.58	2.2	6.67931e-13	12.18	9.77247e-12	1.25635	189.137	116.5	1.9
M189T133	3.77e+07	4.07035e+07	29.85	2.6585e+07	2.71065e+07	28.08	1.42	0.5	0.104803	0.98	0.138274	0.571591	189.101	133.5	2.2
M189T181	663608	716317	24.97	340879	333634	6.38	1.95	0.96	0.00264169	2.58	0.00432981	1.025	189.126	180.9	3
M189T198	9.49051e+06	1.18148e+07	56.48	7.52289e+06	5.02986e+06	52.9	1.26	0.34	0.601764	0.22	0.659054	0.187625	189.101	198.5	3.3
M189T275	1.31553e+06	1.32923e+06	2.91	1.26278e+06	647713	72.79	1.04	0.06	0.359545	0.44	0.421174	0.346586	189.065	274.8	4.6
M189T298	4.21293e+07	4.17315e+07	2.99	165745	61673	174.36	254.18	7.99	9.81389e-06	5.01	2.5224e-05	1.22449	189.101	298.5	5
M189T302	2.22863e+06	2.35749e+06	31.42	8312.42	7146.21	74.88	268.11	8.07	2.36483e-08	7.63	1.15639e-07	1.22024	189.039	302.2	5
M189T345	1.68343e+07	1.71095e+07	5.31	453834	446733	68.72	37.09	5.21	3.86833e-05	4.41	8.79048e-05	1.20256	189.101	344.8	5.7
M189T41_1	2.0709e+06	2.25616e+06	18.18	15733.3	16612.2	26.09	131.63	7.04	1.06863e-13	12.97	1.89424e-12	1.25868	188.984	40.8	0.7
M189T41_2	1.42195e+06	1.2833e+06	17.36	1223.19	1198.47	39.84	1162.48	10.18	5.25919e-10	9.28	3.90991e-09	1.25916	189.011	41	0.7
M189T44_2	1.47408e+06	1.46943e+06	3.68	1.01163e+07	1.03693e+07	6.77	0.15	-2.78	9.26648e-17	16.03	3.6154e-15	1.26248	189.158	44.3	0.7
M189T50	3.83619e+06	3.90719e+06	7.26	4.66699e+07	4.61224e+07	13.19	0.08	-3.6	1.32564e-14	13.88	2.92673e-13	1.26019	189.122	50.2	0.8
M189T70	6.2535e+06	6.07017e+06	19.31	1.85836e+06	1.35853e+06	76.97	3.37	1.75	0.000296801	3.53	0.000565094	1.11392	189.113	70.2	1.2
M189T71	1.6926e+07	1.62428e+07	13.6	371596	323977	68.18	45.55	5.51	4.53193e-06	5.34	1.25136e-05	1.22907	189.101	71	1.2
M189T83_1	3.12126e+06	3.71304e+06	26.61	19660.8	22852.7	50.67	158.76	7.31	2.14508e-07	6.67	8.24703e-07	1.23823	189.09	83.1	1.4
M189T83_2	1.18103e+07	1.18352e+07	2.15	4.44688e+06	4.40942e+06	3.95	2.66	1.41	5.10845e-16	15.29	1.59617e-14	1.2619	189.112	82.7	1.4
M190T102	3.12744e+07	3.34849e+07	18.99	2.38803e+06	3.1083e+06	96.57	13.1	3.71	0.00308128	2.51	0.00501575	1.01713	190.085	101.5	1.7
M190T106	5.23105e+06	5.21873e+06	5.14	110246	107802	12.7	47.45	5.57	1.74776e-17	16.76	8.2089e-16	1.26272	190.121	106.1	1.8
M190T154	4.06329e+06	4.2039e+06	7.78	185969	162664	53.78	21.85	4.45	4.44429e-06	5.35	1.22973e-05	1.22998	190.121	154.4	2.6
M190T167	9.57339e+06	9.12892e+06	8.96	294388	303487	21.62	32.52	5.02	2.87273e-10	9.54	2.23973e-09	1.25889	190.085	167.1	2.8
M190T203	5.40322e+06	5.2279e+06	5.48	413239	431973	14.47	13.08	3.71	5.39312e-10	9.27	3.99286e-09	1.25966	190.055	203.1	3.4
M190T214_1	7.43915e+06	7.16634e+06	14.04	242148	262314	47.01	30.72	4.94	9.21725e-07	6.04	2.9955e-06	1.23754	190.121	214.1	3.6
M190T214_2	1.54838e+06	1.55362e+06	8.43	1.519e+06	1.52483e+06	4.83	1.02	0.03	0.649482	0.19	0.701932	0.171613	190.158	214.5	3.6
M190T224	1.08531e+07	1.04993e+07	6.96	680676	736978	18.63	15.94	3.99	1.96587e-09	8.71	1.27049e-08	1.25759	190.085	224.1	3.7
M190T265	13581727	1.18329e+07	25.92	916730	1.04089e+06	19.27	14.82	3.89	2.37342e-11	10.62	2.37149e-10	1.25068	190.085	265.3	4.4
M190T271	1.78232e+06	1.74545e+06	9.96	137042	173815	49.28	13.01	3.7	1.36152e-05	4.87	3.39297e-05	1.21413	190.096	271.1	4.5
M190T277	3.13405e+06	3.21871e+06	4.94	2.37147e+06	2.07694e+06	56.99	1.32	0.4	0.135436	0.87	0.174598	0.563075	190.121	277.1	4.6
M190T295	1.52815e+06	1.52334e+06	4.54	26711.4	25033.8	33.34	57.21	5.84	1.4427e-07	6.84	5.78807e-07	1.25296	190.121	294.8	4.9
M190T298	5.3435e+06	5.23776e+06	6.12	379144	450657	33.68	14.09	3.82	8.7178e-07	6.06	2.85711e-06	1.24302	190.105	298.5	5
M190T305	5.63335e+06	5.76746e+06	8.45	1.79039e+06	1.84397e+06	40.28	3.15	1.65	0.0032346	2.49	0.00525026	1.01403	190.121	305.3	5.1
M190T43	9.82826e+06	1.08365e+07	31.05	440162	494239	43.01	22.33	4.48	4.20491e-08	7.38	1.91756e-07	1.21473	190.096	43	0.7
M190T44	1.8539e+06	1.75904e+06	9.41	101061	99201.5	28.89	18.34	4.2	8.90614e-08	7.05	3.75924e-07	1.24926	190.137	43.7	0.7
M190T59	2.52823e+06	2.54984e+06	24.97	174794	183346	18.96	14.46	3.85	3.74197e-11	10.43	3.56502e-10	1.24925	190.028	58.6	1
M190T70_1	2.18244e+07	2.12795e+07	12.6	8.66821e+06	9.75283e+06	23.87	2.52	1.33	2.3803e-06	5.62	6.98184e-06	1.16704	190.085	70.3	1.2
M190T70_2	7.23702e+06	6.99594e+06	13.05	1.10025e+06	1.20111e+06	33.37	6.58	2.72	1.64068e-06	5.78	5.00552e-06	1.22404	190.106	70.2	1.2
M190T80	1.41941e+07	1.46376e+07	10.88	2.15506e+06	2.37311e+06	17.41	6.59	2.72	2.0377e-11	10.69	2.06685e-10	1.25032	190.037	79.7	1.3
M191T106	1.02138e+07	1.03806e+07	8.41	60173.4	42520.9	72.29	169.74	7.41	3.90676e-07	6.41	1.40735e-06	1.24877	191.116	105.8	1.8
M191T134	3.59719e+07	3.59757e+07	4.54	874058	858194	18.41	41.16	5.36	5.13024e-10	9.29	3.83676e-09	1.26128	191.153	134.5	2.2
M191T140	3.47225e+07	3.4625e+07	3.7	1.07888e+06	1.10063e+06	9.85	32.18	5.01	1.54004e-12	11.81	2.03517e-11	1.26308	191.08	140.4	2.3
M191T158	1.19247e+07	1.18786e+07	16.59	1.22294e+07	1.24688e+07	11.52	0.98	-0.04	0.70558	0.15	0.751979	0.136938	191.105	158.4	2.6
M191T177	2.08e+07	2.19491e+07	38.58	5.21852e+06	5.19189e+06	2.38	3.99	1.99	0.000164003	3.79	0.000326325	1.16575	191.08	177.2	3
M191T207	1.88892e+06	1.86972e+06	9.07	5.28934e+06	5.36892e+06	5.25	0.36	-1.49	5.04247e-12	11.3	5.88342e-11	1.25408	191.106	206.7	3.4
M191T222	6.75995e+06	6.36043e+06	11.57	52713.9	55996.2	24.53	128.24	7	6.76876e-15	14.17	1.6153e-13	1.26056	191.069	222.4	3.7
M191T229	4.75159e+06	4.84497e+06	4.97	298579	253633	61.29	15.91	3.99	2.69627e-05	4.57	6.32188e-05	1.20814	191.153	229.4	3.8
M191T244	3.61823e+07	3.65076e+07	3.02	195786	218875	28.59	184.81	7.53	7.50313e-09	8.12	4.18835e-08	1.26007	191.08	243.9	4.1
M191T248	1.0333e+07	1.02471e+07	5.23	1.00315e+07	1.01754e+07	9.89	1.03	0.04	0.456912	0.34	0.519148	0.275124	191.117	247.9	4.1
M191T275	7.71704e+06	7.62181e+06	2.63	7.95048e+06	7.99721e+06	8.06	0.97	-0.04	0.410302	0.39	0.472818	0.310418	191.069	274.7	4.6
M191T318	8.83381e+06	8.89647e+06	2.21	32469.9	37604.9	53.92	272.06	8.09	9.8148e-07	6.01	3.17431e-06	1.24554	191.069	317.8	5.3
M191T35	2.94199e+06	2.9472e+06	1.78	75407.4	100152	68.31	39.01	5.29	0.00283347	2.55	0.00462974	1.02949	190.991	34.7	0.6
M191T362	1.76315e+07	1.76868e+07	2.71	51104.7	63939.9	51.57	345.01	8.43	2.57241e-07	6.59	9.71272e-07	1.25188	191.142	361.7	6
M191T42	1.47868e+07	1.49364e+07	4.1	215343	252515	48.35	68.67	6.1	9.70428e-07	6.01	3.14132e-06	1.24502	190.978	41.9	0.7
M191T43	954255	963439	2.71	2959.88	3488.4	49.23	322.4	8.33	2.15077e-07	6.67	8.26462e-07	1.25254	191.128	43.4	0.7
M191T433	1.86634e+07	1.87655e+07	2.86	726180	617588	39.24	25.7	4.68	2.07294e-07	6.68	8.00726e-07	1.2531	191.178	433	7.2
M191T49	2.16434e+07	2.18146e+07	14.96	275486	129222	158.61	78.56	6.3	1.22877e-05	4.91	3.09456e-05	1.21873	191.101	48.6	0.8
M191T54	1.94072e+06	1.44877e+06	67.38	1.57663e+06	188369	237.89	1.23	0.3	0.0297189	1.53	0.0426771	0.738273	191.116	53.9	0.9
M191T70_1	3.73655e+07	3.76586e+07	12.82	3.02539e+06	3.03217e+06	6.46	12.35	3.63	7.43002e-15	14.13	1.75045e-13	1.26022	191.08	70.3	1.2
M191T70_2	301976	287509	22.01	4.08341e+07	4.10156e+07	1.7	0.01	-7.08	1.19046e-09	8.92	8.16599e-09	1.26223	191.116	70.4	1.2
M191T80	2.52299e+06	3.24705e+06	51.25	139494	103032	92.54	18.09	4.18	7.12318e-06	5.15	1.89012e-05	1.14656	191.056	79.8	1.3
M191T83	1.75201e+07	1.81335e+07	14.63	1.70162e+06	1.85518e+06	39.28	10.3	3.36	3.75908e-06	5.42	1.05638e-05	1.21873	191.116	83.2	1.4
M191T84	4.77034e+06	4.9965e+06	29.43	4.55494e+07	3.87287e+07	25.31	0.1	-3.26	2.98252e-08	7.53	1.41799e-07	1.21864	191.08	84	1.4
M191T86	6.90623e+07	3.44624e+07	86.49	4.95141e+07	4.3004e+07	32.81	1.39	0.48	0.772801	0.11	0.80981	0.102242	191.153	86.5	1.4
M192T124	1.85342e+07	1.86617e+07	4.12	566877	589479	8.06	32.7	5.03	7.71842e-19	18.11	5.57996e-17	1.26353	192.137	124	2.1
M192T141	6.5463e+06	6.57006e+06	3.96	580104	595320	6.51	11.28	3.5	6.13077e-18	17.21	3.21733e-16	1.2631	192.083	141.2	2.4
M192T142	9.76002e+06	9.73921e+06	1.68	234948	253702	28.38	41.54	5.38	8.37072e-08	7.08	3.55563e-07	1.25556	192.101	142.4	2.4
M192T158	1.31564e+06	932605	74.9	65342.9	60542.6	20	20.13	4.33	1.17681e-06	5.93	3.73238e-06	1.22903	192.109	157.7	2.6
M192T176	2.50841e+06	2.61173e+06	21.35	280530	288510	12.36	8.94	3.16	1.82069e-10	9.74	1.49674e-09	1.24542	192.083	176	2.9
M192T178	1.09341e+07	1.09316e+07	2.34	1.87233e+06	853911	78.53	5.84	2.55	0.000698441	3.16	0.00124373	1.11015	192.137	177.6	3
M192T214	7.57634e+06	7.61044e+06	3.08	5.54693e+06	5.52988e+06	5.34	1.37	0.45	1.41891e-08	7.85	7.34763e-08	1.2233	192.101	214.5	3.6
M192T234	7.72398e+06	7.24383e+06	21.63	448216	420227	24.04	17.23	4.11	9.58171e-12	11.02	1.03298e-10	1.25266	192.137	234	3.9
M192T242	1.51951e+07	1.54865e+07	13.11	445932	508622	29.6	34.07	5.09	4.34247e-12	11.36	5.12342e-11	1.25343	192.101	242.4	4
M192T264	7.04843e+06	7447323	27.67	384297	443114	34.27	18.34	4.2	5.67864e-09	8.25	3.28942e-08	1.22899	192.101	263.7	4.4
M192T306	6.3663e+06	6.00397e+06	27.06	268761	300731	21.41	23.69	4.57	8.56452e-12	11.07	9.38406e-11	1.25215	192.064	305.9	5.1
M192T362	3.21697e+06	3.18944e+06	2.35	66220.1	67205.8	22.4	48.58	5.6	6.55912e-09	8.18	3.73202e-08	1.26025	192.1	362	6
M192T41	6.80999e+06	6.79042e+06	2.81	338157	366289	24.88	20.14	4.33	9.92077e-08	7	4.14245e-07	1.2546	192.06	41.1	0.7
M192T48	650081	697337	27.42	672486	659331	5.92	0.97	-0.05	0.590358	0.23	0.648792	0.20769	192.105	48.2	0.8
M192T54	1.84951e+07	1.65346e+07	27.08	523203	554212	27.86	35.35	5.14	1.22168e-11	10.91	1.29064e-10	1.25132	192.1	53.9	0.9
M192T55	2.90063e+06	2.90768e+06	1.73	62009.1	69426.3	25.5	46.78	5.55	3.16661e-08	7.5	1.4892e-07	1.25784	192.049	54.5	0.9
M192T63	7.91954e+06	7.42399e+06	11.27	326799	353799	22.98	24.23	4.6	1.42267e-12	11.85	1.90395e-11	1.25557	191.933	63.5	1.1
M192T70_1	2.66483e+07	2.58136e+07	9.6	2.73677e+06	2.84674e+06	15.43	9.74	3.28	3.10922e-13	12.51	4.83701e-12	1.25739	192.064	70.1	1.2
M192T70_2	2.65509e+07	3.06783e+07	26.44	2.71098e+06	2.87434e+06	11.37	9.79	3.29	1.92089e-10	9.72	1.56862e-09	1.24404	192.101	70.2	1.2
M192T82	4.40752e+06	4.06284e+06	23.26	178301	225951	70.21	24.72	4.63	3.94547e-05	4.4	8.94646e-05	1.19052	192.137	81.6	1.4
M192T86	4.97538e+06	4.99771e+06	14.41	98466.5	93464.6	28.82	50.53	5.66	5.27337e-13	12.28	7.82411e-12	1.25643	192.156	86.4	1.4
M192T93	4.86166e+07	4.85487e+07	5.49	1.07813e+06	1.1495e+06	43.29	45.09	5.49	1.94551e-06	5.71	5.83654e-06	1.23937	192.112	92.7	1.5
M193T110	2.11069e+07	2.10785e+07	2.08	1.38191e+06	1.42459e+06	46.37	15.27	3.93	2.98916e-05	4.52	6.94675e-05	1.20735	193.121	110.4	1.8
M193T132	1.07228e+07	1.0767e+07	7.38	9.34725e+06	9.05082e+06	15.65	1.15	0.2	0.0442636	1.35	0.0619707	0.688984	193.078	132	2.2
M193T135	2.12432e+07	2.13264e+07	1.63	52097	57968.5	51.6	407.76	8.67	1.1009e-06	5.96	3.5128e-06	1.24491	193.132	134.9	2.2
M193T145	8.2096e+06	5.32355e+06	48.95	200869	209760	49.75	40.87	5.35	3.56594e-08	7.45	1.65379e-07	1.21647	193.121	145.1	2.4
M193T178	1.16206e+07	1.2022e+07	9.2	314363	301891	34.28	36.97	5.21	7.22193e-08	7.14	3.11066e-07	1.25127	193.078	178.2	3
M193T179	1.90794e+07	1.90045e+07	12.08	1.69524e+06	1.72745e+06	7.13	11.25	3.49	1.14696e-14	13.94	2.57072e-13	1.26023	193.144	179	3
M193T185	3.39113e+07	1.13509e+07	178.82	3.58382e+06	3.93802e+06	51.17	9.46	3.24	0.00410877	2.39	0.00657938	0.904793	193.096	184.7	3.1
M193T194	9.21185e+06	9.25097e+06	3.15	193352	189878	26.46	47.64	5.57	4.40923e-08	7.36	2.00207e-07	1.25697	193.121	193.8	3.2
M193T200	4.23424e+06	5.02004e+06	27.51	789155	802634	18.39	5.37	2.42	4.23485e-08	7.37	1.93003e-07	1.21635	193.078	199.6	3.3
M193T217	7.53103e+07	7.77083e+07	6.98	1.73934e+06	1.58139e+06	30.98	43.3	5.44	3.86206e-08	7.41	1.77549e-07	1.25503	193.048	217.1	3.6
M193T225	2840561	2.8506e+06	15.9	1.60511e+06	1.66701e+06	12.56	1.77	0.82	6.90981e-06	5.16	1.84012e-05	1.14809	193.084	224.6	3.7
M193T230	2.47202e+07	2.46332e+07	23.41	356706	388099	39.4	69.3	6.11	1.16023e-10	9.94	9.97147e-10	1.24622	193.121	230	3.8
M193T231	2.60148e+06	2.52486e+06	6.22	226826	228819	7.67	11.47	3.52	1.19729e-16	15.92	4.50449e-15	1.26245	193.157	231.4	3.9
M193T233	2.97777e+06	2.6597e+06	27.85	1.90105e+06	1.2114e+06	70.49	1.57	0.65	0.0447455	1.35	0.0625978	0.7209	193.048	233.3	3.9
M193T238	5.40042e+07	5.41118e+07	1.52	371453	444800	47.55	145.39	7.18	5.13124e-07	6.29	1.79241e-06	1.24886	193.096	238	4
M193T257	2.37343e+06	2.35489e+06	3.29	1591947	1.5893e+06	7.84	1.49	0.58	3.12307e-08	7.51	1.47059e-07	1.21813	193.121	257.3	4.3
M193T264	9.85546e+06	8.68797e+06	22.27	16378.6	16120.4	30.96	601.73	9.23	6.04581e-14	13.22	1.13729e-12	1.25895	193.096	263.9	4.4
M193T274	1.83227e+07	1.792e+07	11.33	263147	232325	81.62	69.63	6.12	2.53889e-05	4.6	5.97948e-05	1.2077	193.132	273.7	4.6
M193T278	1.46183e+07	1.49031e+07	3.2	1.05201e+06	1.06967e+06	26.9	13.9	3.8	1.75062e-07	6.76	6.86652e-07	1.25246	193.048	278.3	4.6
M193T361	5.80774e+06	4.46655e+06	59.43	492540	492056	37.07	11.79	3.56	1.43826e-07	6.84	5.77339e-07	1.20327	193.168	360.8	6
M193T371	3.03336e+06	2.61622e+06	25.21	155396	159864	38.94	19.52	4.29	1.50509e-09	8.82	1.00439e-08	1.23652	193.121	370.9	6.2
M193T391	7.71922e+07	7.95359e+07	7.73	1.01059e+06	1.02129e+06	8.01	76.38	6.26	8.51263e-19	18.07	5.9219e-17	1.26349	193.168	390.6	6.5
M193T42	9.40638e+06	9.38945e+06	3.72	6089299	6.09919e+06	9.9	1.54	0.63	5.2682e-06	5.28	1.42875e-05	1.20674	192.975	41.8	0.7
M193T53	6.24648e+06	6.99834e+06	32.42	136369	124642	49.65	45.81	5.52	1.59905e-08	7.8	8.16011e-08	1.22379	193.096	53.4	0.9
M193T70_1	3.45535e+07	3.43777e+07	10.72	2.64809e+06	2.45349e+06	36.27	13.05	3.71	9.07085e-07	6.04	2.95574e-06	1.23687	193.065	69.7	1.2
M193T70_3	1.3871e+08	1.35449e+08	6.34	1.41757e+08	1.40391e+08	9.44	0.98	-0.03	0.642255	0.19	0.695752	0.171496	193.132	70.2	1.2
M193T73	3.69839e+06	3.77326e+06	4.84	9.24782e+06	9.28076e+06	4.77	0.4	-1.32	1.71939e-13	12.76	2.8736e-12	1.25763	193.143	72.6	1.2
M193T94	1.21222e+07	8.78618e+06	69.47	6.0978e+06	4.93622e+06	62.59	1.99	0.99	0.0465256	1.33	0.064928	0.681838	193.096	94.2	1.6
M194T107	3.75248e+07	3.68695e+07	12.83	4.82288e+07	5.85964e+07	79.27	0.78	-0.36	0.731416	0.14	0.775145	0.130566	194.128	106.9	1.8
M194T132	2.24001e+08	2.45845e+08	35.74	1.07576e+08	1.0905e+08	7.88	2.08	1.06	0.038031	1.42	0.053848	0.767482	194.116	132.3	2.2
M194T144	2.61882e+06	2.61377e+06	2.77	551197	529208	10.05	4.75	2.25	1.76735e-09	8.75	1.15536e-08	1.25945	194.091	144.1	2.4
M194T163	3.12799e+07	3.11411e+07	6.32	4.80994e+07	4.89772e+07	9.28	0.65	-0.62	3.36299e-07	6.47	1.23254e-06	1.19535	194.08	163.1	2.7
M194T165	1.1455e+07	1.14851e+07	5.94	855574	600058	83.88	13.39	3.74	1.04592e-05	4.98	2.67334e-05	1.22224	194.127	165	2.8
M194T196	847317	558521	84.98	2.19686e+07	2.23931e+07	9.13	0.04	-4.7	2.50222e-06	5.6	7.30723e-06	1.23505	194.121	196.3	3.3
M194T214	3.04412e+07	3.00359e+07	5.23	1.48343e+07	1.49577e+07	6.65	2.05	1.04	3.48786e-11	10.46	3.38193e-10	1.24965	194.153	214.1	3.6
M194T217	8.95856e+06	8.99471e+06	1.44	418901	418135	7.02	21.39	4.42	5.84928e-12	11.23	6.72895e-11	1.26358	194.052	217.1	3.6
M194T231	2.32966e+07	23155387	2.7	3.23377e+06	3.06215e+06	15.27	7.2	2.85	2.05228e-08	7.69	1.02047e-07	1.25781	194.153	231.1	3.9
M194T233	1.36062e+07	1.57246e+07	48.12	4.85732e+06	7.20771e+06	74.17	2.8	1.49	0.0652513	1.19	0.0889067	0.637966	194.08	233.2	3.9
M194T238	1.64179e+07	1.40394e+07	24.09	3.87842e+06	3.81646e+06	9.6	4.23	2.08	2.77453e-09	8.56	1.72945e-08	1.23294	194.099	238.1	4
M194T257	1.94319e+07	1.93374e+07	4.48	733288	740042	3.77	26.5	4.73	5.74688e-21	20.24	9.63125e-19	1.26391	194.116	257.5	4.3
M194T258	3.73594e+06	3.5867e+06	7.49	330893	316893	12.62	11.29	3.5	1.08404e-14	13.96	2.44457e-13	1.26077	194.08	258.1	4.3
M194T270	2.82077e+08	2.84474e+08	3.84	1.65296e+06	1.68428e+06	8.78	170.65	7.41	1.08394e-20	19.96	1.63121e-18	1.26374	194.116	270.1	4.5
M194T276	2.81568e+06	2.6487e+06	19.63	977074	995549	6.79	2.88	1.53	4.46626e-07	6.35	1.58719e-06	1.23073	194.152	275.8	4.6
M194T278	1.50971e+06	1.21102e+06	60.95	826586	834579	6.83	1.83	0.87	0.0229399	1.64	0.033424	0.827345	194.052	278.3	4.6
M194T310	2.39509e+07	2.40929e+07	4.11	1.16735e+06	1.16273e+06	12	20.52	4.36	2.04484e-11	10.69	2.07124e-10	1.26214	194.116	309.6	5.2
M194T45	6.42238e+06	6.38687e+06	1.78	7.03992e+06	6.98016e+06	7.22	0.91	-0.13	0.0156121	1.81	0.0232104	0.86075	194.031	44.8	0.7
M194T54	2.27541e+07	2.73166e+07	28.11	1.10224e+07	10980938	12.8	2.06	1.05	0.000109779	3.96	0.000227583	1.07705	194.116	53.6	0.9
M194T63	1.52319e+08	1.49096e+08	9.93	2.14916e+07	2.31762e+07	38.8	7.09	2.83	0.000338368	3.47	0.000638249	1.13783	193.929	63.4	1.1
M194T70_1	4.62219e+07	5.12637e+07	33.76	8.81179e+06	8.90396e+06	13.61	5.25	2.39	0.000250515	3.6	0.0004827	1.13621	194.116	70.5	1.2
M194T70_2	1.66269e+07	1.6742e+07	4.13	7.70135e+06	7.69114e+06	5.98	2.16	1.11	2.61859e-12	11.58	3.24529e-11	1.2548	194.135	70.2	1.2
M194T71	1.13708e+07	1.15052e+07	2.37	192386	212305	44.45	59.1	5.89	0.000505252	3.3	0.000924958	1.12609	194.08	71.2	1.2
M194T81	1.99988e+07	2.03104e+07	3.99	2005134	2.06248e+06	8.09	9.97	3.32	8.19045e-17	16.09	3.24712e-15	1.26251	194.164	81	1.4
M194T82	2.34854e+07	2.37237e+07	4.3	1.41569e+06	1.72438e+06	101.38	16.59	4.05	0.00192876	2.71	0.00321708	1.05442	194.116	82.3	1.4
M194T98	7.20508e+07	7.93921e+07	24.4	1.05921e+07	1.0677e+07	7.67	6.8	2.77	2.75901e-06	5.56	7.97216e-06	1.22989	193.929	98.2	1.6
M195T103	2.94636e+07	3.06807e+07	13	7.36776e+06	7.47974e+06	6.45	4	2	3.52403e-11	10.45	3.40134e-10	1.24994	195.112	102.8	1.7
M195T107	6.00684e+06	6.08185e+06	3.6	147866	148524	6.09	40.62	5.34	1.45838e-20	19.84	1.9915e-18	1.26383	195.131	106.7	1.8
M195T117	1.37194e+07	1.32802e+07	10.96	281665	281486	2.99	48.71	5.61	6.12408e-12	11.21	7.01226e-11	1.26352	195.064	116.5	1.9
M195T126	4.24382e+07	4.67756e+07	20.25	3.57348e+07	3.55677e+07	9.2	1.19	0.25	0.133305	0.88	0.172213	0.550116	195.112	126	2.1
M195T145	9.65729e+06	1.04341e+07	16.11	5.87197e+06	5.83147e+06	9.8	1.64	0.72	3.30963e-05	4.48	7.62187e-05	1.11193	195.112	145.3	2.4
M195T167	9.2927e+06	9.38879e+06	1.89	35196.5	12470.5	190.13	264.02	8.04	1.58227e-05	4.8	3.89052e-05	1.21936	195.075	167	2.8
M195T170	3.5123e+06	3.52399e+06	4.37	2.3153e+06	2.54489e+06	32.69	1.52	0.6	0.0453737	1.34	0.0634285	0.744333	195.148	170.4	2.8
M195T185	1.27738e+08	1.29832e+08	3.56	1.38448e+08	1.34052e+08	6.34	0.92	-0.12	0.0131914	1.88	0.0198193	0.813848	195.112	185.2	3.1
M195T215_1	8.78242e+06	8.77474e+06	3	814847	791393	5.29	10.78	3.43	3.68903e-19	18.43	2.86543e-17	1.26368	195.075	215.4	3.6
M195T215_2	9.32264e+07	9.06507e+07	7.97	4.43634e+07	4.66829e+07	19.2	2.1	1.07	2.59993e-05	4.59	6.10568e-05	1.17649	195.112	214.6	3.6
M195T226	5.46861e+06	4.07101e+06	35.36	184758	179388	6.24	29.6	4.89	1.06902e-07	6.97	4.43111e-07	1.25305	195.09	226	3.8
M195T229	1.69577e+07	1.68179e+07	1.97	277368	274100	3.69	61.14	5.93	5.59371e-24	23.25	3.43734e-21	1.26412	195.075	228.5	3.8
M195T246	1.35609e+07	9.11667e+06	55.22	4.18701e+06	4229327	3.09	3.24	1.7	0.00349874	2.46	0.0056566	1.01281	195.064	245.7	4.1
M195T248	5.97867e+06	6.02113e+06	6.28	593999	599905	6.23	10.07	3.33	7.0605e-17	16.15	2.86066e-15	1.2629	195.148	247.5	4.1
M195T258	1.87041e+07	1.90452e+07	5.92	1.04698e+07	1.03389e+07	13.37	1.79	0.84	1.93624e-07	6.71	7.53052e-07	1.20212	195.112	258.4	4.3
M195T263	7.47449e+06	7.52203e+06	2.13	1.03556e+06	1.02103e+06	6.07	7.22	2.85	2.52619e-12	11.6	3.14664e-11	1.26312	195.064	263.3	4.4
M195T287	8.21412e+06	8.13663e+06	3.33	174800	190634	30.15	46.99	5.55	2.38844e-07	6.62	9.10199e-07	1.25193	195.148	287.1	4.8
M195T290_1	5.911e+06	5.80456e+06	3.1	2.72722e+06	2.6811e+06	8.24	2.17	1.12	1.99516e-08	7.7	9.97444e-08	1.25047	194.581	290.2	4.8
M195T311	5.13755e+06	5.49965e+06	19.88	907117	865127	15.04	5.66	2.5	7.45588e-10	9.13	5.34302e-09	1.23964	195.064	310.8	5.2
M195T337	5979886	6.05873e+06	5.25	2.28275e+06	2.24415e+06	7.05	2.62	1.39	1.51936e-12	11.82	2.01145e-11	1.2563	195.094	336.7	5.6
M195T371	4.70661e+07	4.70587e+07	2.1	1.21397e+07	1.21515e+07	2.51	3.88	1.95	2.26793e-19	18.64	1.87907e-17	1.26361	195.1	370.9	6.2
M195T41	2.30407e+07	2.28838e+07	2.06	903226	890774	17.87	25.51	4.67	3.79979e-09	8.42	2.30236e-08	1.26077	195.06	41.1	0.7
M195T42_1	5.07655e+06	5.03057e+06	4.2	4.98518e+06	4.37273e+06	35.64	1.02	0.03	0.615642	0.21	0.671957	0.188649	194.974	41.9	0.7
M195T42_2	8.2301e+06	8.19725e+06	0.99	223987	202239	35.92	36.74	5.2	5.1206e-08	7.29	2.28706e-07	1.25757	195.122	42.2	0.7
M195T446	5.78446e+07	5.45543e+07	13.93	1.12979e+07	1.15576e+07	10.31	5.12	2.36	8.94597e-12	11.05	9.72973e-11	1.25256	195.184	446.2	7.4
M195T54_1	3.44332e+07	2.90797e+07	32.96	9.23318e+06	6.13078e+06	55.89	3.73	1.9	8.54787e-05	4.07	0.000181312	1.08678	195.075	53.9	0.9
M195T54_2	3.02545e+07	3.00972e+07	11.86	3.2188e+07	3.17184e+07	5.13	0.94	-0.09	0.188739	0.72	0.236493	0.467567	195.113	53.7	0.9
M195T54_3	8.73646e+06	6.3754e+06	64.69	4.25881e+06	4.20641e+06	5.79	2.05	1.04	0.0120795	1.92	0.0182642	0.90091	195.148	53.9	0.9
M195T56	2.79961e+07	2.52809e+07	26.04	4.97402e+06	4.83748e+06	5.75	5.63	2.49	3.07952e-07	6.51	1.13998e-06	1.24531	195.159	56.5	0.9
M195T70_2	2.44867e+07	2.46148e+07	2.36	1.38392e+06	1.37292e+06	5.58	17.69	4.15	4.09784e-20	19.39	4.57841e-18	1.26368	195.148	70.2	1.2
M195T71	1.23523e+07	1.25201e+07	3.79	1.24896e+07	1.2345e+07	4.19	0.99	-0.02	0.61369	0.21	0.670236	0.183947	195.121	70.7	1.2
M195T76	8.09174e+07	8.1139e+07	2.79	1.06574e+06	1.22818e+06	44.17	75.93	6.25	0.000510074	3.29	0.000932628	1.12513	195.159	76.4	1.3
M195T81	2.96648e+07	3.00584e+07	3.5	995613	993833	5.98	29.8	4.9	3.44936e-20	19.46	4.03739e-18	1.26389	195.148	80.9	1.3
M195T83	1.31431e+07	1.5174e+07	52.41	5.48984e+07	5.34607e+07	6.39	0.24	-2.06	0.00148765	2.83	0.00251085	1.07057	195.121	83.2	1.4
M195T85	4.06162e+06	4.08466e+06	1.92	826492	851583	17.2	4.91	2.3	2.91458e-07	6.54	1.08491e-06	1.25056	195.094	85.4	1.4
M196T124	2.7426e+07	2.75706e+07	6.26	1.39971e+06	1.26878e+06	34.48	19.59	4.29	3.43765e-07	6.46	1.25616e-06	1.24769	196.095	123.9	2.1
M196T126	6.63188e+06	6.62591e+06	2.07	878428	981845	44.9	7.55	2.92	0.0135469	1.87	0.0203287	0.89454	196.115	125.9	2.1
M196T134	1.079e+07	8.98897e+06	28.66	5782.95	5681.8	17.31	1865.82	10.87	1.81453e-16	15.74	6.559e-15	1.26236	196.132	134	2.2
M196T164	2.3527e+07	2.29731e+07	6.63	9.92716e+06	8.36936e+06	46.49	2.37	1.24	0.00172582	2.76	0.00289758	1.05661	196.095	164.4	2.7
M196T185	2.23846e+07	1.61369e+07	61.58	220162	184576	61.09	101.67	6.67	4.46255e-09	8.35	2.66021e-08	1.23175	196.114	185.2	3.1
M196T215_1	1.2143e+07	1.20808e+07	4.95	1.43787e+07	1.39457e+07	9.55	0.84	-0.24	0.00140312	2.85	0.00237634	0.968592	196.115	214.6	3.6
M196T215_2	7.68622e+06	6.09133e+06	51.26	38590.7	36383.4	20.14	199.17	7.64	4.56484e-13	12.34	6.81399e-12	1.25734	196.132	214.6	3.6
M196T216	1.73212e+07	1.72465e+07	4.85	208602	232763	66.97	83.03	6.38	3.48862e-05	4.46	8.00158e-05	1.2047	196.095	216.2	3.6
M196T229	4.18066e+06	3.83497e+06	22.46	97283.5	109055	29.19	42.97	5.43	4.74404e-12	11.32	5.56161e-11	1.25306	196.078	229.3	3.8
M196T246	861114	856308	3.1	13689.1	15494.8	29.05	62.91	5.98	3.98722e-08	7.4	1.82961e-07	1.25712	196.067	245.8	4.1
M196T264	2.60002e+07	2.64832e+07	4.57	928351	858366	39.39	28.01	4.81	3.97725e-07	6.4	1.43065e-06	1.24912	196.095	263.9	4.4
M196T271	2.9463e+06	2.90821e+06	16.31	139741	129189	28.85	21.08	4.4	1.96661e-11	10.71	2.00301e-10	1.25077	196.041	271.1	4.5
M196T286	8.5329e+06	7.59315e+06	35.07	159922	183482	30.33	53.36	5.74	2.32184e-11	10.63	2.32625e-10	1.24978	196.095	285.9	4.8
M196T291	1.44156e+06	1.56716e+06	20.35	6905.76	7033.66	16.38	208.75	7.71	4.32437e-15	14.36	1.09958e-13	1.2607	196.139	290.7	4.8
M196T310	3.13876e+06	3.29893e+06	18.48	4.11866e+06	3.6376e+06	19.83	0.76	-0.39	0.0283782	1.55	0.0408792	0.737977	196.132	310.2	5.2
M196T37	1.11439e+07	1.05323e+07	13.71	302423	275347	27.27	36.85	5.2	5.29931e-13	12.28	7.84682e-12	1.25648	195.991	36.8	0.6
M196T44	4.07206e+07	3.60179e+07	47.97	381335	384465	24.05	106.78	6.74	8.91625e-12	11.05	9.72609e-11	1.25281	196.162	43.9	0.7
M196T45	2.24436e+06	2.14063e+06	9.42	35575.6	33840.7	36.95	63.09	5.98	1.71456e-07	6.77	6.74662e-07	1.25013	196.047	44.8	0.7
M196T65	2.12918e+06	2.11079e+06	2.57	92812.4	86981	28.39	22.94	4.52	8.53111e-08	7.07	3.61335e-07	1.25525	196.007	65	1.1
M196T70_1	3.29073e+07	3.45272e+07	11.61	673824	685683	25.64	48.84	5.61	1.6831e-13	12.77	2.8336e-12	1.25799	196.059	70.3	1.2
M196T70_2	1.89487e+07	1.87924e+07	4.23	1.7181e+07	1.60842e+07	35.76	1.1	0.14	0.343147	0.46	0.404874	0.356985	196.095	70.1	1.2
M196T70_3	1.34364e+08	1.3881e+08	11.31	2.65103e+06	2.67234e+06	15.89	50.68	5.66	1.37236e-15	14.86	3.95304e-14	1.26166	196.132	70.1	1.2
M196T90	2.1763e+07	2.17403e+07	4	136593	157580	48.34	159.33	7.32	4.68983e-07	6.33	1.65706e-06	1.24944	196.095	90.4	1.5
M197T119	6.05016e+07	6.65596e+07	27.44	676353	676160	14.9	89.45	6.48	2.77216e-13	12.56	4.40558e-12	1.25718	197.138	119.2	2
M197T141	4.2155e+07	3.84251e+07	16.28	3.64107e+07	3.6111e+07	15	1.16	0.21	0.116162	0.93	0.152137	0.558585	197.127	141.2	2.4
M197T174	1.51361e+07	1.47442e+07	7.21	1137660	1.18546e+06	10.59	13.3	3.73	1.47473e-15	14.83	4.21498e-14	1.2614	197.109	174.4	2.9
M197T176	1.61798e+07	1.35178e+07	45.79	66126.9	65934.4	10.72	244.68	7.93	9.44155e-10	9.02	6.58053e-09	1.25905	197.127	175.6	2.9
M197T219	4.2815e+06	4.41474e+06	23.24	489824	514339	18.68	8.74	3.13	2.32633e-09	8.63	1.47882e-08	1.23524	197.109	219.3	3.7
M197T234	4.47947e+07	4.45337e+07	2.62	20887.3	21787.8	37.67	2144.59	11.07	8.8691e-09	8.05	4.8589e-08	1.26021	197.127	234.2	3.9
M197T235	4.58939e+06	3.60958e+06	55.84	54757.2	54225.2	11.64	83.81	6.39	2.04627e-08	7.69	1.01817e-07	1.25479	197.106	235.2	3.9
M197T260	6.26674e+06	6.14019e+06	3.97	23945.8	28802.9	41.85	261.71	8.03	1.42155e-07	6.85	5.71254e-07	1.25373	197.125	260.4	4.3
M197T264	2.02475e+06	1.97864e+06	15.08	125936	124754	5.29	16.08	4.01	2.5272e-10	9.6	1.99525e-09	1.26028	197.099	263.9	4.4
M197T327	2.80575e+08	2.80206e+08	1.73	4.10081e+06	5.15472e+06	62.37	68.42	6.1	7.29852e-05	4.14	0.000156679	1.18906	197.109	327	5.4
M197T382	338346	343627	7.28	21279.3	21281.2	12.83	15.9	3.99	3.5193e-15	14.45	9.23535e-14	1.26082	197.116	382.3	6.4
M197T41	2.67436e+06	2.7197e+06	2.36	22805.8	23646	9.36	117.27	6.87	1.56815e-12	11.8	2.05756e-11	1.26374	197.058	41	0.7
M197T85	5.07818e+06	5.23075e+06	7.88	26192.2	27125.5	11.3	193.88	7.6	1.15519e-18	17.94	7.6742e-17	1.26337	197.164	84.6	1.4
M197T86	4.57429e+07	4.59029e+07	1.54	189166	198362	9.39	241.81	7.92	2.18337e-12	11.66	2.77112e-11	1.26383	197.091	86.4	1.4
M197T87	1.21651e+07	1.12877e+07	59.69	768462	843176	19.49	15.83	3.98	5.15419e-05	4.29	0.000114169	1.17605	197.109	87.2	1.5
M197T95	7.39529e+07	8.15669e+07	41.91	9.37343e+06	9.35053e+06	11.83	7.89	2.98	0.000106159	3.97	0.000221073	1.17041	197.127	95.4	1.6
M197T99	3.35779e+06	3.35553e+06	1.3	8686.71	8751.36	3.85	386.54	8.59	3.61862e-17	16.44	1.55138e-15	1.26415	197.054	99.5	1.7
M198T109	3.37533e+06	3.71619e+06	32.66	3.83258e+06	4.09457e+06	44.5	0.88	-0.18	0.880234	0.06	0.900411	0.0563698	198.111	108.9	1.8
M198T115	3.29513e+06	2.66771e+06	27.15	490772	491395	2.53	6.71	2.75	1.36575e-06	5.86	4.2494e-06	1.24232	198.075	114.9	1.9
M198T119	2.67063e+06	2.6739e+06	7.2	137645	124068	20.85	19.4	4.28	5.24054e-10	9.28	3.90341e-09	1.25909	198.142	119.3	2
M198T132	8.42825e+06	8.40872e+06	2.48	7.78832e+06	7.79082e+06	1.26	1.08	0.11	6.96436e-06	5.16	1.85398e-05	1.14966	198.13	131.8	2.2
M198T141	3.94535e+06	3.92883e+06	7.48	3.75137e+06	3.77725e+06	7.71	1.05	0.07	0.234104	0.63	0.28714	0.434344	198.13	141.4	2.4
M198T171	1.16283e+07	1.15982e+07	3.69	103087	126133	45.23	112.8	6.82	2.84328e-07	6.55	1.06262e-06	1.25118	198.111	171	2.9
M198T178	8.55043e+06	8.47923e+06	9.12	96524.1	97124.9	1.62	88.58	6.47	4.90581e-12	11.31	5.74214e-11	1.26389	198.075	177.7	3
M198T207	6.37988e+07	6.04191e+07	10.23	35824998	3.59191e+07	11.59	1.78	0.83	3.74708e-07	6.43	1.35712e-06	1.19493	198.105	207.3	3.5
M198T219	2.97439e+06	2.8958e+06	27.71	126457	130588	5.55	23.52	4.56	4.54681e-08	7.34	2.05821e-07	1.25462	198.075	219.2	3.7
M198T232	1.28543e+07	1.26975e+07	2.62	105017	85739	44.97	122.4	6.94	4.47634e-08	7.35	2.02755e-07	1.25763	198.111	232.5	3.9
M198T235	1.44504e+07	1.49934e+07	6.54	306064	288741	12.12	47.21	5.56	1.51053e-17	16.82	7.23289e-16	1.26301	198.159	234.9	3.9
M198T239	3.94671e+07	3.97536e+07	4.73	329229	348005	29.06	119.88	6.91	1.04475e-08	7.98	5.62134e-08	1.25917	198.126	238.8	4
M198T257	4.4744e+07	4.23023e+07	15.66	7.36338e+06	7.43065e+06	5.84	6.08	2.6	2.51133e-09	8.6	1.58957e-08	1.25599	198.111	256.7	4.3
M198T278	1.99278e+07	2.22177e+07	25.85	301963	338034	30.75	65.99	6.04	8.12394e-11	10.09	7.27013e-10	1.24656	198.111	278	4.6
M198T296_1	1.71574e+06	1.68392e+06	5.29	157309	159682	5.08	10.91	3.45	4.04261e-18	17.39	2.24137e-16	1.26311	198.039	295.5	4.9
M198T296_2	114768	117643	8.4	428189	442266	6.87	0.27	-1.9	6.39662e-13	12.19	9.39616e-12	1.2566	198.184	295.6	4.9
M198T327	2.107e+07	2.00728e+07	12.42	1.41694e+07	1.40701e+07	8.52	1.49	0.57	1.57947e-05	4.8	3.88623e-05	1.12789	198.112	326.5	5.4
M198T34	5.28298e+06	3.46446e+06	78.47	939788	942174	11.02	5.62	2.49	0.000233481	3.63	0.000452599	1.14086	197.999	34.1	0.6
M198T384	2.15967e+07	2.16649e+07	1.13	68263.9	71090.1	8.26	316.37	8.31	9.41334e-13	12.03	1.33232e-11	1.2639	198.111	383.8	6.4
M198T40	4.84482e+07	5.58499e+07	49.26	1.70075e+07	1.75788e+07	5.64	2.85	1.51	0.00341428	2.47	0.00552731	1.00901	198.207	40.1	0.7
M198T49	2.37568e+07	2.37808e+07	24.24	2.65448e+06	2.73651e+06	7.93	8.95	3.16	4.24756e-08	7.37	1.93462e-07	1.24944	198.096	49.4	0.8
M198T70_1	1.54681e+07	1.51448e+07	3.7	487893	489333	5.41	31.7	4.99	1.13092e-20	19.95	1.66788e-18	1.26379	198.075	70.1	1.2
M198T73	1.59279e+07	1.43277e+07	41.27	1.3779e+06	1.36328e+06	7.71	11.56	3.53	5.81219e-07	6.24	1.99623e-06	1.24244	197.984	73	1.2
M198T74	1.84228e+07	1.83796e+07	2.24	1.75371e+07	1.78672e+07	9.14	1.05	0.07	0.190693	0.72	0.238658	0.492319	198.122	73.8	1.2
M198T92	6.94418e+06	6.7817e+06	4.56	8.3313e+06	8.37978e+06	2.67	0.83	-0.26	9.30562e-07	6.03	3.02156e-06	1.18159	198.111	91.7	1.5
M198T95	1.63869e+07	1.31953e+07	43.73	374283	341511	21.24	43.78	5.45	3.49017e-11	10.46	3.38193e-10	1.24937	198.13	95.4	1.6
M199T105	1.11374e+07	1.13408e+07	3.34	515036	503008	6.69	21.62	4.43	1.98274e-19	18.7	1.78139e-17	1.26361	199.089	105.3	1.8
M199T116	907407	921256	9.52	849236	856989	7.51	1.07	0.1	0.179223	0.75	0.225258	0.483514	199.017	115.8	1.9
M199T148	3.08463e+06	2.99494e+06	6.4	2.62235e+06	2.51926e+06	12.89	1.18	0.23	0.00876569	2.06	0.0134747	0.845721	199.143	147.6	2.5
M199T204	4.65559e+06	4.75926e+06	7.59	670234	673254	4.37	6.95	2.8	4.01632e-16	15.4	1.29329e-14	1.26212	199.085	204.2	3.4
M199T208	1.46515e+07	1.45613e+07	1.5	411841	442046	38.48	35.58	5.15	5.2415e-07	6.28	1.82693e-06	1.24884	199.108	207.6	3.5
M199T218_1	2.88164e+07	2.87506e+07	5.36	1.39472e+06	1.32719e+06	21.57	20.66	4.37	2.72545e-09	8.56	1.70318e-08	1.25928	199.143	217.8	3.6
M199T218_2	5.05812e+06	5.11083e+06	6.09	423624	431848	11.49	11.94	3.58	2.6656e-15	14.57	7.23022e-14	1.26124	199.179	218.2	3.6
M199T225	6.50566e+06	6.54982e+06	1.98	118029	114616	5.77	55.12	5.78	8.93414e-15	14.05	2.05876e-13	1.26404	199.049	225.4	3.8
M199T234	9.64687e+06	9.49125e+06	5.19	919517	992193	23.19	10.49	3.39	1.718e-07	6.76	6.75075e-07	1.25028	199.088	234.4	3.9
M199T239	8.53069e+06	8.69886e+06	6.47	171557	153993	22.93	49.73	5.64	4.94679e-10	9.31	3.70708e-09	1.26077	199.13	238.7	4
M199T257	5.84098e+06	5.7947e+06	3.33	5.54344e+06	5.30964e+06	10.26	1.05	0.08	0.195864	0.71	0.244506	0.483447	199.114	256.7	4.3
M199T258	1.823e+06	1.68834e+06	15.57	2.8016e+06	2.85583e+06	5.62	0.65	-0.62	8.83891e-05	4.05	0.000187078	1.14736	199.089	257.8	4.3
M199T327	1.28203e+07	1.26108e+07	9.94	1.26049e+06	1.25525e+06	6.85	10.17	3.35	1.74749e-15	14.76	4.86263e-14	1.26155	199.106	327	5.4
M199T34	3.17247e+06	3.27598e+06	19.7	1.32884e+06	1.30581e+06	6.18	2.39	1.26	1.22924e-05	4.91	3.09456e-05	1.20404	199.027	33.6	0.6
M199T40	3.08688e+07	2.75358e+07	15.86	1.81878e+06	1.82208e+06	6.21	16.97	4.09	1.01837e-10	9.99	8.85553e-10	1.25992	198.709	39.6	0.7
M199T45	7.3685e+06	7.55326e+06	19.23	3.24794e+06	3.12575e+06	13.39	2.27	1.18	3.57839e-06	5.45	1.01022e-05	1.16157	199.125	45.1	0.8
M199T54	4.01649e+06	5.04027e+06	41.84	1.61214e+07	1.66131e+07	54.23	0.25	-2	0.000577253	3.24	0.00104304	1.01056	199.143	53.7	0.9
M199T59	6.71909e+06	6.85934e+06	6.84	2.19571e+06	2.14502e+06	7.52	3.06	1.61	1.67049e-12	11.78	2.17252e-11	1.25593	199.024	58.7	1
M199T70_1	5.46957e+08	5.39084e+08	16.03	1.96434e+07	1.97612e+07	14.28	27.84	4.8	3.0163e-14	13.52	6.0277e-13	1.25989	199.107	70.1	1.2
M199T70_2	9.07817e+06	7.78968e+06	21.02	14135.4	13053.2	17.06	642.23	9.33	9.59415e-17	16.02	3.72354e-15	1.26275	199.143	70.3	1.2
M199T76	1.32758e+07	1.3357e+07	11.79	6.5938e+06	6.59164e+06	6.16	2.01	1.01	9.01308e-09	8.05	4.92679e-08	1.22614	199.089	75.6	1.3
M199T80	7.21157e+06	7.94938e+06	31.78	956945	940536	5.83	7.54	2.91	2.68297e-06	5.57	7.77824e-06	1.2343	199.042	79.7	1.3
M199T92	8.21112e+06	7.79191e+06	16.15	300032	288525	9.22	27.37	4.77	2.98313e-15	14.53	7.91282e-14	1.26096	199.143	92.1	1.5
M200T100	2.64887e+06	1.14212e+06	85.58	1.10191e+07	1.11677e+07	13.7	0.24	-2.06	0.00319681	2.5	0.0051912	1.01533	200.091	100.4	1.7
M200T106	9.74937e+06	9.82797e+06	1.46	1.04339e+07	1.04141e+07	5.77	0.93	-0.1	0.0217929	1.66	0.0318282	0.822994	200.163	106	1.8
M200T123	9754380	9.62534e+06	5.43	1.30792e+07	1.32362e+07	4.95	0.75	-0.42	1.86363e-07	6.73	7.27495e-07	1.20178	200.09	123	2
M200T185	3.98665e+06	3.64003e+06	25.32	30204.6	29624.5	56.18	131.99	7.04	8.81989e-07	6.05	2.88672e-06	1.23405	200.084	185.1	3.1
M200T200	2.54812e+07	2.1936e+07	29.27	223518	175472	83.27	114	6.83	7.69024e-06	5.11	2.02383e-05	1.21594	200.106	200	3.3
M200T207	2.80304e+06	1.99143e+06	59.45	2.14318e+06	2.06418e+06	8.45	1.31	0.39	0.466222	0.33	0.528829	0.277651	200.055	206.9	3.4
M200T216	1.00784e+06	1.02229e+06	9.17	896228	923829	10.45	1.12	0.17	0.0437411	1.36	0.0613207	0.68477	200.084	216.3	3.6
M200T218	2.18857e+06	2.1762e+06	1.69	2314.47	2507.49	45.7	945.6	9.89	6.08981e-08	7.22	2.6714e-07	1.25658	200.146	217.8	3.6
M200T237_1	1.92508e+06	1.9219e+06	1.59	8976.87	8643.12	38.54	214.45	7.74	3.63969e-08	7.44	1.6827e-07	1.25772	200.037	236.8	3.9
M200T237_2	758680	731413	15.06	440389	470001	38	1.72	0.78	0.0156857	1.8	0.0233104	0.8546	200.132	237.2	4
M200T262	2.83398e+06	2.85912e+06	2.69	71300.3	51845.5	61.07	39.75	5.31	8.65171e-06	5.06	2.25195e-05	1.22622	200.055	261.9	4.4
M200T276	8.65631e+06	8.59634e+06	8.43	155498	149422	54.38	55.67	5.8	2.48457e-06	5.6	7.26457e-06	1.23663	200.073	276.4	4.6
M200T286	742122	607879	57.78	31295	31364.7	21.81	23.71	4.57	8.59021e-09	8.07	4.72718e-08	1.22807	200.163	285.8	4.8
M200T34	3.27229e+07	3.09908e+07	10.77	895780	1.44013e+06	90.69	36.53	5.19	0.00100045	3	0.00173543	1.09165	199.986	34.4	0.6
M200T383	2.14196e+07	2.45098e+07	42.34	8.92873e+06	7.36933e+06	82.44	2.4	1.26	0.159736	0.8	0.202875	0.501989	200.2	382.9	6.4
M200T41	3.58566e+06	3.43547e+06	11.24	143404	152509	46.49	25	4.64	1.27034e-06	5.9	3.98617e-06	1.23805	200.051	41	0.7
M200T42_1	2.28982e+06	2.6512e+06	29.25	330090	308699	16.59	6.94	2.79	3.991e-06	5.4	1.11392e-05	1.21069	199.926	42.3	0.7
M200T42_2	2.63503e+06	2.69427e+06	6.47	36689	30374.1	67.7	71.82	6.17	7.3266e-06	5.14	1.9399e-05	1.22684	200.149	42.1	0.7
M200T54	2.00815e+07	1.76468e+07	22.07	66688.4	53137.9	68.3	301.12	8.23	3.07684e-07	6.51	1.13956e-06	1.24456	200.127	53.6	0.9
M200T63	9.54359e+06	9.84702e+06	12.61	737517	865326	31.79	12.94	3.69	2.20949e-07	6.66	8.46817e-07	1.2402	199.988	63.5	1.1
M200T70_1	2.83707e+07	2.65757e+07	30.01	340350	345344	50.16	83.36	6.38	1.95332e-10	9.71	1.59158e-09	1.24453	200.11	70.1	1.2
M200T70_2	8.89809e+06	8.92424e+06	6.18	124406	97404.2	63.63	71.52	6.16	4.54363e-06	5.34	1.25392e-05	1.23206	200.138	70.2	1.2
M200T71	8.49912e+06	8.56098e+06	7.3	6.52564e+06	6.04849e+06	12.48	1.3	0.38	0.000328711	3.48	0.000621039	1.03624	200.091	70.5	1.2
M200T72	3.20055e+06	3.26645e+06	7.58	674364	561860	43.19	4.75	2.25	2.83294e-05	4.55	6.62127e-05	1.19948	200.073	71.6	1.2
M200T77	2.84902e+08	2.65072e+08	22.16	1.8064e+06	1.22878e+06	76.88	157.72	7.3	1.48514e-06	5.83	4.5841e-06	1.2355	200.127	76.9	1.3
M200T82	6.70535e+06	6.66905e+06	9.07	5.19227e+06	5.20168e+06	7.87	1.29	0.37	0.000131758	3.88	0.000268691	1.07111	200.091	81.8	1.4
M200T89	9.23318e+09	8.99481e+09	7.2	4.97366e+08	4.36622e+08	43.14	18.56	4.21	1.36504e-06	5.86	4.24895e-06	1.24027	200.046	89.3	1.5
M200T94	3.99734e+08	4.08568e+08	5.18	4.60885e+06	4.7696e+06	39.12	86.73	6.44	8.48563e-08	7.07	3.59822e-07	1.2546	199.986	94.3	1.6
M201T237	1.63846e+07	1.72642e+07	16.99	29036.3	26159.9	76.42	564.28	9.14	1.38312e-07	6.86	5.59469e-07	1.25002	201.137	237.2	4
M201T243	1.33929e+07	12586924	25.07	1.28457e+07	1.14971e+07	38.33	1.04	0.06	0.684183	0.16	0.733602	0.147166	201.101	242.8	4
M201T252_1	5.56994e+06	5.4557e+06	9.39	274747	280041	16.02	20.27	4.34	1.38611e-14	13.86	3.04202e-13	1.26024	200.52	251.5	4.2
M201T306	1.3185e+07	1.32171e+07	4.78	4.07561e+06	3.28358e+06	41.25	3.24	1.69	0.00016004	3.8	0.00031956	1.16398	201.101	305.7	5.1
M201T34	2.55219e+07	2.76871e+07	17.33	61994.8	22631.1	172.93	411.68	8.69	4.74383e-06	5.32	1.30478e-05	1.22925	200.996	34.1	0.6
M201T383	1.5668e+06	1.57478e+06	1.49	1.67966e+06	1.68222e+06	6.61	0.93	-0.1	0.0344748	1.46	0.0490388	0.769742	201.203	382.9	6.4
M201T41	3.28741e+07	3.78219e+07	27.47	172038	48036.9	167.06	191.09	7.58	3.74294e-06	5.43	1.05265e-05	1.22168	200.973	41	0.7
M201T410	1.35375e+06	1.35584e+06	3.02	6464.18	5758.64	41.23	209.42	7.71	1.04091e-07	6.98	4.32433e-07	1.25491	201.137	409.8	6.8
M201T53	1.48681e+07	1.43501e+07	17.02	301744	40072.5	115.91	49.27	5.62	0.000290725	3.54	0.000554384	1.14385	201.086	53.2	0.9
M201T74	8.55097e+06	8.58843e+06	5.33	195135	223492	63.23	43.82	5.45	4.24649e-05	4.37	9.53812e-05	1.19958	201.116	73.8	1.2
M201T77	3.67507e+07	3.48346e+07	17.73	201143	232830	40.64	182.71	7.51	4.69768e-08	7.33	2.11999e-07	1.25133	201.13	76.9	1.3
M201T82	3.31569e+06	3.29301e+06	7.33	3.77001e+06	3.57376e+06	10.99	0.88	-0.19	0.0238647	1.62	0.0346687	0.755578	201.101	82.2	1.4
M201T89	4.30329e+08	4.2426e+08	4.92	4.03101e+08	3.92076e+08	7.44	1.07	0.09	0.0668773	1.17	0.0908536	0.637133	201.049	89.2	1.5
M202T116	950984	931643	35.9	1.59706e+06	1.61998e+06	5.43	0.6	-0.75	0.00896704	2.05	0.0137605	0.923495	202.133	115.8	1.9
M202T132	1.90224e+06	1.90019e+06	1.28	20786.8	14925.2	79.85	91.51	6.52	4.8937e-07	6.31	1.71921e-06	1.24934	202.179	131.7	2.2
M202T148	6.13804e+08	5.08255e+08	46.42	8.50459e+06	9.72048e+06	51.69	72.17	6.17	1.60448e-09	8.79	1.06059e-08	1.23608	202.052	148.4	2.5
M202T200	6.55841e+06	5.82862e+06	23.25	4.14363e+06	4.20825e+06	4.89	1.58	0.66	0.00233518	2.63	0.00385744	1.02449	202.142	199.6	3.3
M202T208	4.52104e+06	4.46752e+06	7.85	137524	99482.6	85.46	32.87	5.04	3.62797e-05	4.44	8.29796e-05	1.20203	202.052	208.1	3.5
M202T213	909539	865495	15.72	80861.8	87704.8	44.92	11.25	3.49	0.000976447	3.01	0.00169699	1.08873	202.085	212.6	3.5
M202T222	3.71434e+06	3.73027e+06	4.78	4.15978e+06	4.1917e+06	4.48	0.89	-0.16	0.000677764	3.17	0.00120984	1.00649	202.106	222.4	3.7
M202T233	2.65473e+06	2.64082e+06	10.2	3.47424e+06	3.50726e+06	11.82	0.76	-0.39	0.000708779	3.15	0.00126062	1.00223	202.132	233.2	3.9
M202T265	1.44581e+07	1.62223e+07	26.74	1.69023e+06	888320	83.32	8.55	3.1	0.000463805	3.33	0.000855025	1.09726	202.052	264.7	4.4
M202T282	1.18168e+07	1.18609e+07	3.23	313786	329613	42.85	37.66	5.23	1.62997e-05	4.79	3.99715e-05	1.21765	202.085	281.5	4.7
M202T334	1.40618e+06	1.5552e+06	22.92	46816.9	38834	54.64	30.04	4.91	4.06246e-09	8.39	2.44544e-08	1.23172	202.067	334.4	5.6
M202T340	3.63901e+06	1.72632e+06	127.44	3.57313e+06	3.19853e+06	26.28	1.02	0.03	0.300278	0.52	0.35969	0.38679	202.121	340.3	5.7
M202T371	1.47314e+06	1.46996e+06	3.86	13730.2	6846.42	148.52	107.29	6.75	2.00511e-05	4.7	4.8335e-05	1.21472	202.07	370.6	6.2
M202T52	6.79367e+07	6.87879e+07	3.99	58046.3	65405.8	53.54	1170.39	10.19	1.20248e-07	6.92	4.92071e-07	1.25446	202.179	52.2	0.9
M202T67	4.37605e+07	4.4008e+07	4.82	1.04077e+06	1.05429e+06	59.71	42.05	5.39	7.74434e-06	5.11	2.03589e-05	1.22749	201.955	67.4	1.1
M202T70_1	2.95864e+06	2.89876e+06	6.65	361942	239229	115.62	8.17	3.03	0.000382452	3.42	0.000714092	1.13475	202.052	70	1.2
M202T70_2	1.14413e+07	1.14323e+07	2.48	40942.8	56281.4	64.64	279.45	8.13	3.46181e-06	5.46	9.80316e-06	1.23677	202.07	70.3	1.2
M202T70_3	7.72655e+06	7.67512e+06	1.09	8.28257e+06	8.27208e+06	6.32	0.93	-0.1	0.0289881	1.54	0.0417008	0.796445	202.179	69.6	1.2
M202T79	1.21208e+08	1.07542e+08	27.87	1.49087e+07	1.49759e+07	8.05	8.13	3.02	1.80763e-07	6.74	7.07134e-07	1.24389	202.1	79.2	1.3
M202T89	3.84817e+09	3.87663e+09	4.98	1.04888e+07	398721	253.8	366.88	8.52	3.92072e-05	4.41	8.89307e-05	1.20373	202.043	89.2	1.5
M202T97	6.46087e+07	6.69335e+07	37.83	910223	442278	116.97	70.98	6.15	4.14113e-06	5.38	1.15276e-05	1.20872	202.054	96.9	1.6
M203T135	5.45834e+06	5.60287e+06	20.17	1.34379e+06	1.42611e+06	44.46	4.06	2.02	0.0105173	1.98	0.0160038	0.907797	203.08	135.2	2.3
M203T148	3.1974e+07	3.22635e+07	2.68	454536	24117.8	120.33	70.34	6.14	0.000465195	3.33	0.000856945	1.12978	203.055	148.5	2.5
M203T162	2.36709e+07	2.35833e+07	2.01	1.66367e+06	1.6351e+06	6.62	14.23	3.83	1.38692e-12	11.86	1.86627e-11	1.26344	203.117	161.6	2.7
M203T166	1.09092e+07	1.07399e+07	5.75	9.17558e+06	9.06457e+06	17.19	1.19	0.25	0.0275442	1.56	0.0397633	0.783759	203.08	166.3	2.8
M203T218	1.06764e+07	1.07857e+07	4.01	38159.9	40948.2	69.29	279.78	8.13	4.73833e-06	5.32	1.30423e-05	1.23309	203.128	218.1	3.6
M203T258	4.80857e+07	4.65594e+07	16.67	2.12493e+06	2.12918e+06	18.57	22.63	4.5	1.43362e-13	12.84	2.45495e-12	1.2586	203.153	258.4	4.3
M203T264	1.64788e+06	1.65075e+06	1.32	1.73423e+06	1.75352e+06	7.03	0.95	-0.07	0.116462	0.93	0.152429	0.587436	203.178	263.5	4.4
M203T281	605435	552653	26.12	9484.27	15428.6	91.02	63.84	6	0.000590273	3.23	0.00106422	1.11661	203.088	281.5	4.7
M203T301	5.64903e+06	5.42096e+06	7.94	6.95557e+06	6.98886e+06	6.12	0.81	-0.3	0.000117981	3.93	0.000243151	1.07274	203.08	300.9	5
M203T321	1.76744e+07	1.70599e+07	9.02	2.29916e+07	2.28133e+07	5.65	0.77	-0.38	2.24294e-05	4.65	5.34219e-05	1.1234	203.117	321.3	5.4
M203T41_1	4.00046e+06	3.98966e+06	2.24	23115.9	1157.84	119.99	173.06	7.44	0.000199457	3.7	0.000390753	1.16003	202.969	41	0.7
M203T41_2	2.38122e+07	2.35658e+07	3.47	340194	25324.6	160.38	70	6.13	0.000231663	3.64	0.000449431	1.15583	203.005	41.1	0.7
M203T43	1.23417e+07	1.11563e+07	23.4	6738094	7.1201e+06	24.85	1.83	0.87	0.000368539	3.43	0.000690448	1.03094	203.149	43.4	0.7
M203T44	2.73344e+08	4.09169e+08	64.81	4.66822e+06	1.12463e+06	125.93	58.55	5.87	0.000765023	3.12	0.00135412	1.06449	203.222	43.6	0.7
M203T48	5.74561e+06	5.78656e+06	5.86	5.9113e+06	6.02423e+06	8.21	0.97	-0.04	0.501968	0.3	0.564142	0.244775	203.101	48	0.8
M203T49	2.09066e+07	2.15429e+07	7.28	1.7695e+07	1.75415e+07	4.88	1.18	0.24	0.000351149	3.45	0.000659881	1.03728	203.112	48.8	0.8
M203T70_1	5.73891e+06	5.76178e+06	7.1	150354	167705	45.86	38.17	5.25	4.88566e-05	4.31	0.000108711	1.19719	203.081	70.2	1.2
M203T70_2	2.98572e+07	3.00449e+07	3.16	177580	210300	53.11	168.13	7.39	4.2889e-06	5.37	1.1912e-05	1.23355	203.128	70.5	1.2
M203T79	7.67847e+06	7.57634e+06	2.92	1.11885e+06	1.12942e+06	7.75	6.86	2.78	1.38797e-11	10.86	1.4497e-10	1.26213	203.103	79.3	1.3
M203T80	2.55886e+06	1.90218e+06	43.36	55289.5	10080.8	117.69	46.28	5.53	0.000439888	3.36	0.000813782	1.11991	202.564	79.7	1.3
M203T87	1.69583e+07	1.66237e+07	9.9	110781	116249	70.16	153.08	7.26	8.33476e-06	5.08	2.17559e-05	1.22543	203.117	87.2	1.5
M203T89	2.23815e+08	2.09028e+08	17.59	3.42104e+06	435779	112.56	65.42	6.03	0.000179543	3.75	0.000354187	1.16127	203.046	89.3	1.5
M203T99	1.0942e+06	1.14372e+06	20.63	55111.9	55070.6	5.65	19.85	4.31	8.66319e-09	8.06	4.76379e-08	1.25778	203.06	99.2	1.7
M204T100	1.61749e+06	1.62759e+06	7.36	32292.1	35790.6	48.49	50.09	5.65	2.5811e-06	5.59	7.52591e-06	1.23702	204.085	100.3	1.7
M204T149	1.15682e+07	1.20113e+07	17.09	368229	277028	61.68	31.42	4.97	5.50313e-06	5.26	1.4891e-05	1.21949	204.048	148.5	2.5
M204T166	1.6474e+06	1.61693e+06	22.51	36716.4	35249.2	27.52	44.87	5.49	6.42049e-12	11.19	7.29502e-11	1.25306	204.084	165.7	2.8
M204T175	3.37536e+06	3.3944e+06	1.72	117923	120039	21.28	28.62	4.84	1.02577e-08	7.99	5.52928e-08	1.25975	204.112	175.1	2.9
M204T186	4.82549e+06	5.02032e+06	10.36	341967	329427	22.65	14.11	3.82	3.67144e-12	11.44	4.395e-11	1.254	204.137	186	3.1
M204T234_1	2.47981e+06	2.46013e+06	3.69	52911.8	54949.8	22.12	46.87	5.55	3.19306e-09	8.5	1.96541e-08	1.26056	204.05	233.8	3.9
M204T234_2	2.7741e+06	2.78203e+06	8.85	4.03452e+06	4.07629e+06	10.93	0.69	-0.54	1.74082e-05	4.76	4.24217e-05	1.12973	204.112	233.6	3.9
M204T237	2.10059e+06	1.83734e+06	34.46	59341.1	58126.8	21.88	35.4	5.15	6.33541e-12	11.2	7.2206e-11	1.25227	204.137	236.9	3.9
M204T259	1.87814e+06	2.12679e+06	32.68	136155	133155	12.89	13.79	3.79	8.31626e-06	5.08	2.17153e-05	1.21507	204.156	258.5	4.3
M204T260	9.53164e+06	9.93562e+06	29.3	204845	255039	57.91	46.53	5.54	9.35564e-06	5.03	2.41895e-05	1.20396	204.065	259.7	4.3
M204T288	5.06779e+06	3.35037e+06	80.77	1.6594e+06	1.67811e+06	68.39	3.05	1.61	0.0441143	1.36	0.0617852	0.691852	204.101	288	4.8
M204T291	2.01741e+07	2.01068e+07	1.72	547223	547897	6.33	36.87	5.2	3.34354e-13	12.48	5.17968e-12	1.26386	203.586	290.7	4.8
M204T321	1.24372e+06	1.24267e+06	7.16	885780	1.01463e+06	48.11	1.4	0.49	0.0963157	1.02	0.127763	0.624642	204.12	321.3	5.4
M204T43_1	7.04176e+06	6.16009e+06	33.7	2.34377e+06	2.37797e+06	17.31	3	1.59	1.321e-06	5.88	4.12931e-06	1.17507	204.112	43.3	0.7
M204T43_2	3.46756e+07	3.83498e+07	30.62	1.20187e+06	1.1938e+06	18.12	28.85	4.85	2.46397e-07	6.61	9.35116e-07	1.24035	204.123	43.1	0.7
M204T44	1.98656e+06	1.99542e+06	2.78	1.93979e+06	1.97332e+06	10.28	1.02	0.03	0.507174	0.29	0.569152	0.248124	204.225	43.6	0.7
M204T49_2	3.16614e+07	2.59012e+07	46.72	1.71247e+06	1.99617e+06	33.19	18.49	4.21	1.30178e-08	7.89	6.82741e-08	1.22408	204.085	49.3	0.8
M204T54	1.81114e+07	1.79595e+07	16.26	492989	542870	40.15	36.74	5.2	4.65999e-07	6.33	1.64809e-06	1.23973	204.1	53.9	0.9
M204T78	2.19323e+06	2.1935e+06	12.23	38032.1	32632	71.48	57.67	5.85	2.067e-05	4.68	4.95998e-05	1.2098	204.043	78.1	1.3
M204T89	1.13522e+07	1.17968e+07	8.9	977267	836234	52.8	11.62	3.54	1.95387e-05	4.71	4.72234e-05	1.20983	204.049	89.2	1.5
M205T150	2.07099e+06	2.06992e+06	1.77	48970.6	48612.4	7.38	42.29	5.4	1.10404e-12	11.96	1.53608e-11	1.26377	205.059	150.5	2.5
M205T163	1.04938e+07	7.21787e+06	68.77	3.18199e+06	3.2214e+06	8.13	3.3	1.72	0.00510185	2.29	0.00808707	0.979295	205.096	163.4	2.7
M205T181	7.65923e+06	7.12575e+06	15.98	1.20427e+06	1.18764e+06	11.16	6.36	2.67	6.76461e-12	11.17	7.62725e-11	1.25291	205.143	181	3
M205T199	4.71071e+06	4.55928e+06	8.84	244182	233673	23.45	19.29	4.27	2.71132e-09	8.57	1.69722e-08	1.25667	205.144	198.6	3.3
M205T215	6.76418e+07	5.55128e+07	56.54	1.46435e+09	1.42022e+09	7.04	0.05	-4.44	6.24264e-07	6.2	2.12232e-06	1.24464	205.168	215.3	3.6
M205T228	8.54209e+07	8.01843e+07	15.78	1.9083e+07	1.80637e+07	54.65	4.48	2.16	0.000612296	3.21	0.00110124	1.10104	205.096	228.2	3.8
M205T232	1.60184e+07	2.00667e+07	53.39	4.69242e+06	4.67063e+06	2.31	3.41	1.77	0.00403492	2.39	0.00647096	1.00042	205.048	232.1	3.9
M205T262	2.46941e+06	2.72832e+06	15.35	1.17584e+07	1.16895e+07	5.17	0.21	-2.25	2.5715e-08	7.59	1.2467e-07	1.25275	205.169	261.6	4.4
M205T290_1	407327	411904	12.05	303224	304600	2.6	1.34	0.43	0.000647081	3.19	0.00115931	1.09674	204.605	290.2	4.8
M205T290_2	9.49142e+06	8.06017e+06	27.87	620170	627179	18.1	15.3	3.94	4.51835e-11	10.35	4.23897e-10	1.24914	205.096	290.3	4.8
M205T345	2.80247e+06	2.82634e+06	2.75	152061	145796	8.57	18.43	4.2	2.23736e-12	11.65	2.82505e-11	1.26328	205.078	345.1	5.8
M205T387	6.66093e+06	6.60835e+06	2.69	787012	769947	7.58	8.46	3.08	8.46698e-12	11.07	9.30485e-11	1.26264	205.168	387.5	6.5
M205T413	3.73084e+07	3.46355e+07	21.18	2.28817e+06	2.30171e+06	3.95	16.3	4.03	4.01103e-09	8.4	2.42041e-08	1.25957	205.084	413	6.9
M205T416	2.13663e+06	1.80145e+06	51.05	3.69638e+06	4.20975e+06	51.01	0.58	-0.79	0.0867628	1.06	0.11582	0.59727	205.168	416.2	6.9
M205T43	3.7567e+06	3.82149e+06	4.46	3.66411e+06	3.77763e+06	8.5	1.03	0.04	0.476754	0.32	0.539366	0.258437	205.127	43.3	0.7
M205T54_1	2.49696e+07	2.72696e+07	16.44	438313	542287	45.77	56.97	5.83	1.35477e-06	5.87	4.22591e-06	1.23445	205.07	53.7	0.9
M205T54_2	5.57907e+06	5.97334e+06	31	302356	261536	25.63	18.45	4.21	4.72867e-09	8.33	2.79849e-08	1.2297	205.132	54.1	0.9
M205T58	1.57795e+06	1.57718e+06	4.01	391240	387515	2.56	4.03	2.01	1.30989e-17	16.88	6.39675e-16	1.26294	204.991	58	1
M205T71	1.86571e+07	2.05448e+07	17.16	278913	386326	82.82	66.89	6.06	8.27816e-05	4.08	0.000176069	1.1819	205.132	70.7	1.2
M205T86	448271	452089	11.88	2.50221e+06	2.51416e+06	4.43	0.18	-2.48	6.35459e-10	9.2	4.60755e-09	1.25889	205.133	86.3	1.4
M205T89	7.93855e+08	7.24534e+08	78.46	6.81868e+08	5.99294e+08	58.23	1.16	0.22	0.923512	0.03	0.936594	0.0353728	205.096	88.6	1.5
M206T119	1.61734e+07	1.77579e+07	17.45	1.10892e+06	1.13729e+06	16.35	14.58	3.87	2.28477e-12	11.64	2.87998e-11	1.25512	206.08	118.6	2
M206T158	1.12995e+06	1.10626e+06	5.51	9699.54	8606.68	64.03	116.5	6.86	1.12962e-06	5.95	3.59664e-06	1.24381	206.077	157.7	2.6
M206T177	2.53134e+07	2.59419e+07	8.09	485990	384402	59.16	52.09	5.7	4.72656e-07	6.33	1.66844e-06	1.24695	206.08	176.7	2.9
M206T207	1.42936e+07	1.47129e+07	20.8	2.00716e+07	2.02468e+07	6.38	0.71	-0.49	0.00326375	2.49	0.00529407	0.988234	206.164	206.6	3.4
M206T211	6.74934e+06	6.03389e+06	24.42	160793	39199.4	106.23	41.98	5.39	0.000144659	3.84	0.000292892	1.16278	206.08	210.6	3.5
M206T215	7.86397e+06	7.64455e+06	8.92	153834	161746	15.86	51.12	5.68	6.85997e-16	15.16	2.07317e-14	1.26188	206.128	215.3	3.6
M206T217	5.62511e+06	5.46357e+06	11.48	5.66924e+06	5.7059e+06	5.22	0.99	-0.01	0.802072	0.1	0.833847	0.0932736	206.116	217.4	3.6
M206T223	2.51203e+06	2.51445e+06	6.69	245673	262691	15.86	10.23	3.35	7.4895e-10	9.13	5.3619e-09	1.25802	206.153	222.6	3.7
M206T228	5.87585e+06	5.46792e+06	21.87	97207.7	14879.1	110.95	60.45	5.92	0.000186912	3.73	0.00036774	1.15904	206.099	228.3	3.8
M206T232_1	889412	825686	27.18	8120.44	8022.03	48.7	109.53	6.78	2.29089e-06	5.64	6.75182e-06	1.22813	206.051	232	3.9
M206T232_2	2.5795e+06	2.79896e+06	28.75	112504	126121	42.38	22.93	4.52	2.99999e-08	7.52	1.42447e-07	1.21766	206.08	231.6	3.9
M206T240	5.04326e+07	5.04886e+07	2.33	160140	157178	30.25	314.93	8.3	3.33547e-09	8.48	2.04794e-08	1.26109	206.08	239.5	4
M206T242	3.44575e+06	2.77418e+06	27.04	40484.3	43119.9	15.79	85.11	6.41	7.60711e-14	13.12	1.39193e-12	1.25832	206.153	242	4
M206T251	1.85993e+06	1.00768e+06	88.16	607609	657743	35.8	3.06	1.61	0.0210098	1.68	0.0307699	0.768046	206.062	251.1	4.2
M206T270	606208	824649	53.19	4.84318e+06	4.89059e+06	5.11	0.13	-3	8.47559e-05	4.07	0.000179853	1.18095	206.164	269.9	4.5
M206T281	7.94463e+06	9.50977e+06	27.62	346182	346789	21.51	22.95	4.52	3.60491e-11	10.44	3.46579e-10	1.24941	206.08	280.9	4.7
M206T295	1.69409e+06	1.68272e+06	3.61	50676	53575.6	15.28	33.43	5.06	4.23291e-10	9.37	3.20467e-09	1.26194	206.153	294.8	4.9
M206T300	4.40919e+06	4.39777e+06	8.7	162693	251292	86.99	27.1	4.76	0.000665407	3.18	0.00119037	1.11265	206.116	299.6	5
M206T321	1.02762e+07	1.16326e+07	22.98	162057	167820	19.27	63.41	5.99	3.40561e-13	12.47	5.26477e-12	1.25767	206.08	320.6	5.3
M206T413	2.75213e+06	2.79699e+06	11.66	1.64619e+06	1.68851e+06	15.08	1.67	0.74	1.09104e-05	4.96	2.7733e-05	1.13947	206.088	413.1	6.9
M206T54_1	1.48405e+07	1.20147e+07	35.65	182132	200561	36.55	81.48	6.35	4.38865e-11	10.36	4.12779e-10	1.24849	206.08	53.9	0.9
M206T54_2	7948740	9.01771e+06	36.3	163058	175221	45.14	48.75	5.61	7.12094e-08	7.15	3.07434e-07	1.21019	206.12	53.7	0.9
M206T70_1	5.54376e+07	4.21289e+07	37.52	4.07089e+07	4.18427e+07	18.11	1.36	0.45	0.115555	0.94	0.151404	0.554505	206.08	70.2	1.2
M206T70_2	1.15161e+08	1.16682e+08	14.6	3.14014e+06	1.23838e+06	92.95	36.67	5.2	5.30521e-05	4.28	0.000117233	1.19292	206.101	70.1	1.2
M206T86	1.51137e+07	1.51049e+07	23.88	1.16001e+06	1.20184e+06	21.52	13.03	3.7	1.21359e-10	9.92	1.03772e-09	1.24575	206.079	86.4	1.4
M206T89	7.28569e+07	7.11288e+07	8.49	1.60589e+06	2.38017e+06	89.41	45.37	5.5	0.000498823	3.3	0.000913868	1.12583	206.099	88.6	1.5
M207T111	4.89397e+06	4.92531e+06	3.33	1.62463e+06	1.6349e+06	11.11	3.01	1.59	3.30971e-08	7.48	1.54859e-07	1.25188	207.137	110.7	1.8
M207T116	2.09405e+07	2.31586e+07	30.01	5.23847e+06	5.25486e+06	2.12	4	2	0.00024962	3.6	0.000481228	1.1544	207.064	115.8	1.9
M207T146	7.86763e+06	7.68621e+06	8.12	4.9298e+06	2.93492e+06	54.71	1.6	0.67	0.0289474	1.54	0.0416667	0.798478	207.064	146.1	2.4
M207T147	7.02782e+06	7.22287e+06	16.95	5.60858e+06	5.80056e+06	11.72	1.25	0.33	0.0299178	1.52	0.0429376	0.731791	207.111	146.5	2.4
M207T158	539481	542403	2.67	1.08083e+07	1.04733e+07	14.56	0.05	-4.32	7.31461e-10	9.14	5.25711e-09	1.26167	206.984	157.7	2.6
M207T169	4.77553e+07	4.70591e+07	3.38	655963	667198	4.11	72.8	6.19	7.9194e-23	22.1	2.91988e-20	1.26402	207.085	168.8	2.8
M207T176	2.38316e+07	2.40589e+07	2.22	669090	663652	1.86	35.62	5.15	4.57802e-25	24.34	3.75093e-22	1.2641	207.111	175.7	2.9
M207T181	2.22914e+07	2.23078e+07	2.42	20771.5	21858.8	33.64	1073.17	10.07	6.29097e-09	8.2	3.59888e-08	1.26053	207.137	181.2	3
M207T193	1.79681e+07	1.75788e+07	10.03	6.85225e+06	6.91724e+06	4.09	2.62	1.39	1.21719e-08	7.91	6.43869e-08	1.25038	207.064	193	3.2
M207T199	1.14938e+08	1.02713e+08	21.63	1.81103e+07	1.81597e+07	2.18	6.35	2.67	2.5988e-07	6.59	9.79732e-07	1.25195	207.094	198.5	3.3
M207T208	1.16199e+07	1.14169e+07	5.95	238401	249060	11.66	48.74	5.61	1.39407e-17	16.86	6.76306e-16	1.26287	207.112	208.1	3.5
M207T216	7.58309e+06	7.5524e+06	1.89	6.00653e+06	6.11342e+06	7.83	1.26	0.34	0.000150701	3.82	0.000303128	1.15172	207.064	215.8	3.6
M207T227	2.32823e+06	2.33063e+06	1.72	5.56462e+06	5.19594e+06	13.32	0.42	-1.26	1.94772e-06	5.71	5.84079e-06	1.23918	207.1	227.2	3.8
M207T228	2.31596e+06	2.2096e+06	12.45	68403.3	66909.5	29.54	33.86	5.08	4.15769e-09	8.38	2.49259e-08	1.25514	207.148	228	3.8
M207T238	1.17459e+07	1.28746e+07	19.83	7.81986e+06	6.93276e+06	44.7	1.5	0.59	0.0162508	1.79	0.0241114	0.791375	207.094	238.1	4
M207T239	4.83262e+06	4.44189e+06	73.02	5.56568e+06	4.55922e+06	41.08	0.87	-0.2	0.316588	0.5	0.376778	0.373573	207.137	239.1	4
M207T245	8.05338e+06	7.40126e+06	45.24	5.25731e+06	5.04413e+06	12.75	1.53	0.62	0.194485	0.71	0.242991	0.487007	207.064	244.6	4.1
M207T252	1.92074e+07	1.76206e+07	20.09	1.07133e+07	1.30773e+07	43.94	1.79	0.84	0.0234391	1.63	0.0340955	0.809118	207.112	252.1	4.2
M207T274	1.49838e+07	1.51306e+07	4.22	517594	511690	9.62	28.95	4.86	5.56304e-18	17.25	2.95821e-16	1.26327	207.122	273.9	4.6
M207T320	2.0197e+06	1.74156e+06	27.08	2.80595e+06	3.0409e+06	36.88	0.72	-0.47	0.275225	0.56	0.332706	0.397118	207.111	320.4	5.3
M207T331	1.13841e+07	1.14072e+07	2.48	5.65603e+07	6.05564e+07	17.2	0.2	-2.31	7.59582e-07	6.12	2.52196e-06	1.24587	207.064	330.9	5.5
M207T416	5.06874e+07	5.5053e+07	16.48	3.79451e+07	3.55993e+07	20.41	1.34	0.42	0.0114706	1.94	0.0173756	0.828274	207.184	416	6.9
M207T418	1.29412e+07	1.26323e+07	12.04	2.81298e+06	2.84629e+06	2.96	4.6	2.2	6.78296e-09	8.17	3.84159e-08	1.25756	207.122	418.3	7
M207T446	2.73054e+07	2.75259e+07	7.53	2.23314e+07	1.49168e+07	88.86	1.22	0.29	0.121285	0.92	0.158041	0.581781	207.122	445.8	7.4
M207T54_1	8.32702e+07	6.97197e+07	30.47	4.16936e+07	4.09153e+07	16.92	2	1	0.000126007	3.9	0.000257806	1.07284	207.111	53.9	0.9
M207T54_2	4.99767e+07	5.06866e+07	3.94	3.75267e+06	4.50238e+06	48.7	13.32	3.74	4.21102e-05	4.38	9.48155e-05	1.19983	207.148	53.9	0.9
M207T70_1	6.28978e+07	6.22315e+07	2.95	696252	114127	150.79	90.34	6.5	0.000140753	3.85	0.000285298	1.17121	207.086	70.1	1.2
M207T70_2	1.79563e+08	1.41478e+08	28.67	3.20348e+07	2.15545e+07	60.76	5.61	2.49	3.19017e-06	5.5	9.10384e-06	1.16283	207.111	70.1	1.2
M207T70_3	2.21442e+07	2.24663e+07	11.37	143223	159498	36.5	154.61	7.27	7.88486e-09	8.1	4.38154e-08	1.25688	207.148	70.4	1.2
M207T75	3.07651e+06	3.09185e+06	3.85	590783	582965	13.02	5.21	2.38	6.14376e-09	8.21	3.52287e-08	1.2568	207.123	75.5	1.3
M207T83	2.44368e+07	8.94377e+06	131.18	4.35069e+06	5.07308e+06	39.9	5.62	2.49	0.0068408	2.16	0.0106602	0.869636	207.1	82.8	1.4
M207T98	3.44915e+06	3.38021e+06	5.17	82150.7	77486.1	32.19	41.99	5.39	6.36786e-08	7.2	2.78014e-07	1.25517	207.159	98.4	1.6
M208T115	5.49271e+06	5.64137e+06	16.1	447030	435949	9.13	12.29	3.62	1.7478e-13	12.76	2.89625e-12	1.25855	208.067	115	1.9
M208T123	2.04136e+07	2.06937e+07	2.5	81388.3	50605.8	104.98	250.82	7.97	2.22936e-06	5.65	6.58625e-06	1.23943	208.107	123	2
M208T157	4.58937e+06	4.72734e+06	8.09	496237	551259	67.98	9.25	3.21	0.000152035	3.82	0.000305145	1.16561	208.179	156.7	2.6
M208T162	4.23004e+06	4.23819e+06	8.23	344108	342635	28.59	12.29	3.62	2.44139e-07	6.61	9.28937e-07	1.24664	208.132	162.1	2.7
M208T171	9.36037e+06	9.16174e+06	13.16	267848	256372	40.72	34.95	5.13	7.4993e-08	7.12	3.21324e-07	1.24839	208.143	171.2	2.9
M208T175	1.93665e+07	1.99089e+07	7.27	1.15521e+06	1.2587e+06	27.57	16.76	4.07	1.50266e-07	6.82	6.00248e-07	1.24941	208.107	175.5	2.9
M208T182	1.41984e+07	1.39337e+07	5.84	242712	223258	35.94	58.5	5.87	5.41582e-08	7.27	2.41015e-07	1.25572	208.132	181.6	3
M208T222	1.32066e+07	1.38315e+07	9.53	7.20049e+06	6.62378e+06	41.37	1.83	0.88	0.00211169	2.68	0.00350239	1.0223	208.132	222.3	3.7
M208T223	1.83168e+07	2.12867e+07	65.72	769301	763564	8.15	23.81	4.57	5.56626e-05	4.25	0.000122451	1.19099	208.095	223.4	3.7
M208T230	3.8535e+06	4.1133e+06	18.54	258307	255152	4.25	14.92	3.9	1.25548e-08	7.9	6.61937e-08	1.25778	208.06	229.8	3.8
M208T242	1.74984e+07	1.81248e+07	20.6	3.75819e+06	3.60007e+06	13.37	4.66	2.22	6.33162e-09	8.2	3.61653e-08	1.2278	208.095	241.7	4
M208T247	1.18784e+07	1.17648e+07	5.58	51361.9	48525.3	23.45	231.27	7.85	1.36749e-10	9.86	1.15244e-09	1.26225	208.168	246.5	4.1
M208T252	3.80758e+06	3.75355e+06	6.27	167399	184086	23.78	22.75	4.51	1.33753e-08	7.87	6.98507e-08	1.25653	208.115	252	4.2
M208T253	1.81193e+06	1.52387e+06	23.7	82524.1	85450	9.91	21.96	4.46	5.33037e-13	12.27	7.87699e-12	1.25629	208.188	252.6	4.2
M208T264	4.74865e+06	4.30403e+06	23.71	30400.7	19446.2	79.81	156.2	7.29	8.88694e-07	6.05	2.90609e-06	1.23866	208.115	263.6	4.4
M208T272	2.38567e+06	2.36439e+06	3.84	97871	97293.7	5.98	24.38	4.61	8.89205e-20	19.05	9.10694e-18	1.26374	208.078	272.3	4.5
M208T274	2.8078e+06	2.28052e+06	42.43	1.64157e+06	1.80403e+06	30.88	1.71	0.77	0.0238618	1.62	0.0346687	0.757552	208.128	273.8	4.6
M208T295	5.99032e+06	5.96672e+06	2.8	1.09971e+06	1.09755e+06	10.31	5.45	2.45	2.00615e-09	8.7	1.29312e-08	1.25961	208.095	295	4.9
M208T300	2.18277e+07	2.18743e+07	6.79	383041	288812	48.67	56.99	5.83	1.69562e-07	6.77	6.67566e-07	1.25158	208.168	300.2	5
M208T306	5.40421e+06	5.3691e+06	1.78	55130.9	13065.4	107.14	98.03	6.62	6.90505e-05	4.16	0.00014897	1.19137	208.132	306.2	5.1
M208T34	1.02054e+07	1.01758e+07	2.83	7.92395e+06	8.32483e+06	59.23	1.29	0.37	0.140749	0.85	0.180816	0.555278	207.982	34.1	0.6
M208T54_1	2.45038e+07	2.72705e+07	64.12	603064	594496	26.72	40.63	5.34	0.000129681	3.89	0.000264748	1.1587	208.132	53.9	0.9
M208T54_2	1.23233e+07	1.3864e+07	31.62	3.32576e+06	3.24341e+06	10.69	3.71	1.89	0.000556451	3.25	0.00100793	1.10611	208.143	53.7	0.9
M208T70	1.14582e+07	1.13083e+07	9.62	504827	490881	18.88	22.7	4.5	4.27196e-14	13.37	8.22492e-13	1.2594	208.132	70.2	1.2
M208T71	8.65546e+06	9.81658e+06	33.59	438686	428882	7.53	19.73	4.3	1.01587e-05	4.99	2.60466e-05	1.22244	208.095	71	1.2
M208T73	1.67769e+08	1.70012e+08	6.89	2.66096e+06	1.98868e+06	51.13	63.05	5.98	1.58451e-07	6.8	6.29873e-07	1.2517	208.154	73.2	1.2
M208T82	2.87146e+07	2.84961e+07	7.05	2.96052e+06	2.92469e+06	6.78	9.7	3.28	2.00791e-16	15.7	7.1528e-15	1.26223	208.132	82.3	1.4
M208T90	4.7856e+07	4.17505e+07	27.73	539327	555684	13.61	88.73	6.47	1.72509e-14	13.76	3.6428e-13	1.26005	208.107	90.1	1.5
M209T125	1.97222e+07	1.82551e+07	24.73	2.75307e+06	2.56466e+06	28.37	7.16	2.84	6.58777e-09	8.18	3.74254e-08	1.22779	209.117	124.8	2.1
M209T138	9.785e+07	9.73521e+07	2.47	2.29581e+06	2.29368e+06	7.01	42.62	5.41	8.21227e-14	13.09	1.49156e-12	1.2638	209.116	138.4	2.3
M209T154	2.93773e+07	2.98575e+07	4.61	585096	619745	42.96	50.21	5.65	2.32252e-05	4.63	5.51037e-05	1.21259	209.138	154.3	2.6
M209T158	4.09652e+07	5.0931e+07	35.33	1.29947e+07	6.71916e+06	68.96	3.15	1.66	0.000965583	3.02	0.00167969	0.987596	209.116	158.3	2.6
M209T163	3.03914e+06	3.00854e+06	6.13	1.4883e+06	1.66603e+06	34.88	2.04	1.03	0.0132911	1.88	0.0199611	0.892796	209.152	162.8	2.7
M209T169	4.51261e+07	4.52136e+07	1.41	2.18805e+06	2.14277e+06	14.89	20.62	4.37	3.15003e-09	8.5	1.94217e-08	1.26119	209.091	169.2	2.8
M209T179	1.64012e+07	1.64635e+07	2.37	48658	46181.1	21.43	337.07	8.4	3.46739e-10	9.46	2.67453e-09	1.26259	209.127	179.1	3
M209T207	7.81428e+07	5.72841e+07	62.46	3.07468e+07	2.72437e+07	62.69	2.54	1.35	0.00969269	2.01	0.0148163	0.83773	209.116	206.5	3.4
M209T220	2.48173e+06	2.48375e+06	1.38	426865	421785	23.03	5.81	2.54	7.84314e-07	6.11	2.60168e-06	1.24639	209.152	219.6	3.7
M209T222	2.93893e+07	2.71913e+07	15.89	891437	863492	28.66	32.97	5.04	2.79134e-12	11.55	3.4478e-11	1.25417	209.116	222.4	3.7
M209T234	3.3908e+06	3.39566e+06	1.93	2.07024e+06	2.05388e+06	11.92	1.64	0.71	2.52424e-05	4.6	5.94878e-05	1.20417	209.152	234.4	3.9
M209T238	2.41573e+07	2.34041e+07	17.2	1.64288e+06	1.62633e+06	3.86	14.7	3.88	5.1762e-09	8.29	3.03515e-08	1.25911	209.115	237.8	4
M209T246	3.83453e+06	3.88592e+06	14.12	2.36584e+06	2.68078e+06	58.14	1.62	0.7	0.076845	1.11	0.10338	0.655219	209.079	246	4.1
M209T252	4.29359e+07	4.21564e+07	8.14	1.22058e+06	1.25059e+06	21.45	35.18	5.14	4.59365e-10	9.34	3.45649e-09	1.25949	209.127	251.8	4.2
M209T256	6280022	3.21253e+06	130.34	4.07197e+06	4.13828e+06	12.79	1.54	0.63	0.860714	0.07	0.88397	0.0616972	209.091	255.8	4.3
M209T272	9.36533e+06	9.40322e+06	2.5	121509	121633	32.27	77.08	6.27	4.65253e-08	7.33	2.10219e-07	1.25701	209.127	272.1	4.5
M209T275	1.40074e+07	1.39376e+07	2.86	4.12899e+06	4.13695e+06	19.01	3.39	1.76	1.94548e-06	5.71	5.83654e-06	1.23742	209.079	274.9	4.6
M209T291	1.24526e+07	1.32002e+07	35.82	301429	279963	47.21	41.31	5.37	3.27325e-08	7.49	1.5325e-07	1.21713	209.127	291.3	4.9
M209T293	5.62154e+06	5.56206e+06	2.99	57889	63887.6	18.47	97.11	6.6	5.25988e-10	9.28	3.90991e-09	1.26216	209.115	293	4.9
M209T295	2.20991e+06	2.19813e+06	3.17	247854	141257	76.34	8.92	3.16	7.01116e-05	4.15	0.00015095	1.18924	209.152	294.8	4.9
M209T302	3.69574e+06	3.18119e+06	43.55	345488	285950	37.1	10.7	3.42	3.10706e-08	7.51	1.46718e-07	1.21898	209.164	301.9	5
M209T344	2935396	2.08326e+06	50.19	2.77052e+06	2.72243e+06	20.11	1.06	0.08	0.930549	0.03	0.942435	0.0308447	209.079	343.7	5.7
M209T355	8.42357e+06	8.84815e+06	17.1	1.19356e+06	842169	81.23	7.06	2.82	2.35887e-05	4.63	5.58943e-05	1.18897	209.109	355.4	5.9
M209T44_1	5.07138e+07	5.0829e+07	3.75	2.41533e+06	2.77913e+06	43.82	21	4.39	0.00216567	2.66	0.00358708	1.04732	209.138	43.7	0.7
M209T44_2	1.11284e+08	1.27341e+08	20.64	1.03389e+07	9.60852e+06	18.18	10.76	3.43	3.73575e-11	10.43	3.5637e-10	1.24933	209.175	43.6	0.7
M209T48	1.93821e+07	1.96276e+07	4.56	1.5655e+07	1.57044e+07	6.7	1.24	0.31	1.44587e-05	4.84	3.58744e-05	1.1341	209.102	47.9	0.8
M209T54	5.62956e+07	5.79566e+07	9.06	1.19459e+06	1.1838e+06	52.48	47.13	5.56	4.96012e-06	5.3	1.35668e-05	1.22931	209.127	53.7	0.9
M209T70_1	1.43382e+07	1.30916e+07	19.47	495833	534286	15.1	28.92	4.85	1.42869e-13	12.85	2.45495e-12	1.25854	209.091	70.3	1.2
M209T73	2.00878e+07	1.97092e+07	6.66	128341	64915.2	124.06	156.52	7.29	2.94494e-05	4.53	6.85264e-05	1.20714	209.158	73.5	1.2
M209T77	1.00819e+06	964703	11.8	1.85747e+07	1.82973e+07	10.8	0.05	-4.2	2.94121e-15	14.53	7.82979e-14	1.26118	209.091	77.2	1.3
M209T80	9.4621e+06	9.78037e+06	9.66	1.37791e+06	796223	75.89	6.87	2.78	0.000110513	3.96	0.000228846	1.17088	209.138	80.1	1.3
M209T91	8.72628e+06	8.6024e+06	4.16	286114	309740	15.82	30.5	4.93	6.24466e-10	9.2	4.54124e-09	1.2613	209.11	91.2	1.5
M210T113	1.38001e+06	1.36451e+06	9.73	1.05138e+06	1.24275e+06	53.29	1.31	0.39	0.169463	0.77	0.213976	0.516555	210.033	113	1.9
M210T124	2.73574e+06	2.65749e+06	7.94	51942.9	15307.8	96.6	52.67	5.72	5.69103e-05	4.24	0.000124898	1.19426	210.122	124.3	2.1
M210T138	7.08071e+06	6.7912e+06	14.02	6.7918e+06	6.64963e+06	21.13	1.04	0.06	0.589248	0.23	0.647848	0.196431	210.119	138.3	2.3
M210T158	5.06533e+06	5.0458e+06	2.27	79662	79410.1	12.48	63.59	5.99	4.29939e-11	10.37	4.05937e-10	1.26317	210.119	158.1	2.6
M210T169	4.53326e+06	4.52866e+06	3.06	805078	790183	16.29	5.63	2.49	5.55657e-08	7.26	2.46683e-07	1.2546	210.094	169.1	2.8
M210T171	2.09384e+07	1.88875e+07	20.43	400620	415533	11.91	52.27	5.71	7.11167e-15	14.15	1.68622e-13	1.26031	210.111	171	2.9
M210T179	1.1597e+07	1.09834e+07	10.49	580067	700024	35.85	19.99	4.32	3.29295e-07	6.48	1.20927e-06	1.24402	210.075	178.9	3
M210T211	7.02602e+06	6.8257e+06	12.33	156255	187464	36.01	44.97	5.49	7.09031e-08	7.15	3.06292e-07	1.25026	210.075	210.7	3.5
M210T219	5.3703e+06	5.37316e+06	3.85	202351	198973	8.65	26.54	4.73	2.57653e-18	17.59	1.50788e-16	1.26325	210.11	219.4	3.7
M210T225	5.09464e+06	5.10843e+06	5.5	56657.3	28567.9	73.56	89.92	6.49	5.51454e-06	5.26	1.49063e-05	1.23139	210.13	225.3	3.8
M210T248	6.78606e+07	6.22963e+07	17.94	3.62583e+06	3.6426e+06	23.16	18.72	4.23	5.64779e-12	11.25	6.50731e-11	1.25348	210.111	247.9	4.1
M210T252	6.81329e+06	6.72479e+06	9.87	232568	50991.3	102.14	29.3	4.87	0.00018876	3.72	0.000370782	1.16141	210.13	251.8	4.2
M210T253	3.1594e+06	3.14961e+06	3.58	20020.7	21261	24.95	157.81	7.3	7.01659e-09	8.15	3.95266e-08	1.25998	210.184	252.9	4.2
M210T266	8.44541e+06	9.32429e+06	30.42	559789	590312	15.53	15.09	3.92	1.53573e-06	5.81	4.71853e-06	1.22606	210.111	265.7	4.4
M210T286	2.69023e+07	2.47924e+07	37.67	2.54719e+06	2.64917e+06	20.38	10.56	3.4	5.99888e-08	7.22	2.63465e-07	1.21136	210.111	286	4.8
M210T303	1.40423e+07	1.35522e+07	19.09	110641	109399	30.19	126.92	6.99	2.60397e-13	12.58	4.15621e-12	1.25765	210.111	303.1	5.1
M210T312	4.54116e+06	4.49388e+06	5.87	2.9106e+06	2.97819e+06	11.17	1.56	0.64	7.46137e-07	6.13	2.48286e-06	1.18408	210.111	312	5.2
M210T319	3.98928e+06	3.9435e+06	8.82	156888	150084	32.22	25.43	4.67	2.74023e-08	7.56	1.31896e-07	1.25422	210.184	319	5.3
M210T320	2.59501e+07	2.62167e+07	33.46	1.68054e+07	1.608e+07	11.85	1.54	0.63	0.025854	1.59	0.0374774	0.795723	210.093	320	5.3
M210T44_1	4.61034e+06	4.75725e+06	26.73	1.42781e+06	1.38576e+06	28.77	3.23	1.69	1.78466e-05	4.75	4.33611e-05	1.13062	210.142	43.7	0.7
M210T44_2	6.60941e+06	6.5644e+06	5.13	152948	153041	27.35	43.21	5.43	8.18126e-08	7.09	3.48519e-07	1.25442	210.178	43.6	0.7
M210T448	1.87658e+07	1.89072e+07	5.39	195795	213273	23.23	95.84	6.58	1.5945e-09	8.8	1.05546e-08	1.26052	210.195	448.1	7.5
M210T54_2	8.35425e+06	9.02853e+06	26.12	379614	476760	63.7	22.01	4.46	0.000326745	3.49	0.000618275	1.1197	210.122	53.9	0.9
M210T54_3	1.83218e+07	1.80899e+07	5.96	927703	945787	27.98	19.75	4.3	3.53731e-07	6.45	1.28684e-06	1.24795	210.147	53.9	0.9
M210T63	2.09695e+06	2.07093e+06	11.91	1.4334e+06	1.39835e+06	52.04	1.46	0.55	0.100866	1	0.13339	0.609592	209.973	62.6	1
M210T70_1	1.63733e+07	1.66063e+07	6.96	961041	1.04802e+06	35.77	17.04	4.09	7.95645e-07	6.1	2.63571e-06	1.24279	210.075	70.5	1.2
M210T70_2	4.91832e+07	4.9351e+07	3.66	1.52282e+07	1.55032e+07	7.45	3.23	1.69	1.01006e-13	13	1.80782e-12	1.2586	210.111	70.2	1.2
M210T70_3	1.61341e+07	1.6051e+07	4.25	717473	724393	20.38	22.49	4.49	6.86668e-09	8.16	3.88305e-08	1.2589	210.122	70.2	1.2
M210T74	6.23151e+07	6.28253e+07	4.01	695381	706482	26.85	89.61	6.49	2.88964e-08	7.54	1.38006e-07	1.2575	210.148	73.9	1.2
M210T78	5.16194e+06	5.11147e+06	11.78	2.23668e+06	1.34017e+06	73.95	2.31	1.21	0.010879	1.96	0.0165337	0.906346	209.983	78.1	1.3
M210T80	8.10841e+06	7.95341e+06	8.87	347013	332153	56.8	23.37	4.55	2.29957e-06	5.64	6.77199e-06	1.23688	209.552	79.7	1.3
M211T111	2.11777e+06	1.95642e+06	20.51	2.40576e+07	2.29042e+07	10.2	0.09	-3.51	1.11926e-12	11.95	1.54793e-11	1.25526	211.131	111.4	1.9
M211T170	5.0259e+07	5.13681e+07	10.6	4.47246e+07	4.41852e+07	8.82	1.12	0.17	0.0497727	1.3	0.0690413	0.674104	211.143	170.3	2.8
M211T175	5.58172e+06	5.0247e+06	17.83	451554	450050	6.87	12.36	3.63	3.65297e-10	9.44	2.79429e-09	1.25884	211.07	175.3	2.9
M211T176	5.70057e+06	3.20513e+06	113.91	1.52029e+06	1.01553e+06	89.94	3.75	1.91	0.00394956	2.4	0.00634234	0.907673	211.107	175.7	2.9
M211T177	7.42245e+06	7.20727e+06	7	126470	126384	9.21	58.69	5.88	1.26335e-18	17.9	8.31778e-17	1.26343	210.545	177.1	3
M211T221	4.74786e+07	4.72756e+07	4.5	4.16001e+07	4.23309e+07	5.61	1.14	0.19	0.00039383	3.4	0.000733915	1.02809	211.143	221.5	3.7
M211T230	1.57834e+07	1.39038e+07	17.7	131491	132907	26	120.03	6.91	2.0248e-13	12.69	3.31061e-12	1.25815	211.128	229.8	3.8
M211T232	1.21372e+06	1.21506e+06	7.45	40828.5	40429.3	9.94	29.73	4.89	2.96628e-17	16.53	1.32566e-15	1.26314	211.168	231.9	3.9
M211T233	4.23109e+07	4.26972e+07	3.9	647749	638769	9.13	65.32	6.03	1.96797e-19	18.71	1.78139e-17	1.26358	211.143	233	3.9
M211T248	4.88183e+06	4.72134e+06	10.05	811426	797144	4.8	6.02	2.59	1.41853e-14	13.85	3.09474e-13	1.25992	211.114	248	4.1
M211T258	1.24822e+07	1.24147e+07	8.11	4.97745e+06	4.90951e+06	8.07	2.51	1.33	5.98208e-11	10.22	5.45939e-10	1.24832	211.132	257.6	4.3
M211T320	2.7232e+06	2.67561e+06	4.03	2.42798e+06	2.51501e+06	21.31	1.12	0.17	0.173626	0.76	0.218808	0.508963	211.096	320	5.3
M211T322	1.20064e+07	1.20607e+07	23.35	2.31967e+06	2.39285e+06	33.21	5.18	2.37	3.22825e-07	6.49	1.18788e-06	1.19583	211.168	322.2	5.4
M211T337	1.92169e+07	1.85178e+07	8.62	1.85128e+07	1.9127e+07	9.19	1.04	0.05	0.444899	0.35	0.508081	0.277649	211.125	337.4	5.6
M211T345	1.28453e+07	1.29114e+07	2.57	81156.5	78214.2	31.82	158.28	7.31	1.37351e-08	7.86	7.13259e-08	1.25962	211.125	345.1	5.8
M211T358	2.02598e+07	2.05808e+07	8.52	615198	681795	29.19	32.93	5.04	5.82577e-08	7.23	2.57241e-07	1.25305	211.125	358.3	6
M211T54_1	1.23738e+07	1.08711e+07	33.08	348818	350910	15.38	35.47	5.15	1.10823e-12	11.96	1.539e-11	1.25608	211.106	53.6	0.9
M211T54_2	3.97083e+08	3.97815e+08	2.17	4.4744e+06	4.38474e+06	16.63	88.75	6.47	2.42588e-10	9.62	1.92827e-09	1.26289	211.143	53.6	0.9
M211T66	8.04179e+06	7.73773e+06	7.73	103054	102399	4.91	78.03	6.29	3.12705e-20	19.5	3.78014e-18	1.26374	210.931	65.9	1.1
M211T70	2.68073e+08	2.63925e+08	8.5	2.31734e+08	2.74252e+08	35.62	1.16	0.21	0.223939	0.65	0.275864	0.458683	211.143	70.1	1.2
M211T80_2	7.90293e+06	7.74562e+06	3.78	1.70488e+06	1.72356e+06	24.38	4.64	2.21	1.86995e-06	5.73	5.63277e-06	1.23782	211.051	79.7	1.3
M211T85	1.23804e+07	1.26905e+07	8.85	1.23939e+06	1.25744e+06	5.27	9.99	3.32	5.5259e-16	15.26	1.70494e-14	1.26217	211.106	84.6	1.4
M212T116	8.37621e+06	8.41824e+06	1.42	710398	406389	64.34	11.79	3.56	1.99594e-05	4.7	4.81454e-05	1.21479	212.048	115.9	1.9
M212T133	1.0613e+07	1.06317e+07	6.41	65119.5	80650.1	38.45	162.98	7.35	1.78712e-07	6.75	6.99483e-07	1.25268	212.128	133.3	2.2
M212T149	1.3566e+07	9.90798e+06	45.62	1.08991e+06	1.10781e+06	3.75	12.45	3.64	2.7963e-06	5.55	8.06411e-06	1.23639	211.981	148.7	2.5
M212T170_2	3.71751e+06	3.64682e+06	4.48	248136	212713	67.49	14.98	3.91	1.01953e-05	4.99	2.61316e-05	1.2239	212.146	169.9	2.8
M212T189	7.28134e+06	7.32627e+06	6.45	419274	466298	36.88	17.37	4.12	1.22658e-06	5.91	3.86034e-06	1.24097	212.133	189	3.1
M212T195	2.48321e+07	2.5115e+07	3.83	116738	128530	24.47	212.72	7.73	6.56915e-09	8.18	3.73484e-08	1.26023	212.146	195.2	3.3
M212T220	2.96938e+07	2.96632e+07	2.12	1.57091e+06	1.69697e+06	20.3	18.9	4.24	2.0952e-08	7.68	1.03932e-07	1.25838	212.125	219.8	3.7
M212T221	1.16445e+07	1.58018e+07	76.35	1.58661e+07	1.67838e+07	23.84	0.73	-0.45	0.162185	0.79	0.205568	0.529686	212.146	221.5	3.7
M212T233	6.55655e+06	6.64875e+06	5.97	4.66481e+06	4.55144e+06	57.48	1.41	0.49	0.0847299	1.07	0.113267	0.64603	212.146	233.1	3.9
M212T244	8.46777e+06	8.57944e+06	6.03	8.73828e+06	8.89127e+06	6.26	0.97	-0.05	0.365708	0.44	0.42751	0.326881	212.127	244.1	4.1
M212T253	7.87677e+06	7.85859e+06	3.47	287625	299279	8.07	27.39	4.78	8.32968e-19	18.08	5.90049e-17	1.26326	212.109	253	4.2
M212T260	1.2894e+06	1.60795e+06	47.03	33130.2	32998.5	7.84	38.92	5.28	8.11805e-06	5.09	2.12278e-05	1.22526	212.2	259.9	4.3
M212T265	3.953e+06	3.97029e+06	3.61	2.6753e+06	2.6994e+06	11.36	1.48	0.56	3.86018e-05	4.41	8.77464e-05	1.1773	212.126	265.1	4.4
M212T281	5.21339e+06	5096223	13.15	4.1161e+06	4167595	9.45	1.27	0.34	0.00190719	2.72	0.00318326	0.954292	212.163	281	4.7
M212T285	1.51222e+06	1.52974e+06	8.14	388357	384877	7.98	3.89	1.96	7.65967e-13	12.12	1.09675e-11	1.25677	212.236	285	4.8
M212T286	1.63426e+06	1.65221e+06	12.88	69021.2	69887.8	6.86	23.68	4.57	5.15679e-16	15.29	1.60423e-14	1.26214	212.072	286.4	4.8
M212T294	4.07965e+06	4.09728e+06	3.42	4.60987e+06	4.71295e+06	8.2	0.88	-0.18	0.00832122	2.08	0.0128209	0.897996	212.127	293.5	4.9
M212T297	6.59871e+06	5.38214e+06	49.53	614818	630822	8.58	10.73	3.42	1.2142e-06	5.92	3.83283e-06	1.2363	212.016	296.8	4.9
M212T337	4.39431e+06	4.30936e+06	15	409046	409282	14.45	10.74	3.43	1.10337e-12	11.96	1.53608e-11	1.2558	212.128	337.4	5.6
M212T51	6.98206e+07	7.38391e+07	32.76	4.99961e+06	5.06677e+06	8.17	13.97	3.8	4.25665e-07	6.37	1.52224e-06	1.2444	212.127	51.1	0.9
M212T54_1	4.87513e+07	4.34263e+07	20.88	2.17073e+06	2.32537e+06	16.98	22.46	4.49	1.03426e-12	11.99	1.44444e-11	1.25614	212.101	53.9	0.9
M212T54_2	4.28701e+07	4.33038e+07	5.89	266983	258778	32.64	160.57	7.33	1.58929e-08	7.8	8.12158e-08	1.25835	212.146	53.6	0.9
M212T64	3.52369e+07	3.89954e+07	33.16	633133	1.0157e+06	89.85	55.65	5.8	0.000480885	3.32	0.000884521	1.10433	211.939	63.6	1.1
M212T70_1	539371	531547	5.33	150662	2469.55	138.64	3.58	1.84	0.0169125	1.77	0.0250628	0.868907	212.006	70.3	1.2
M212T70_2	1.53814e+07	1.56565e+07	7.25	1.47759e+06	1.28097e+06	40.99	10.41	3.38	5.56769e-07	6.25	1.92031e-06	1.24345	212.09	70.2	1.2
M212T70_3	7.4687e+07	7.63909e+07	7.72	4.79355e+07	4.87565e+07	7.6	1.56	0.64	1.37732e-07	6.86	5.57431e-07	1.20598	212.101	70	1.2
M212T70_4	1.94256e+07	1.96247e+07	8.26	755186	827589	24.75	25.72	4.68	5.77024e-08	7.24	2.55401e-07	1.25276	212.146	70.1	1.2
M212T80_1	7.76926e+06	7.84345e+06	7.23	739522	763574	9.51	10.51	3.39	3.45137e-15	14.46	9.08942e-14	1.261	212.035	79.8	1.3
M212T80_2	5.2752e+07	5.31225e+07	16.97	3.5152e+07	3.68896e+07	113.71	1.5	0.59	0.0884238	1.05	0.11793	0.639022	212.126	79.7	1.3
M212T99	1.844e+06	1.77158e+06	10.82	177188	179325	4.61	10.41	3.38	6.53219e-16	15.18	1.98224e-14	1.26154	212.073	99.4	1.7
M213T126	3.0593e+06	3.06092e+06	2.73	15305.8	14401.6	57.95	199.88	7.64	8.92175e-07	6.05	2.91489e-06	1.24576	213.068	125.5	2.1
M213T194	533600	453688	23.96	18628.2	18622.1	4.05	28.64	4.84	1.10299e-08	7.96	5.91956e-08	1.25908	213.148	194.5	3.2
M213T248	1.2153e+07	1.23771e+07	16.75	6.69309e+06	8.37006e+06	47.81	1.82	0.86	0.0304086	1.52	0.0436166	0.780887	213.104	248.5	4.1
M213T250	1.90437e+07	19014345	1.13	23861.6	15290.6	67.43	798.09	9.64	1.73976e-07	6.76	6.82756e-07	1.25369	213.158	249.7	4.2
M213T251	4.67871e+06	4.40022e+06	20.26	26527.1	18398	66.16	176.37	7.46	1.57737e-07	6.8	6.27376e-07	1.24716	213.137	250.8	4.2
M213T264	2.53627e+07	2.50506e+07	2.81	270506	310526	46.61	93.76	6.55	4.30442e-07	6.37	1.5356e-06	1.24966	213.067	264.1	4.4
M213T284	2.52385e+06	2.49611e+06	2.09	2.89924e+06	2.98162e+06	12.6	0.87	-0.2	0.0354428	1.45	0.0502994	0.771558	213.111	283.8	4.7
M213T291_1	1.20617e+07	1.1923e+07	2.41	344011	321099	39.32	35.06	5.13	5.0001e-07	6.3	1.75158e-06	1.24922	212.591	291	4.8
M213T291_2	1.31718e+07	1.31323e+07	4.07	65256	44408	73.06	201.85	7.66	5.06202e-06	5.3	1.38045e-05	1.23219	213.147	290.5	4.8
M213T348	1.9448e+07	1.94478e+07	2.43	70779	49778.8	73.63	274.77	8.1	2.40883e-06	5.62	7.0599e-06	1.23921	213.137	348	5.8
M213T45	4.28798e+07	4.207e+07	32.08	1.34893e+06	1.38912e+06	49.06	31.79	4.99	3.57902e-08	7.45	1.65881e-07	1.21648	213.073	44.8	0.7
M213T53	6.53154e+07	6.60811e+07	5.62	629758	465632	69.09	103.72	6.7	4.29458e-06	5.37	1.19233e-05	1.23404	213.122	53.3	0.9
M213T54	1.54341e+07	1.53754e+07	2.09	33635.6	24569.8	117.15	458.86	8.84	1.84871e-06	5.73	5.57789e-06	1.24188	213.105	54	0.9
M213T67	2.46654e+06	2.41182e+06	33.22	1.32816e+06	957247	76.66	1.86	0.89	0.0232092	1.63	0.0337963	0.757525	213.005	67.1	1.1
M213T70_1	2.38623e+07	2.03907e+07	20.21	153548	150233	52.45	155.41	7.28	2.84415e-07	6.55	1.06262e-06	1.24395	213.067	70.2	1.2
M213T70_2	3.09547e+07	3.04887e+07	5.54	113140	65260.3	136.37	273.6	8.1	3.48395e-06	5.46	9.85448e-06	1.23648	213.086	70.2	1.2
M213T70_3	1.72751e+07	1.80357e+07	10.02	3.94563e+06	3.05537e+06	44.19	4.38	2.13	7.27831e-05	4.14	0.000156291	1.17498	213.105	70.1	1.2
M213T70_4	1.47833e+07	1.4838e+07	1.62	14858	15571.7	30.1	994.97	9.96	7.401e-09	8.13	4.14074e-08	1.26027	213.158	70.2	1.2
M213T71	1.06035e+08	1.05366e+08	6.76	2.9131e+07	1.61848e+06	181.54	3.64	1.86	0.00687553	2.16	0.0107098	0.958641	213.122	71.3	1.2
M214T130	9.63544e+06	9.47508e+06	13.4	6.56947e+06	6.57339e+06	8.01	1.47	0.55	2.96581e-05	4.53	6.89685e-05	1.11684	214.052	129.6	2.2
M214T139	2.88496e+06	2.32006e+06	39.61	28356	18909.6	102.33	101.74	6.67	4.13225e-07	6.38	1.48062e-06	1.23347	214.066	138.5	2.3
M214T213	1.048e+07	1.04671e+07	3.57	30747.7	28232	45.94	340.84	8.41	6.50706e-08	7.19	2.83253e-07	1.25612	214.061	213.3	3.6
M214T217	1.81524e+06	1.79879e+06	2.65	8634.12	5452.55	115.13	210.24	7.72	5.21151e-06	5.28	1.41598e-05	1.23292	214.142	216.7	3.6
M214T221	7.17397e+06	7.83345e+06	30.5	74836.1	22278.8	101.76	95.86	6.58	1.9722e-05	4.71	4.76196e-05	1.187	214.105	220.6	3.7
M214T241	4.11301e+06	4.15465e+06	11.12	728604	620888	27.73	5.65	2.5	1.09804e-09	8.96	7.56722e-09	1.23883	214.106	241.4	4
M214T250	2.59507e+06	2.49089e+06	16.51	20519.9	6056.96	192.35	126.47	6.98	2.62023e-05	4.58	6.1514e-05	1.20838	214.162	249.8	4.2
M214T252	3.06e+07	3.0227e+07	8.39	3.15339e+07	3.16681e+07	12.43	0.97	-0.04	0.65147	0.19	0.703771	0.16607	214.132	251.9	4.2
M214T266	2.36205e+06	2.1435e+06	15.45	1.70499e+06	1.83918e+06	80.86	1.39	0.47	0.134751	0.87	0.173807	0.560444	214.106	266.5	4.4
M214T268	2.49559e+06	2.85188e+06	29.87	3.56744e+06	3.66342e+06	5.48	0.7	-0.52	0.0411226	1.39	0.0578698	0.748436	214.052	267.6	4.5
M214T278	5.78838e+06	5.04241e+06	28.6	4.00592e+06	4.2071e+06	15.95	1.44	0.53	0.0107846	1.97	0.0163971	0.8274	214.052	277.6	4.6
M214T293	2.8189e+06	2.85631e+06	3.09	13869.4	653.51	121.6	203.25	7.67	0.000208234	3.68	0.000406652	1.16034	214.085	293.3	4.9
M214T304	6.27892e+06	6.16271e+06	6.9	65850	27185.3	164.38	95.35	6.58	2.57177e-05	4.59	6.04728e-05	1.21078	214.179	304.2	5.1
M214T348	1.75172e+06	1.7257e+06	9.06	37046.3	45423.3	57.4	47.28	5.56	3.62119e-05	4.44	8.2876e-05	1.2019	214.14	347.9	5.8
M214T41	3.68226e+06	3.70464e+06	1.59	81006.6	78726.2	26.52	45.46	5.51	4.10664e-08	7.39	1.87739e-07	1.25733	214.003	41	0.7
M214T53	2.18713e+07	2.15487e+07	14.48	1.85008e+07	1.71323e+07	36.24	1.18	0.24	0.201744	0.7	0.250913	0.47507	214.142	52.8	0.9
M214T55	1.46505e+07	1.51325e+07	7.38	107979	30338.9	131.98	135.68	7.08	2.85393e-05	4.54	6.66398e-05	1.208	214.106	54.7	0.9
M214T64	1.31285e+07	1.0918e+07	48.12	1.78879e+06	1.74636e+06	39.49	7.34	2.88	2.09241e-06	5.68	6.22407e-06	1.16825	214.002	64.5	1.1
M214T70_1	1.32442e+07	1.29675e+07	6.37	340711	206583	65.03	38.87	5.28	2.66133e-06	5.57	7.72624e-06	1.23656	214.106	70.3	1.2
M214T70_2	1.32279e+07	1.18296e+07	21.89	1.81517e+07	1.9147e+07	9.62	0.73	-0.46	0.00222752	2.65	0.0036829	0.943679	214.117	70.1	1.2
M214T70_3	1.32756e+07	1.33613e+07	5.62	166034	56934	135.62	79.96	6.32	0.00013701	3.86	0.0002784	1.17234	214.142	70	1.2
M215T111	865146	881116	23.65	309848	305956	3.92	2.79	1.48	6.56689e-05	4.18	0.000142341	1.18571	215.074	110.9	1.8
M215T158	1.36465e+06	651300	109.83	327876	304432	17.1	4.16	2.06	0.0109728	1.96	0.0166626	0.895869	214.568	158	2.6
M215T195	1.59064e+06	1.5855e+06	2.42	110174	111376	3.43	14.44	3.85	1.37263e-21	20.86	2.66362e-19	1.26386	215.071	195.2	3.3
M215T214	481031	443903	23.65	36943.2	36448.8	2.99	13.02	3.7	3.62299e-08	7.44	1.67708e-07	1.25685	215.065	213.7	3.6
M215T236	1.26336e+07	1.20539e+07	12.16	1.22539e+06	1.21621e+06	17.24	10.31	3.37	1.29503e-12	11.89	1.75543e-11	1.25591	215.117	235.8	3.9
M215T252	1.23588e+07	1.2039e+07	5.99	459430	458477	4.11	26.9	4.75	5.26596e-20	19.28	5.71047e-18	1.26375	215.137	251.8	4.2
M215T255	9.454e+06	8.78316e+06	23.85	1.15084e+06	1.18014e+06	8.05	8.21	3.04	7.78229e-09	8.11	4.3278e-08	1.25156	215.153	255.1	4.3
M215T280	3.45087e+06	2.75945e+06	43.42	77297.7	94819.9	67.07	44.64	5.48	0.000436699	3.36	0.000808287	1.11286	215.08	279.5	4.7
M215T286	1.65724e+07	1.69569e+07	6.18	308539	306049	21.74	53.71	5.75	2.5942e-10	9.59	2.04595e-09	1.26109	215.116	285.6	4.8
M215T291	6.64691e+06	6.07591e+06	31.1	773714	782201	6.3	8.59	3.1	1.21554e-06	5.92	3.83541e-06	1.23913	215.094	290.7	4.8
M215T339	1.88404e+06	1.87968e+06	5.92	2.44336e+06	2.47371e+06	21.92	0.77	-0.38	0.0305398	1.52	0.0437877	0.784132	215.065	339.3	5.7
M215T41	8.80279e+06	8.12693e+06	65.26	4.58626e+06	5.81866e+06	49.21	1.92	0.94	0.20994	0.68	0.260053	0.446883	214.911	41.2	0.7
M215T53	9.27134e+06	9.16653e+06	5.37	1.0493e+06	1.10079e+06	13.79	8.84	3.14	6.56808e-10	9.18	4.75766e-09	1.25866	215.137	53	0.9
M215T54	3.831e+07	3.82808e+07	11.05	6633799	6.71311e+06	15.32	5.77	2.53	9.03368e-12	11.04	9.79623e-11	1.25223	215.101	53.7	0.9
M215T70_1	7.6451e+06	8.73165e+06	30.81	5.15796e+06	5.07713e+06	4.96	1.48	0.57	0.029763	1.53	0.0427322	0.794122	215.015	69.5	1.2
M215T70_2	1.89799e+07	1.86271e+07	12	2.70444e+07	2.62968e+07	12.93	0.7	-0.51	0.000187944	3.73	0.000369376	1.05654	215.101	70.1	1.2
M215T70_3	9077115	9.20688e+06	2.89	204707	214778	14.32	44.34	5.47	2.50497e-10	9.6	1.98193e-09	1.26233	215.138	69.9	1.2
M215T82	1.3742e+07	1.23001e+07	23.2	7.54715e+06	6.50484e+06	58.53	1.82	0.86	0.027645	1.56	0.0398932	0.786744	215.127	81.9	1.4
M215T85	1.16027e+07	1.12777e+07	7.92	911025	909102	7.62	12.74	3.67	2.80176e-16	15.55	9.56491e-15	1.26213	215.116	84.6	1.4
M216T117_1	1.79293e+07	1.73687e+07	24	606219	631215	12.29	29.58	4.89	4.35409e-13	12.36	6.53911e-12	1.2572	216.085	116.8	1.9
M216T131	5.39188e+06	5.42427e+06	3.64	358207	383447	21.77	15.05	3.91	4.84433e-08	7.31	2.17817e-07	1.25563	216.068	130.6	2.2
M216T134	3.50438e+07	3.55823e+07	4.71	3.53972e+07	3.64213e+07	9.16	0.99	-0.01	0.851277	0.07	0.875742	0.0727099	216.116	133.5	2.2
M216T179	6.90828e+07	7.15797e+07	6.82	1.33845e+06	1.07876e+06	66.01	51.61	5.69	5.41522e-06	5.27	1.46754e-05	1.2301	216.115	179.2	3
M216T193	1.59905e+06	1.43734e+06	42.72	9.19072e+06	9.39924e+06	8.47	0.17	-2.52	3.6211e-06	5.44	1.02072e-05	1.22571	216.148	192.8	3.2
M216T211	3.0052e+06	3.02681e+06	12.64	488888	533120	16.01	6.15	2.62	3.66756e-11	10.44	3.51685e-10	1.24919	216.067	211.3	3.5
M216T245	2.60355e+07	2.65226e+07	7.45	154632	165652	19.02	168.37	7.4	1.11889e-11	10.95	1.18715e-10	1.26201	216.067	245	4.1
M216T275	1.6947e+06	1.73301e+06	8.67	1.60808e+07	1.58506e+07	13.51	0.11	-3.25	1.15268e-13	12.94	2.03346e-12	1.25851	216.1	275.2	4.6
M216T283	2.66979e+06	2.60181e+06	10.42	356352	474367	73.08	7.49	2.91	0.0114531	1.94	0.0173554	0.908336	216.158	282.6	4.7
M216T285	1.10699e+06	1.10612e+06	4.49	1557.31	1556.06	22.4	710.83	9.47	1.86166e-10	9.73	1.52702e-09	1.26252	216.194	285.5	4.8
M216T286	1.05371e+06	1.05867e+06	35.96	52316.7	61599.6	46.63	20.14	4.33	5.52577e-08	7.26	2.45464e-07	1.2132	216.12	285.6	4.8
[truncated: 13,817 more rows]

## Sheet: Yellow seed DEM_AnalysiList
Accession	YCB_Mean	YCB_Median	YCB_RSD	YRB_Mean	YRB_Median	YRB_RSD	FC	log2FC	P.value	-log10(P.value)	FDR	VIP	mz	rt	rtmin
M100T291	2.36428e+06	2.37301e+06	3.76	1.42173e+06	1.54865e+06	31.17	1.66	0.73	0.0205196	1.69	0.0289259	0.824589	100.075	291	4.8
M100T41	9.57169e+07	9.79494e+07	9.27	4.08833e+07	4.09493e+07	3.29	2.34	1.23	4.76741e-08	7.32	1.45028e-07	1.2194	100.024	41.2	0.7
M100T53	3.34335e+07	3.33889e+07	1.61	8.39772e+06	8.1173e+06	13.45	3.98	1.99	5.8324e-08	7.23	1.74759e-07	1.22611	100.111	53.1	0.9
M100T70	1.75365e+07	1.76297e+07	2.46	4.21409e+07	3.95824e+07	18.84	0.42	-1.26	6.23146e-06	5.21	1.39287e-05	1.19722	100.111	70	1.2
M100T79	1.33399e+07	1.32626e+07	1.51	2.02916e+07	2.01705e+07	2.14	0.66	-0.61	1.77552e-14	13.75	1.83115e-13	1.23014	100.075	78.6	1.3
M101T116	3.03069e+06	3.02171e+06	3.37	4.44957e+06	4.46866e+06	3.71	0.68	-0.55	1.19835e-10	9.92	5.74179e-10	1.21656	101.059	116.2	1.9
M101T41_1	5.05134e+07	5.02808e+07	1.96	4.16065e+06	4.17289e+06	1.65	12.14	3.6	7.95146e-24	23.1	3.086e-21	1.23412	100.509	40.7	0.7
M101T41_2	1.12372e+07	1.15643e+07	19.89	1.11503e+07	1.09092e+07	23.94	1.01	0.01	0.898276	0.05	0.91528	0.0469515	101.025	41.2	0.7
M102T276	1.50837e+09	1.57006e+09	14.77	1.50889e+09	1.49657e+09	5.25	1	0	0.881266	0.05	0.902313	0.0551984	102.127	275.6	4.6
M102T365	1.76966e+08	1.63461e+08	20.77	5.38995e+07	5.21701e+07	9.96	3.28	1.72	6.42464e-09	8.19	2.26251e-08	1.19977	102.127	364.8	6.1
M102T378	1.74171e+08	1.78225e+08	9.9	1.6302e+08	2.04502e+08	46.93	1.07	0.1	0.43136	0.37	0.487038	0.29078	102.127	378.1	6.3
M102T390	2.11401e+08	2.08877e+08	9.48	3.94373e+08	3.96161e+08	7.66	0.54	-0.9	1.25274e-08	7.9	4.19896e-08	1.19568	102.127	390	6.5
M102T448	1.60663e+09	1.2596e+09	87.11	9.88889e+08	5.82796e+08	58.31	1.62	0.7	0.564613	0.25	0.617448	0.208417	102.127	448.1	7.5
M103T277	3.38016e+06	3.48669e+06	12.49	4.23446e+06	4.17032e+06	6.58	0.8	-0.33	0.00102143	2.99	0.00168426	0.961761	103.13	276.9	4.6
M103T293	1.87431e+07	1.13978e+07	77.66	2.85677e+07	1.25029e+07	124.17	0.66	-0.61	0.632291	0.2	0.679073	0.173686	103.13	292.8	4.9
M103T309	4.26855e+07	3.29583e+07	70.51	3.07315e+07	2.82748e+07	57.08	1.39	0.47	0.323418	0.49	0.376938	0.351498	103.13	309.3	5.2
M103T328	5.95901e+06	6.02771e+06	2.74	56381.9	12332.6	138.18	105.69	6.72	3.626e-05	4.44	7.29354e-05	1.17564	103.13	327.5	5.5
M103T365	3.00933e+07	2.36933e+07	65.69	3.03557e+07	1.97325e+07	102.66	0.99	-0.01	0.508278	0.29	0.563785	0.238481	103.13	364.6	6.1
M103T377	2.29639e+07	2.20091e+07	63.52	4.42804e+07	4.63004e+07	56.23	0.52	-0.95	0.12124	0.92	0.153904	0.535073	103.13	377	6.3
M103T388	7.52013e+06	8.2001e+06	44.26	6.13643e+06	7.20993e+06	46.49	1.23	0.29	0.628392	0.2	0.675771	0.175107	103.13	387.5	6.5
M103T41	4.63747e+06	2.58546e+06	118.93	5.90201e+06	3.37162e+06	73.5	0.79	-0.35	0.334845	0.48	0.388413	0.343604	103.05	41	0.7
M103T43	1.71003e+07	6.17265e+06	119.65	2.95378e+07	2.58452e+07	44.35	0.58	-0.79	0.0371461	1.43	0.0507439	0.691787	102.565	43.3	0.7
M103T448	2.89582e+07	1.53092e+07	128.75	3.50718e+07	1.0189e+07	103.75	0.83	-0.28	0.834889	0.08	0.862493	0.0755873	103.13	448	7.5
M104T41	796750	799156	11.75	452113	291785	53.62	1.76	0.82	0.0137845	1.86	0.0198917	0.855533	104.039	41	0.7
M104T47	8.23002e+09	8.27378e+09	5.83	4.24466e+09	3.87383e+09	18.34	1.94	0.96	1.79702e-05	4.75	3.78174e-05	1.16356	104.106	47.1	0.8
M104T48	1.30272e+07	1.29676e+07	1.96	15197853	1.51412e+07	0.99	0.86	-0.22	3.00657e-10	9.52	1.34857e-09	1.21362	104.07	48.5	0.8
M104T59	1.33344e+08	1.93676e+08	59.89	3.38031e+08	3.42565e+08	68.41	0.39	-1.34	0.0628932	1.2	0.0832929	0.628672	104.106	58.8	1
M104T75	2.18568e+07	2.70307e+07	47.88	1.46686e+07	1.05501e+07	76.45	1.49	0.58	0.260962	0.58	0.310126	0.397872	104.106	75.2	1.3
M105T41	3.18694e+06	3.15364e+06	4.45	7.45614e+06	8.06143e+06	16.77	0.43	-1.23	6.69155e-06	5.17	1.48984e-05	1.18874	105.016	41	0.7
M105T43	4.42136e+06	4.42337e+06	0.99	5.14224e+06	5.13912e+06	1.47	0.86	-0.22	3.36377e-11	10.47	1.79353e-10	1.21992	105.091	43.3	0.7
M105T44_2	1.78328e+07	1.78291e+07	4.66	6.45191e+07	6.42121e+07	1.88	0.28	-1.86	4.02999e-12	11.39	2.54864e-11	1.23259	105.073	43.7	0.7
M105T47	3.57732e+08	3.43799e+08	8.94	2.70402e+07	1.95687e+07	55.41	13.23	3.73	4.13902e-06	5.38	9.45804e-06	1.19975	105.11	47.1	0.8
M105T87	2.16519e+06	2.28731e+06	40.38	54971.1	24440.5	79.93	39.39	5.3	5.73581e-07	6.24	1.476e-06	1.16057	105.069	86.6	1.4
M106T42	706882	710414	13.14	63300.6	66720.3	11.08	11.17	3.48	9.44729e-14	13.02	8.17657e-13	1.22889	105.962	41.9	0.7
M106T48	3.31566e+06	3.37056e+06	8.11	3.80399e+06	3.78055e+06	2.33	0.87	-0.2	0.00366159	2.44	0.00565575	0.960716	106.049	48.2	0.8
M108T50	1.54953e+07	1.54555e+07	2.58	150353	124499	44.37	103.06	6.69	8.13592e-08	7.09	2.38641e-07	1.22613	108.044	49.9	0.8
M108T51	4.14785e+07	4.21292e+07	3.34	894294	838807	15.17	46.38	5.54	1.44826e-10	9.84	6.85018e-10	1.23255	108.08	50.5	0.8
M108T93	6.59675e+06	6.64961e+06	2.28	103395	10119.3	155.29	63.8	6	0.00017927	3.75	0.000327942	1.13649	108.044	93.1	1.6
M109T235	1.03919e+06	986885	10.49	5927.35	5930.82	21.34	175.32	7.45	5.20146e-16	15.28	7.89209e-15	1.23199	109.1	235.2	3.9
M109T251	1.36304e+06	1.29647e+06	35.25	2.57932e+06	2.58886e+06	55.13	0.53	-0.92	0.137521	0.86	0.172757	0.514949	109.1	250.9	4.2
M109T49	1.2979e+07	1.2699e+07	6.06	211457	209713	4.22	61.38	5.94	3.93366e-21	20.41	3.76712e-19	1.23392	109.028	49.1	0.8
M109T52	2.16566e+07	2.4885e+07	28.68	6.2608e+07	6.31168e+07	4.68	0.35	-1.53	6.07933e-05	4.22	0.000118627	1.15866	109.075	51.6	0.9
M110T147	3.12608e+06	3.08906e+06	6.72	1.73519e+07	1.73769e+07	1.23	0.18	-2.47	2.37061e-10	9.63	1.08174e-09	1.23256	110.059	146.9	2.4
M110T239	3.39259e+07	3.39152e+07	0.85	3.86505e+07	3.87541e+07	0.97	0.88	-0.19	4.44649e-12	11.35	2.79151e-11	1.22405	110.06	239.2	4
M110T309	4.51939e+08	5.13007e+08	67.22	5.89734e+08	5.67192e+08	13.18	0.77	-0.38	0.152461	0.82	0.190196	0.524902	110.019	309.4	5.2
M110T352	1.2665e+09	1.51967e+09	26.21	1.74981e+07	1.6845e+07	9.42	72.38	6.18	1.20484e-09	8.92	4.86499e-09	1.22929	110.019	352.2	5.9
M110T42	3.08632e+06	3.06742e+06	3.24	1.27883e+06	1.26709e+06	8.33	2.41	1.27	5.51705e-09	8.26	1.97011e-08	1.22403	109.978	41.7	0.7
M110T44	1.23408e+07	1.22756e+07	1.75	32066.6	37407.1	43.68	384.85	8.59	3.93873e-08	7.4	1.21372e-07	1.22797	110.07	44.1	0.7
M111T118	2.54526e+06	2.60111e+06	23.22	3.36424e+06	3.2456e+06	29.16	0.76	-0.4	0.121549	0.92	0.154269	0.535411	111.043	117.7	2
M111T208	971391	956627	2.46	62838.9	64142.1	4.06	15.46	3.95	4.20136e-21	20.38	3.87404e-19	1.23392	111.116	207.8	3.5
M111T239	1.93648e+06	1.94995e+06	3.25	39782.4	38218.3	12.96	48.68	5.61	3.72202e-11	10.43	1.97313e-10	1.23298	111.063	239.2	4
M111T35	2.81274e+06	3.2012e+06	24.68	2.77368e+06	2.81189e+06	22.34	1.01	0.02	0.976699	0.01	0.982025	0.0106438	110.521	34.6	0.6
M111T41_1	4.5446e+06	4.67094e+06	6.54	2.98179e+06	2.98795e+06	7.35	1.52	0.61	8.63514e-08	7.06	2.5248e-07	1.18089	110.508	41.1	0.7
M111T41_2	1.17112e+08	1.12463e+08	13.35	1.25496e+08	1.22075e+08	7.36	0.93	-0.1	0.19602	0.71	0.239665	0.453189	111.009	41.2	0.7
M111T44_1	1.87206e+06	1.94365e+06	17.69	361143	361307	4.73	5.18	2.37	1.55731e-07	6.81	4.36639e-07	1.21916	110.581	43.6	0.7
M111T44_2	224980	225844	2.95	3399.58	3055.58	34.88	66.18	6.05	3.16938e-08	7.5	9.89878e-08	1.22802	111.074	43.9	0.7
M111T50	9.06879e+07	1.11735e+08	33.76	6.43245e+06	6.59578e+06	10.4	14.1	3.82	4.05838e-07	6.39	1.065e-06	1.21202	111.063	49.7	0.8
M111T54	1.94966e+07	1.74122e+07	19.78	3.20172e+06	3.1145e+06	5.46	6.09	2.61	4.87003e-08	7.31	1.47906e-07	1.22206	111.091	53.7	0.9
M111T70_1	1.59838e+07	1.60265e+07	2.08	1.83224e+07	1.8392e+07	1.35	0.87	-0.2	5.40383e-09	8.27	1.93624e-08	1.20073	111.055	70.2	1.2
M111T70_2	1.67298e+07	1.68676e+07	3.96	580009	560706	10.82	28.84	4.85	2.19295e-12	11.66	1.45552e-11	1.23304	111.091	70.1	1.2
M111T83	3.84824e+07	5.0458e+07	60.9	4.80962e+07	5.85369e+07	47.08	0.8	-0.32	0.467548	0.33	0.52333	0.260893	111.055	83.2	1.4
M112T126	1.67771e+07	1.49163e+07	32.73	4.156e+06	4.17601e+06	2.8	4.04	2.01	9.07839e-06	5.04	1.98706e-05	1.19477	112.075	126	2.1
M112T239	6.72803e+06	9.35978e+06	58.84	5.08425e+06	5.06959e+06	5.63	1.32	0.4	0.988241	0.01	0.990687	0.00542026	112.075	238.7	4
M112T41_1	8.09209e+06	8.35878e+06	32.01	203026	201143	2.55	39.86	5.32	1.51866e-07	6.82	4.26289e-07	1.22414	111.519	41	0.7
M112T41_3	9.22916e+06	9.26866e+06	1.82	1.02162e+07	1.0181e+07	1.7	0.9	-0.15	1.59162e-07	6.8	4.45581e-07	1.17502	112.017	40.9	0.7
M112T44	3.797e+06	3.79254e+06	2.31	31100.6	30758.1	3.75	122.09	6.93	1.6451e-24	23.78	8.66497e-22	1.23414	112.086	43.6	0.7
M112T48	4.80561e+07	4.85045e+07	3.38	4.38807e+06	4.20377e+06	11.5	10.95	3.45	2.26957e-10	9.64	1.04273e-09	1.23153	112.05	47.7	0.8
M112T50	8.94573e+06	9.03672e+06	4.69	526203	541494	8.51	17	4.09	2.231e-17	16.65	5.01566e-16	1.23291	112.075	49.7	0.8
M112T65	8.48203e+06	8.68139e+06	22.62	9.93458e+06	1.00791e+07	16.31	0.85	-0.23	0.168255	0.77	0.208034	0.48087	111.984	65.1	1.1
M112T70_1	16245115	1.50039e+07	26.39	3.75946e+06	4.51951e+06	39.15	4.32	2.11	6.98466e-06	5.16	1.55135e-05	1.1211	112.039	70.2	1.2
M112T70_2	9.3963e+06	9.61302e+06	15.69	1.16456e+07	1.00819e+07	31.78	0.81	-0.31	0.162514	0.79	0.201612	0.487277	112.075	70.5	1.2
M112T70_3	8.10361e+07	8.0689e+07	3.85	2.86618e+06	2.92737e+06	12.77	28.27	4.82	6.41954e-11	10.19	3.24453e-10	1.23241	112.086	70	1.2
M112T83	4.63364e+07	4.58865e+07	4.17	2.34324e+06	2.37696e+06	25.07	19.77	4.31	4.13413e-08	7.38	1.26968e-07	1.22647	112.075	83.1	1.4
M112T87	3.91279e+06	3.88469e+06	1.62	223411	222942	4.68	17.51	4.13	2.64037e-14	13.58	2.62047e-13	1.23392	111.589	87.2	1.5
M113T135	3.53257e+06	3.45617e+06	7.82	2.19592e+06	2.21716e+06	3.69	1.61	0.69	5.14241e-09	8.29	1.84886e-08	1.20101	113.059	134.6	2.2
M113T154	682676	666353	26.94	2.43546e+06	2.5143e+06	8.96	0.28	-1.83	6.78421e-06	5.17	1.50865e-05	1.18136	113.042	153.6	2.6
M113T41	2.71455e+06	2.73445e+06	1.56	616536	604465	4.25	4.4	2.14	1.03538e-12	11.98	7.27979e-12	1.23326	113.009	41.1	0.7
M113T42	5.4712e+06	5.48652e+06	2.81	3.39006e+06	3.38228e+06	2	1.61	0.69	1.16921e-13	12.93	9.95588e-13	1.2287	112.966	41.9	0.7
M113T54	1.37597e+07	1.39492e+07	3.78	1.89914e+07	1.84596e+07	10.67	0.72	-0.46	0.000106537	3.97	0.000201593	1.11709	113.034	54	0.9
M113T70	1.28026e+07	1.26532e+07	5.84	1.0482e+07	1.06019e+07	6.34	1.22	0.29	5.39908e-05	4.27	0.000106196	1.07272	113.034	70.1	1.2
M113T82	4.29368e+06	4.27309e+06	2.36	2.97137e+06	2.94357e+06	3.38	1.45	0.53	2.02528e-11	10.69	1.1212e-10	1.22112	113.059	82.2	1.4
M113T91	1.74398e+07	1.77333e+07	12.52	6.55799e+06	6.57792e+06	1.76	2.66	1.41	5.68447e-07	6.25	1.4641e-06	1.21713	113.07	90.7	1.5
M114T112	1.13067e+08	1.39686e+08	45.27	108770651	1.23321e+08	42.46	1.04	0.06	0.962982	0.02	0.970881	0.0170495	114.09	112.4	1.9
M114T125	5.99807e+07	5.93924e+07	3.98	2.68954e+08	2.67933e+08	1.58	0.22	-2.16	3.56064e-13	12.45	2.75222e-12	1.23335	114.091	125.2	2.1
M114T185	5.24539e+08	5.91516e+08	68.44	1.10293e+09	1.16336e+09	48.4	0.48	-1.07	0.0637244	1.2	0.0843331	0.626958	113.962	185.2	3.1
M114T198	8.05815e+07	6.2732e+07	67.67	1.21618e+08	1.24484e+08	40.18	0.66	-0.59	0.107784	0.97	0.137771	0.553153	113.962	198	3.3
M114T221	6.26278e+08	5.06805e+08	61.72	1.13519e+09	1.08626e+09	46.85	0.55	-0.86	0.0283629	1.55	0.0393653	0.720654	113.962	221.4	3.7
M114T244	1.03629e+08	8.41689e+07	66.88	1.73259e+08	1.88182e+08	59.83	0.6	-0.74	0.365415	0.44	0.420436	0.323713	114.064	244.5	4.1
M114T280_1	1.11114e+09	1.26208e+09	52.62	1.25302e+09	6.35562e+08	106.11	0.89	-0.17	0.882468	0.05	0.903167	0.0540842	113.962	279.6	4.7
M114T309	8.93326e+08	8.824e+08	61.83	8.39303e+08	6.02484e+08	61.75	1.06	0.09	0.985604	0.01	0.988601	0.00651253	113.962	308.7	5.1
M114T333	9.20527e+07	3.55905e+07	105.3	7.57822e+07	7.36527e+07	69.44	1.21	0.28	0.930019	0.03	0.942804	0.0319771	114.064	333.1	5.6
M114T345	1.63682e+08	1.63724e+08	0.71	1.98057e+08	1.97365e+08	1	0.83	-0.28	2.73265e-14	13.56	2.69753e-13	1.2299	113.962	344.6	5.7
M114T349	1.71685e+08	1.63463e+08	13.75	1.50719e+08	1.51719e+08	12.83	1.14	0.19	0.0815912	1.09	0.106431	0.593886	114.064	349.5	5.8
M114T389	1.09249e+08	7.92175e+07	51.25	1.1388e+08	7.74706e+07	72.99	0.96	-0.06	0.899817	0.05	0.916345	0.0457881	114.064	388.6	6.5
M114T444	2.03027e+08	1.89432e+08	64.59	1.72073e+08	1.11617e+08	55.93	1.18	0.24	0.691876	0.16	0.737055	0.143922	114.064	444.1	7.4
M114T448	7.26491e+07	7.29962e+07	4.64	2.32645e+08	2.33833e+08	1.87	0.31	-1.68	6.51759e-12	11.19	3.93296e-11	1.2323	114.091	447.7	7.5
M114T54_2	3.9928e+07	4.02112e+07	3.4	1.79053e+08	1.7822e+08	1.06	0.22	-2.16	7.44668e-13	12.13	5.39939e-12	1.23364	114.127	53.6	0.9
M114T63	2.17683e+08	9.30107e+07	152.11	1.99972e+08	1.75515e+08	22.8	1.09	0.12	0.269473	0.57	0.319469	0.40518	113.963	62.6	1
M114T69	2.06883e+07	2.31138e+07	53.02	1.49927e+07	1.62789e+07	31.21	1.38	0.46	0.426891	0.37	0.482732	0.285209	114.054	69.4	1.2
M115T125	2.78586e+06	2.7861e+06	1.4	125606	124655	4.71	22.18	4.47	7.13159e-14	13.15	6.36663e-13	1.23396	115.094	125.3	2.1
M115T178	1.14272e+07	1.1107e+07	7.6	1.4523e+07	1.44368e+07	3.94	0.79	-0.35	6.52937e-06	5.19	1.45637e-05	1.12253	115.094	177.6	3
M115T35	5.26255e+07	8.16778e+07	73.34	2.52559e+07	2.53562e+07	7.43	2.08	1.06	0.430914	0.37	0.48675	0.291768	114.971	34.6	0.6
M115T48	898132	859169	14.22	4.46502e+06	4.46745e+06	9.07	0.2	-2.31	6.114e-12	11.21	3.71679e-11	1.22355	115.038	48.5	0.8
M115T66	2.69568e+07	2.70101e+07	2.54	2.16098e+07	2.1534e+07	1.96	1.25	0.32	4.01044e-10	9.4	1.74988e-09	1.21268	114.971	66.3	1.1
M115T78_1	3.39329e+07	3.58204e+07	16.93	3.21765e+07	3.68429e+07	41.31	1.05	0.08	0.496476	0.3	0.552189	0.251102	115.038	78.3	1.3
M115T78_2	850236	849435	12.89	1.75431e+06	1.73512e+06	3.13	0.48	-1.04	2.84669e-06	5.55	6.64299e-06	1.20002	115.13	77.9	1.3
M115T79	2.70683e+06	2.73842e+06	7.35	2.55452e+06	2.66599e+06	18.77	1.06	0.08	0.430203	0.37	0.48603	0.289324	115.086	78.9	1.3
M116T112	2.82511e+06	2.83731e+06	2.32	5.4753e+06	5.46186e+06	2.76	0.52	-0.95	3.98304e-15	14.4	4.88696e-14	1.23107	116.052	112.4	1.9
M116T41	5.90824e+06	5.99905e+06	3.48	7.70996e+06	7.73899e+06	2.39	0.77	-0.38	1.29136e-09	8.89	5.19503e-09	1.2079	115.964	41.1	0.7
M116T50	1.2471e+08	1.22038e+08	12.26	1.25129e+08	1.2401e+08	4.51	1	0	0.861588	0.06	0.885608	0.0644785	116.07	49.9	0.8
M116T75	2.20067e+06	2.60637e+06	36.22	522148	493037	16.13	4.21	2.08	0.000124164	3.91	0.0002325	1.12046	116.118	75.4	1.3
M116T78	956071	1.02358e+06	10.46	2264070	2.25577e+06	6.1	0.42	-1.24	3.55104e-10	9.45	1.57364e-09	1.21304	116.042	78.3	1.3
M117T34	2.43538e+06	1.62422e+06	56.5	1.26925e+06	1.26887e+06	7.08	1.92	0.94	0.0261672	1.58	0.0364689	0.791926	116.976	33.8	0.6
M117T41_1	1.57504e+06	1.95913e+06	40.62	2.01507e+06	2.0093e+06	26.3	0.78	-0.36	0.196798	0.71	0.240303	0.452764	116.524	41	0.7
M117T41_2	4.08773e+06	4.53818e+06	32.02	6.08019e+06	6.04984e+06	11.88	0.67	-0.57	0.0472234	1.33	0.0634752	0.708805	116.961	41.1	0.7
M117T49	4.12141e+06	3.96551e+06	16.09	2.64961e+06	2.66602e+06	6.09	1.56	0.64	0.000170213	3.77	0.000312729	1.09821	117.054	49.1	0.8
M117T50	4.75735e+06	4.77127e+06	12.91	1.09867e+07	1.10839e+07	4.09	0.43	-1.21	6.53361e-07	6.18	1.66306e-06	1.20699	117.073	49.6	0.8
M117T80	9.71204e+06	9.81512e+06	3.62	1.25621e+07	1.25886e+07	3.23	0.77	-0.37	9.5025e-09	8.02	3.26369e-08	1.19752	117.09	79.7	1.3
M118T34	1.48631e+06	838477	78.04	3.40622e+06	3.6047e+06	63.91	0.44	-1.2	0.0531156	1.27	0.0709555	0.649577	117.934	34.3	0.6
M118T41_1	5.86337e+06	6.2119e+06	16.4	5.66361e+06	5.75922e+06	8.23	1.04	0.05	0.730519	0.14	0.771424	0.125018	117.959	40.9	0.7
M118T41_2	3.16322e+06	3.14708e+06	1.81	5.90003e+06	5.85853e+06	3.4	0.54	-0.9	1.58321e-14	13.8	1.65128e-13	1.23027	118.034	41.2	0.7
M118T51	1.4315e+08	1.43698e+08	2.33	1.7309e+08	1.73666e+08	2.33	0.83	-0.27	3.34322e-09	8.48	1.24258e-08	1.20328	118.085	50.5	0.8
M118T63	8.45746e+06	8.44444e+06	5.71	1.05499e+07	1.0729e+07	8.77	0.8	-0.32	0.000201051	3.7	0.00036579	1.03058	117.981	62.8	1
M119T149	7.18595e+06	7.01964e+06	8.15	461202	488769	14.66	15.58	3.96	2.60237e-14	13.58	2.59323e-13	1.22995	119.015	148.6	2.5
M119T41	2.09163e+07	1.84741e+07	21.26	1.44596e+06	1.44469e+06	3.07	14.47	3.85	2.99321e-08	7.52	9.40033e-08	1.22747	119.013	41	0.7
M119T50	8.38384e+06	8.4221e+06	1.94	1.29939e+06	1.55826e+06	46.95	6.45	2.69	0.000200138	3.7	0.000364367	1.13282	119.089	50.2	0.8
M119T52	1.29947e+08	1.32115e+08	12.38	2.72391e+08	2.68943e+08	8.68	0.48	-1.07	2.00588e-08	7.7	6.44785e-08	1.19241	119.015	51.7	0.9
M119T54	1.40669e+07	1.40039e+07	3.48	417829	397233	9.94	33.67	5.07	8.55617e-13	12.07	6.13747e-12	1.23333	119.06	53.9	0.9
M119T70_1	7.16776e+07	7.35922e+07	5.76	8.64785e+07	8.66368e+07	4.12	0.83	-0.27	1.41728e-05	4.85	3.03191e-05	1.10658	119.016	70.1	1.2
M119T70_2	8.01543e+06	9.21592e+06	35.96	5.90907e+06	2278851	78.71	1.36	0.44	0.230337	0.64	0.27699	0.423012	119.06	70.2	1.2
M119T84	2.93799e+06	2.92424e+06	4.92	2.26756e+07	2.24431e+07	3.73	0.13	-2.95	2.74919e-18	17.56	8.66348e-17	1.23329	119.014	84	1.4
M119T89	1.80536e+07	1.78966e+07	4.12	2.1383e+07	2.10217e+07	4.25	0.84	-0.24	5.65157e-06	5.25	1.27018e-05	1.12505	119.072	89.4	1.5
M119T97	1.67667e+07	1.66625e+07	0.98	7.73638e+06	1.09778e+07	59.74	2.17	1.12	0.0133459	1.87	0.0192929	0.873142	119.015	97	1.6
M120T242	4.56826e+06	4.31532e+06	10.27	275436	276111	9.03	16.59	4.05	1.06704e-15	14.97	1.50735e-14	1.2317	120.08	241.7	4
M120T34	1.50796e+07	1.68033e+07	27.79	1.51364e+07	1.27961e+07	44.89	1	-0.01	0.907569	0.04	0.923092	0.0424339	120.022	34.3	0.6
M120T41_1	9.4563e+06	1.00292e+07	76.59	1.61725e+07	1.81686e+07	48.13	0.58	-0.77	0.128234	0.89	0.162084	0.526373	119.514	41.1	0.7
M120T41_2	4.44946e+06	4.63627e+06	9.42	5.03305e+06	5.0417e+06	8.52	0.88	-0.18	0.0258321	1.59	0.0360496	0.73014	120.012	41.1	0.7
M120T43	557016	583318	7.98	23002.4	22287.9	14.84	24.22	4.6	3.06465e-15	14.51	3.85644e-14	1.23121	119.586	42.9	0.7
M120T55	5.85537e+06	5.73878e+06	14.82	6954797	7.0589e+06	2.49	0.84	-0.25	0.0178174	1.75	0.0253347	0.833925	120.08	54.5	0.9
M120T58	2.888e+07	2.60011e+07	63.57	6.49579e+07	5.71336e+07	30.97	0.44	-1.17	0.00375723	2.43	0.00579498	0.887698	119.517	58.1	1
M120T70	1.4184e+07	1.4267e+07	3.71	1.23901e+08	1.24547e+08	1.93	0.11	-3.13	1.57942e-20	19.8	1.08847e-18	1.23383	120.08	70.3	1.2
M120T78	8.51524e+06	8.74405e+06	10.19	8.80247e+06	8.84224e+06	11.11	0.97	-0.05	0.583622	0.23	0.634424	0.197744	120.009	78	1.3
M121T272	2.70933e+06	2.6754e+06	1.87	2797.75	2992.29	56.07	968.4	9.92	2.70013e-07	6.57	7.272e-07	1.22245	121.075	271.9	4.5
M121T70	4.12305e+06	4.51346e+06	18.02	289451	295004	11.68	14.24	3.83	1.09517e-12	11.96	7.68392e-12	1.22615	121.083	70.2	1.2
M121T80	7.83161e+06	7.93078e+06	5.8	44489.9	48297.4	26.8	176.03	7.46	5.6668e-09	8.25	2.0187e-08	1.22982	121.075	80	1.3
M121T83	1.72195e+07	1.72583e+07	1.88	92816.6	84943.7	20.44	185.52	7.54	2.14332e-10	9.67	9.87188e-10	1.23299	121.039	83.3	1.4
M122T154	2.14046e+07	2.16837e+07	3.74	140437	130049	14.5	152.41	7.25	9.48107e-12	11.02	5.52675e-11	1.23331	122.023	153.6	2.6
M122T170	27925.4	7748.5	193.31	1.34335e+06	1.34418e+06	2.97	0.02	-5.59	3.44107e-05	4.46	6.94429e-05	1.17661	122.079	170.4	2.8
M122T177	2.35848e+07	2.04409e+07	23.84	1.41563e+06	1.44988e+06	7.03	16.66	4.06	4.06359e-09	8.39	1.49079e-08	1.22708	122.059	177.2	3
M122T230	1.03121e+07	1.03199e+07	1.47	103522	102936	6.85	99.61	6.64	1.93622e-13	12.71	1.58114e-12	1.23401	122.059	230.5	3.8
M122T292	1.00106e+06	991859	3.12	46066	64122.2	66.82	21.73	4.44	0.00178873	2.75	0.00285933	1.03442	122.083	291.5	4.9
M122T43	3.69382e+06	3.60933e+06	8.92	534800	539738	5.47	6.91	2.79	3.46621e-15	14.46	4.31754e-14	1.23118	122.071	42.6	0.7
M122T54	3.25219e+07	3.26607e+07	5.22	191809	198644	32.45	169.55	7.41	9.26544e-09	8.03	3.1897e-08	1.22952	122.096	53.7	0.9
M122T70_1	1.30721e+07	1.36572e+07	9.35	4.19073e+06	4.16323e+06	7.09	3.12	1.64	8.44566e-12	11.07	4.99826e-11	1.2229	122.059	70.2	1.2
M122T70_2	1.83767e+07	1.83097e+07	2.97	66280.7	58607.4	43.64	277.26	8.12	4.30341e-08	7.37	1.31893e-07	1.22764	122.096	70.1	1.2
M123T100	2.41172e+07	2.41843e+07	2.11	9.34305e+06	9.51853e+06	8.55	2.58	1.37	3.10749e-08	7.51	9.7321e-08	1.22506	123.055	100.1	1.7
M123T239	3.91107e+07	3.66711e+07	14.72	3.64018e+06	3.61726e+06	1.99	10.74	3.43	3.14816e-09	8.5	1.17423e-08	1.23086	123.091	239.5	4
M123T34	1.26929e+07	1.26733e+07	0.76	154814	152132	4	81.99	6.36	1.65773e-14	13.78	1.7217e-13	1.23414	122.963	34.3	0.6
M123T41	6.21181e+08	6.20086e+08	1.71	3.11524e+07	3.10073e+07	3.43	19.94	4.32	1.11716e-22	21.95	2.16788e-20	1.23406	123.04	41.2	0.7
M123T45	6.47869e+07	6.42443e+07	2.74	8.94922e+06	8.85671e+06	4.93	7.24	2.86	1.579e-18	17.8	5.29252e-17	1.2334	122.924	45.1	0.8
M123T55	3.29302e+07	3.28587e+07	0.96	4.66953e+07	4.66923e+07	0.46	0.71	-0.5	3.78194e-18	17.42	1.11633e-16	1.23322	123.055	54.5	0.9
M123T69	2.41364e+07	2.69127e+07	25.18	2.2867e+07	2.3919e+07	16.11	1.06	0.08	0.789451	0.1	0.823513	0.0971023	123.055	69.1	1.2
M124T179	1.15075e+07	1.14505e+07	2.66	345224	351410	5.5	33.33	5.06	4.87499e-21	20.31	4.27955e-19	1.2339	124.094	179	3
M124T240	1.65037e+06	856834	69.17	1.3326e+06	827068	63.66	1.24	0.31	0.583883	0.23	0.63457	0.19787	124.094	239.5	4
M124T242	8.70108e+06	7.81268e+06	23.83	4.88822e+06	4.92576e+06	6.19	1.78	0.83	0.000259346	3.59	0.000465438	1.09633	124.039	242.2	4
M124T262	3.77692e+06	3.56714e+06	25.54	2.48209e+06	2.85906e+06	44.91	1.52	0.61	0.112001	0.95	0.142691	0.574189	124.075	261.9	4.4
M124T279	2397583	2.42262e+06	18.43	8.77018e+06	8.82114e+06	9.54	0.27	-1.87	2.04077e-09	8.69	7.8954e-09	1.20587	124.075	278.6	4.6
M124T41	6.0719e+07	5.71209e+07	19.64	2.58883e+07	2.64242e+07	7.57	2.35	1.23	6.03634e-08	7.22	1.80356e-07	1.18389	124.039	41.1	0.7
M124T419	1.86272e+08	1.85771e+08	0.98	4.18844e+07	5.07189e+07	59.33	4.45	2.15	0.000731633	3.14	0.00123119	1.08243	124.086	419.4	7
M124T43	2.02273e+06	2.00819e+06	1.44	181387	180705	3.45	11.15	3.48	1.03751e-21	20.98	1.23397e-19	1.23397	123.594	43.1	0.7
M124T448_1	9.67914e+07	9.471e+07	4.03	8.89288e+07	8.77017e+07	6.13	1.09	0.12	0.00862766	2.06	0.0127547	0.827976	124.086	447.9	7.5
M124T448_2	2.09454e+07	2.11247e+07	4.64	2.19143e+06	2.6794e+06	40.1	9.56	3.26	7.94143e-06	5.1	1.75487e-05	1.19663	124.111	448.2	7.5
M124T57	5.37971e+07	5.39412e+07	7.08	4.42836e+07	4.43019e+07	2.51	1.21	0.28	0.000216085	3.67	0.000391117	1.09578	124.038	57.2	1
M124T68	1.12398e+07	1.12531e+07	1.1	8672.26	6317.19	65.98	1296.06	10.34	9.30921e-08	7.03	2.71221e-07	1.22603	124.086	68	1.1
M124T69	31913413	3.13184e+07	6.02	4.41164e+06	4.41641e+06	1.84	7.23	2.85	4.53017e-12	11.34	2.83097e-11	1.23322	124.038	69.1	1.2
M124T70	6.4861e+07	6.46958e+07	49.24	9.09277e+07	4.51627e+07	111.8	0.71	-0.49	0.808776	0.09	0.83916	0.0881495	124.075	70.1	1.2
M124T85	8.76976e+06	8.12185e+06	23.79	1.03243e+07	1.02173e+07	3.79	0.85	-0.24	0.0805364	1.09	0.105185	0.635231	124.075	85.2	1.4
M125T116	755563	749940	2.06	1.06313e+06	1.06423e+06	0.98	0.71	-0.49	4.14778e-14	13.38	3.94146e-13	1.22956	125.03	116.1	1.9
M125T34	2.58042e+06	2.70633e+06	16.49	3.04051e+06	3.03802e+06	5.76	0.85	-0.24	0.0431311	1.37	0.0583148	0.713087	125.002	33.8	0.6
M125T41	9.87954e+07	9.83126e+07	4.68	3.74168e+07	3.55039e+07	8.71	2.64	1.4	4.84088e-12	11.32	3.00983e-11	1.22397	125.037	41.1	0.7
M125T45	2.39516e+07	2.39387e+07	5.31	8.91558e+06	8.97901e+06	2.32	2.69	1.43	9.07634e-15	14.04	1.01254e-13	1.2306	124.922	45.1	0.8
M125T51	8.87982e+06	8.99378e+06	7.46	952686	977313	14.41	9.32	3.22	1.17857e-13	12.93	1.0024e-12	1.22866	125.07	51.4	0.9
M125T70	1.39343e+07	1.3126e+07	15.9	223715	164559	77.21	62.29	5.96	1.64958e-07	6.78	4.60583e-07	1.21784	125.107	70.3	1.2
M125T74	2.0447e+08	1.75801e+08	36.35	1.64497e+07	1.01453e+07	71.53	12.43	3.64	4.607e-07	6.34	1.20085e-06	1.16316	125.07	73.7	1.2
M126T116	4.70047e+07	4.68061e+07	6.09	5.44044e+06	5.05227e+06	47.71	8.64	3.11	4.94825e-06	5.31	1.121e-05	1.19977	126.054	115.8	1.9
M126T152	7.08189e+06	7.13334e+06	2.2	261142	254871	8.08	27.12	4.76	2.31727e-12	11.64	1.5284e-11	1.23358	126.091	152.2	2.5
M126T162	5.49281e+06	5.42924e+06	2.24	739354	745525	8.16	7.43	2.89	8.46604e-11	10.07	4.17862e-10	1.23239	126.091	162.2	2.7
M126T214	1.17836e+06	1.17856e+06	1.32	47136.4	46539.6	10.42	25	4.64	1.01974e-10	9.99	4.95036e-10	1.2332	125.604	213.5	3.6
M126T245	2.70359e+06	2.70276e+06	2.85	832285	785630	12.89	3.25	1.7	5.9358e-08	7.23	1.7764e-07	1.22322	126.091	245.2	4.1
M126T291	2.42524e+06	2.42669e+06	1.11	94302.2	91878.3	11.13	25.72	4.68	1.73028e-10	9.76	8.08559e-10	1.23309	126.091	291.2	4.9
M126T34	5.08315e+06	3.14717e+06	49.22	991705	964106	8.7	5.13	2.36	0.000140847	3.85	0.000261284	1.13472	125.963	34.3	0.6
M126T41	3.47635e+06	3.33896e+06	13.09	554684	641187	43.84	6.27	2.65	0.0139728	1.85	0.0201516	0.867172	126.04	41.1	0.7
M126T42	5.61834e+07	6.56105e+07	27.93	2.3574e+07	2.2207e+07	10.03	2.38	1.25	0.000161983	3.79	0.000298466	1.10957	125.985	41.6	0.7
M126T48	8.38543e+06	8.74364e+06	10.73	56215.1	54441.6	13.55	149.17	7.22	1.46734e-17	16.83	3.51304e-16	1.233	126.065	48.2	0.8
M126T54	2.76813e+08	2.79288e+08	3.85	1.1639e+08	1.14725e+08	9.4	2.38	1.25	2.78098e-11	10.56	1.50234e-10	1.22049	126.054	53.6	0.9
M126T70	1.25929e+08	1.26434e+08	2.6	1.15004e+08	1.13471e+08	2.99	1.1	0.13	5.39732e-05	4.27	0.00010619	1.07295	126.054	69.9	1.2
M126T74	5.30375e+06	7.55402e+06	59.45	106122	99983.8	13.3	49.98	5.64	8.58018e-06	5.07	1.88641e-05	1.19249	126.073	73.8	1.2
M126T82_1	7.05907e+07	8.40479e+07	37.53	6.8249e+07	4.95084e+07	40.31	1.03	0.05	0.87132	0.06	0.89337	0.0590759	126.054	82.3	1.4
M126T82_2	7.65404e+06	7.48411e+06	10.41	4.21087e+06	4.04929e+06	9.15	1.82	0.86	7.31954e-08	7.14	2.15897e-07	1.18232	126.091	82.1	1.4
M126T85	2.67399e+07	2.4019e+07	26.35	1.02293e+07	1.00486e+07	6.1	2.61	1.39	1.25303e-05	4.9	2.69933e-05	1.17724	126.036	84.6	1.4
M126T93	4.00028e+07	4.00128e+07	8.79	5.12387e+07	5.0488e+07	5.41	0.78	-0.36	3.02461e-05	4.52	6.14589e-05	1.08856	126.054	93.1	1.6
M127T114	4.30516e+08	4.03092e+08	21.17	4.37072e+08	4.39431e+08	37.49	0.98	-0.02	0.858725	0.07	0.883404	0.0644185	127.037	113.6	1.9
M127T116	3.62243e+06	4.1798e+06	45.35	2.97708e+06	1.42592e+06	101.09	1.22	0.28	0.248359	0.6	0.296631	0.407949	127.058	115.7	1.9
M127T118	6.19913e+06	6.28694e+06	3.11	100456	96459.8	16.81	61.71	5.95	2.82149e-10	9.55	1.27096e-09	1.23247	127.086	117.6	2
M127T224	3.11241e+07	3.13402e+07	3.85	3.20388e+07	3.1847e+07	5.73	0.97	-0.04	0.290619	0.54	0.34261	0.375104	127.037	223.7	3.7
M127T33	1.6488e+07	1.63107e+07	1.92	554101	542054	7.35	29.76	4.9	1.25167e-12	11.9	8.65623e-12	1.23373	126.971	32.6	0.5
M127T42_2	2.23232e+06	2.18913e+06	4.53	67366.4	66612.6	10.19	33.14	5.05	5.63693e-18	17.25	1.58048e-16	1.23319	127.122	41.6	0.7
M127T45	8.32747e+06	8.31685e+06	1.21	1.001e+06	1.00212e+06	3.36	8.32	3.06	1.67125e-14	13.78	1.7333e-13	1.23392	126.576	44.5	0.7
M127T49	1.40588e+08	1.41431e+08	9.16	1.49443e+08	1.50378e+08	4.22	0.94	-0.09	0.124902	0.9	0.15817	0.530886	127.037	49.1	0.8
M127T54	1.57514e+07	1.53624e+07	12.05	43475.7	48992	65.66	362.3	8.5	8.27381e-07	6.08	2.07645e-06	1.21499	127.058	53.6	0.9
M127T64	4.42269e+06	3.96528e+06	24.21	437179	428387	6.33	10.12	3.34	4.56988e-08	7.34	1.39364e-07	1.223	126.986	63.9	1.1
M127T65	3.75304e+07	3.85951e+07	8.22	2.42224e+06	2.36329e+06	8.79	15.49	3.95	3.34058e-16	15.48	5.34348e-15	1.23217	126.971	65.2	1.1
M127T70_1	2.78567e+07	2.819e+07	5.36	1.68353e+06	1.73764e+06	8.2	16.55	4.05	2.35147e-17	16.63	5.23859e-16	1.23287	127.038	70.1	1.2
M127T70_2	9.29132e+06	9.26965e+06	6.4	75044.5	14309.8	216.24	123.81	6.95	2.98977e-05	4.52	6.08014e-05	1.17891	127.058	69.7	1.2
M127T87	4.51141e+07	4.55712e+07	4.69	1.99659e+07	1.96963e+07	14.51	2.26	1.18	1.70673e-06	5.77	4.1102e-06	1.19833	127.038	86.9	1.4
M127T99	1.38334e+07	1.28362e+07	22.82	1.45594e+07	1.48264e+07	6.68	0.95	-0.07	0.443373	0.35	0.498846	0.281477	127.068	98.9	1.6
M128T114	2.38379e+07	2.37366e+07	1.44	3.84771e+07	3.85642e+07	1.35	0.62	-0.69	1.37742e-16	15.86	2.43727e-15	1.23241	128.042	113.5	1.9
M128T149	3.38214e+06	3.15645e+06	18.28	3.21965e+06	3.07582e+06	16.03	1.05	0.07	0.620873	0.21	0.668465	0.178572	128.052	148.8	2.5
M128T221	1.32036e+08	1.33731e+08	4.54	1.94958e+06	1.98292e+06	4.66	67.73	6.08	1.11825e-21	20.95	1.26862e-19	1.23398	128.106	221.3	3.7
M128T41	7.92184e+08	7.83368e+08	4.47	4.83573e+08	4.76375e+08	4.47	1.64	0.71	9.03806e-11	10.04	4.42541e-10	1.21745	128.018	41.2	0.7
M128T49	5647711	5.59617e+06	2.3	59197.4	41163.3	80	95.4	6.58	4.49739e-05	4.35	8.93421e-05	1.17164	128.042	49.1	0.8
M128T55	5.61614e+07	5.66756e+07	4.3	6.65433e+07	6.62605e+07	3.75	0.84	-0.24	4.66097e-06	5.33	1.05852e-05	1.12856	128.07	55.2	0.9
M128T58	1.01772e+08	1.01678e+08	1.42	1.46356e+07	1.49067e+07	10.88	6.95	2.8	3.96623e-09	8.4	1.45797e-08	1.23083	127.978	58.3	1
M128T70	1.39833e+08	1.40407e+08	3	5.65855e+06	5.3251e+06	22.71	24.71	4.63	5.52361e-09	8.26	1.9715e-08	1.23023	128.07	70.1	1.2
M128T78	1.49512e+07	1.52402e+07	15.91	2.81196e+06	2.77624e+06	5.05	5.32	2.41	2.02246e-08	7.69	6.4983e-08	1.22369	128.143	78	1.3
M129T113	2.3152e+06	2.33395e+06	9.59	3.61555e+06	3.65987e+06	7.36	0.64	-0.64	5.66597e-07	6.25	1.45985e-06	1.1608	129.042	112.9	1.9
M129T116	1.50096e+08	1.50645e+08	1.64	2.38867e+08	2.3785e+08	2.02	0.63	-0.67	5.49618e-15	14.26	6.42295e-14	1.23087	129.054	116.1	1.9
M129T134	5.35187e+06	5.61504e+06	19.3	4.77608e+06	4.65778e+06	16.17	1.12	0.16	0.291544	0.54	0.343646	0.374497	129.101	134.4	2.2
M129T221	1.07244e+07	1.04333e+07	7.88	448167	446984	11.27	23.93	4.58	2.31355e-16	15.64	3.81658e-15	1.23228	129.11	221.4	3.7
M129T230	1.01256e+06	1.16609e+06	34.9	1.05269e+06	1.05996e+06	7.54	0.96	-0.06	0.552903	0.26	0.606622	0.219427	129.036	229.6	3.8
M129T34	2.84583e+07	2.87652e+07	2.99	2.93279e+06	2.9732e+06	3.94	9.7	3.28	6.8243e-20	19.17	3.66834e-18	1.23373	128.949	34.2	0.6
M129T41_2	7.9708e+07	7.80878e+07	2.93	2.96132e+06	2.94147e+06	3.82	26.92	4.75	5.29328e-22	21.28	7.22826e-20	1.23401	129.019	41.2	0.7
M129T42	2.69344e+06	2.63805e+06	7.62	1.37523e+06	1.365e+06	3.95	1.96	0.97	7.08223e-11	10.15	3.55268e-10	1.21807	129.138	42.4	0.7
M129T49_1	1.60909e+08	1.61147e+08	11.3	9.42304e+07	8.38659e+07	60.48	1.71	0.77	0.0307805	1.51	0.0424729	0.770008	129.065	48.8	0.8
M129T49_2	7.64469e+06	7.7228e+06	5.53	2.42549e+06	2.72492e+06	30.14	3.15	1.66	0.000414649	3.38	0.000722842	1.10216	129.101	49.1	0.8
M129T65	7.19354e+07	7.1741e+07	1.17	106431	106307	6.39	675.89	9.4	3.93779e-14	13.4	3.75644e-13	1.23412	128.95	65.4	1.1
M129T70	6.39436e+06	6.48443e+06	2.65	118719	111057	52.23	53.86	5.75	1.24018e-06	5.91	3.04026e-06	1.21466	129.073	70.1	1.2
M130T116	9.62804e+06	9.63217e+06	2.14	1.54266e+07	1.53649e+07	0.8	0.62	-0.68	3.65967e-11	10.44	1.94286e-10	1.23176	130.057	116.2	1.9
M130T124	2.44766e+07	2.15974e+07	70.55	1.68826e+07	1.25084e+07	67.08	1.45	0.54	0.298174	0.53	0.350396	0.369468	130.006	123.8	2.1
M130T137	7.24362e+06	7.24831e+06	1.14	483333	482577	6.13	14.99	3.91	7.27162e-12	11.14	4.35588e-11	1.23367	130.158	136.7	2.3
M130T218	5.72498e+07	5.68883e+07	1.68	6.57247e+07	6.5481e+07	2	0.87	-0.2	8.28843e-09	8.08	2.87483e-08	1.19831	130.006	218.2	3.6
M130T255	1.19378e+06	1.17147e+06	4.53	1.56196e+06	1.52794e+06	4.05	0.76	-0.39	5.45399e-08	7.26	1.64087e-07	1.18485	130.122	255.4	4.3
M130T367	8.1294e+07	8.06872e+07	2.98	1.28576e+08	1.31343e+08	5.37	0.63	-0.66	1.70654e-10	9.77	7.97972e-10	1.21549	130.084	366.6	6.1
M130T41	1.18285e+08	1.16028e+08	39.52	1.34578e+08	1.29162e+08	39.7	0.88	-0.19	0.598779	0.22	0.647799	0.190467	130.016	41.2	0.7
M130T49	3.21077e+06	3.20409e+06	6.42	3.26376e+06	2.34991e+06	68.31	0.98	-0.02	0.57368	0.24	0.625787	0.208067	130.068	48.5	0.8
M130T50	3.94075e+07	3.85777e+07	4.38	1.07766e+06	933817	35.86	36.57	5.19	2.33461e-08	7.63	7.45257e-08	1.22777	130.097	49.7	0.8
M130T52	1.25107e+10	1.237e+10	17.33	7.00673e+11	7.35382e+11	45.88	0.02	-5.81	1.27836e-07	6.89	3.63683e-07	1.21563	130.084	52.2	0.9
M130T54	9.71845e+08	7.32672e+08	45.68	2.82156e+08	2.79102e+08	8.52	3.44	1.78	0.000522699	3.28	0.000899296	1.08706	130.049	54.5	0.9
M130T66	1.47031e+09	1.78701e+09	36.05	2.07598e+11	2.88847e+11	68.22	0.01	-7.14	0.0155509	1.81	0.0222881	0.850864	130.085	65.6	1.1
M130T70	6.10972e+08	5.99923e+08	27.05	6.76884e+08	6.58971e+08	12.46	0.9	-0.15	0.32096	0.49	0.374428	0.361262	130.049	70.1	1.2
M130T84	2.39298e+07	2.38081e+07	3.95	2.13799e+07	2.15023e+07	1.7	1.12	0.16	1.70178e-05	4.77	3.59259e-05	1.10234	130.006	84.1	1.4
M131T100	4.03339e+07	1.37666e+07	123.06	3.83676e+07	4.3235e+07	46.58	1.05	0.07	0.447888	0.35	0.503311	0.272811	130.965	100	1.7
M131T116	1.06371e+06	1.06253e+06	3.72	1.12346e+06	1.11285e+06	5.77	0.95	-0.08	0.0595446	1.23	0.0790711	0.635754	131.058	116	1.9
M131T138	4.96048e+06	5.26902e+06	19.41	6.81482e+06	6.40098e+06	14.01	0.73	-0.46	0.00686281	2.16	0.0102733	0.845903	131.087	138.3	2.3
M131T158	1.12387e+06	1.12596e+06	0.96	1.67788e+06	1.68781e+06	3.19	0.67	-0.58	6.64445e-09	8.18	2.33537e-08	1.22695	131.086	158	2.6
M131T206	3.80107e+06	3.82742e+06	3.01	163951	154897	12.15	23.18	4.54	6.44122e-11	10.19	3.25326e-10	1.23267	131.087	206.2	3.4
M131T234	1.34708e+06	1.35052e+06	1.29	1.4716e+06	1.46538e+06	4	0.92	-0.13	0.00074901	3.13	0.00125957	1.04794	131.117	233.6	3.9
M131T35	7.60271e+07	7.66349e+07	8.29	6.06671e+07	6.1207e+07	2.22	1.25	0.33	0.000259355	3.59	0.000465438	1.10192	130.965	34.9	0.6
M131T42	9.76261e+06	9.81526e+06	2	2.44388e+06	3.33666e+06	59.57	3.99	2	0.00133424	2.87	0.00216615	1.05128	131.128	42.1	0.7
M131T52	1.45985e+09	1.45395e+09	4	6.93552e+09	7.11528e+09	10.98	0.21	-2.25	1.78263e-09	8.75	6.96616e-09	1.22787	131.089	52.2	0.9
M131T54	4.78055e+07	4.96651e+07	10.67	4.9001e+07	4.92535e+07	3.59	0.98	-0.04	0.534745	0.27	0.589507	0.228161	131.052	54.5	0.9
M131T63	7.19118e+06	7.52245e+06	13.33	3.61518e+07	4.23503e+07	35.05	0.2	-2.33	8.25007e-05	4.08	0.00015818	1.13215	131.012	62.5	1
M131T66	1.67015e+08	1.63475e+08	12.79	1.59765e+08	1.73378e+08	31.98	1.05	0.06	0.567939	0.25	0.620442	0.210718	131.089	65.6	1.1
M131T70	2.66619e+07	2.54903e+07	15.9	3.04705e+07	3.04219e+07	2.24	0.88	-0.19	0.0399671	1.4	0.0543859	0.737874	131.052	70.1	1.2
M132T226	5.36797e+06	4.40556e+06	30.1	5.60935e+06	5720075	13.71	0.96	-0.06	0.566734	0.25	0.619493	0.207004	132.1	225.6	3.8
M132T252	261852	179693	65.04	521759	372058	48.51	0.5	-0.99	0.0284592	1.55	0.0394545	0.720339	132.101	251.9	4.2
M132T35	1.29053e+08	8.79304e+07	98.36	4.20228e+06	4.40014e+06	11.42	30.71	4.94	7.6227e-05	4.12	0.000147108	1.15488	131.972	34.9	0.6
M132T381	3.51775e+06	3.51759e+06	2.74	3.79907e+06	3.74779e+06	2.79	0.93	-0.11	0.000211923	3.67	0.000384164	1.02895	132.1	381.1	6.4
M132T39	4.74155e+06	4.7307e+06	4.19	1.84151e+07	1.83968e+07	1.88	0.26	-1.96	1.27519e-17	16.89	3.12399e-16	1.23301	132.474	38.6	0.6
M132T41_1	5.69299e+06	4.87451e+06	29.19	1.21401e+07	1.18023e+07	7.48	0.47	-1.09	0.000141957	3.85	0.000263277	1.12113	131.52	41.1	0.7
M132T41_2	1.33744e+07	1.57077e+07	47.81	1.69518e+07	2.15911e+07	54.25	0.79	-0.34	0.513919	0.29	0.569614	0.235653	132.021	41.1	0.7
M132T411	2.31889e+06	2.3128e+06	1.77	4.21727e+06	4.24663e+06	1.9	0.55	-0.86	2.56387e-16	15.59	4.18273e-15	1.23221	132.1	411.1	6.9
M132T442	1.51457e+06	1.52883e+06	2.44	2.29095e+06	2.33695e+06	4.66	0.66	-0.6	9.59629e-11	10.02	4.6801e-10	1.21715	132.1	442.4	7.4
M132T48	3.69231e+07	4.03108e+07	33.18	4.05216e+07	3.91874e+07	15.13	0.91	-0.13	0.436103	0.36	0.49149	0.286401	132.076	48.2	0.8
M132T53	8.28555e+07	8.26921e+07	0.84	2.17059e+08	2.14326e+08	2.3	0.38	-1.39	3.14884e-13	12.5	2.46754e-12	1.23354	132.101	53.4	0.9
M132T66	9.48799e+06	9.43614e+06	5.18	8.19683e+06	8.13642e+06	10.14	1.16	0.21	0.00476578	2.32	0.00727294	0.871709	132.09	65.6	1.1
M132T70_1	5.38445e+06	5.73779e+06	13.61	4.89993e+06	5.14837e+06	22.87	1.1	0.14	0.330319	0.48	0.384131	0.347046	132.053	69.9	1.2
M132T92	4.51103e+07	4.51712e+07	5.95	5.72943e+07	5.78432e+07	7.34	0.79	-0.34	2.05437e-05	4.69	4.27452e-05	1.09788	132.101	91.6	1.5
M133T134	1.23819e+06	858944	62.59	69904.8	71313.9	8.28	17.71	4.15	3.68005e-05	4.43	7.39218e-05	1.17169	133.122	133.5	2.2
M133T144	1.04504e+06	837128	34.13	74473.4	73587.9	2.5	14.03	3.81	4.54711e-07	6.34	1.18608e-06	1.21967	133.1	144.4	2.4
M133T194	2.17521e+06	2.17996e+06	7.2	435162	275629	105.12	5	2.32	0.000321074	3.49	0.00057023	1.11325	133.1	193.5	3.2
M133T199	605252	615370	5	83383.5	83635.4	3	7.26	2.86	2.52378e-18	17.6	8.09146e-17	1.2333	132.594	199.3	3.3
M133T238	2.04399e+06	2.05348e+06	2.47	124262	136175	39.36	16.45	4.04	7.70141e-05	4.11	0.000148471	1.15963	133.075	238.4	4
M133T38	3.05336e+06	3.06535e+06	5.15	4.03209e+06	3.86704e+06	9.67	0.76	-0.4	2.0814e-05	4.68	4.3271e-05	1.09782	132.809	38.4	0.6
M133T41_1	2.56952e+06	2.55182e+06	12.36	2.92859e+06	2.73641e+06	14.57	0.88	-0.19	0.0922124	1.04	0.119336	0.576597	132.522	41	0.7
M133T41_2	1.77842e+06	1.78531e+06	5.6	446730	432950	25.73	3.98	1.99	3.71533e-06	5.43	8.53218e-06	1.19887	133.02	41	0.7
M133T44	2.70318e+06	2.71636e+06	5.86	198682	196448	6.91	13.61	3.77	1.52612e-17	16.82	3.59541e-16	1.23299	132.576	44.2	0.7
M133T48	1.47846e+08	1.45001e+08	26.9	208903387	2.04909e+08	15.92	0.71	-0.5	0.0163521	1.79	0.0233729	0.773931	133.06	48.5	0.8
M133T54_2	1.78499e+07	1.78273e+07	2.25	5.7429e+07	5.68835e+07	2.06	0.31	-1.69	5.13131e-19	18.29	2.02344e-17	1.2335	133.075	53.9	0.9
M133T54_3	4.40509e+06	4.19671e+06	19.39	1.21687e+07	1.12425e+07	18.63	0.36	-1.47	1.29871e-07	6.89	3.69185e-07	1.17697	133.105	54	0.9
M133T70_1	5.22114e+06	5.41889e+06	13.57	798024	772050	9.38	6.54	2.71	1.66304e-12	11.78	1.12301e-11	1.22558	133.031	70	1.2
M133T70_2	7.19455e+07	6.86194e+07	16.04	7.38708e+07	7.54948e+07	17.77	0.97	-0.04	0.828231	0.08	0.856694	0.0785683	133.075	70.2	1.2
M133T70_3	1.44065e+07	1.73164e+07	45.14	1.33771e+06	1.38001e+06	7.94	10.77	3.43	6.93968e-05	4.16	0.000134419	1.15739	133.104	70	1.2
M133T86	7.18092e+06	8.13448e+06	34.2	759761	693832	35.8	9.45	3.24	1.48719e-06	5.83	3.60385e-06	1.14764	133.075	85.6	1.4
M134T102	2.96803e+06	2.9446e+06	16.81	11074	10989.5	12.94	268.02	8.07	6.7585e-17	16.17	1.30806e-15	1.23263	134.062	101.8	1.7
M134T119	871088	854516	7.9	4.96203e+06	4.99305e+06	2.5	0.18	-2.51	5.21488e-11	10.28	2.67789e-10	1.23201	134.059	118.5	2
M134T124	1.30628e+06	1.3099e+06	5.86	17379.7	18248.6	13.78	75.16	6.23	3.5879e-12	11.45	2.28276e-11	1.23274	134.044	123.6	2.1
M134T266	1.40108e+06	2.05653e+06	69.07	1.36493e+06	1.3437e+06	7.21	1.03	0.04	0.446568	0.35	0.502057	0.282389	134.059	265.9	4.4
M134T47	1.47988e+07	1.47771e+07	3.75	947841	954992	5.06	15.61	3.96	1.21618e-19	18.92	5.93916e-18	1.23365	133.583	46.5	0.8
M134T48	5.02702e+06	5.10204e+06	3.58	8.22661e+06	8.3417e+06	3.62	0.61	-0.71	8.47257e-12	11.07	5.01016e-11	1.22287	134.063	48.3	0.8
M134T49_1	5.73328e+07	5.68802e+07	14.56	1.14913e+08	1.07296e+08	10.3	0.5	-1	1.52827e-07	6.82	4.28822e-07	1.17536	134.044	49.1	0.8
M134T49_2	2.09763e+08	2.08044e+08	1.72	2.45479e+08	2.44923e+08	6.68	0.85	-0.23	0.000666973	3.18	0.00112986	1.06514	134.08	49.1	0.8
M134T58	1.23891e+08	1.24918e+08	2.98	1.03091e+07	1.01962e+07	4.27	12.02	3.59	3.93365e-20	19.41	2.35827e-18	1.23376	133.514	57.7	1
M134T70	2.49655e+06	2.48679e+06	3.34	54902.3	55214.1	6.25	45.47	5.51	8.90154e-21	20.05	6.69796e-19	1.23386	134.078	70.2	1.2
M134T99	2.25442e+07	2.32557e+07	20.64	3.58084e+06	3.51066e+06	10.33	6.3	2.65	9.91622e-11	10	4.82336e-10	1.21706	134.075	98.8	1.6
M135T105	9.64458e+06	1.01914e+07	50.54	731926	850790	41.45	13.18	3.72	0.000132652	3.88	0.000247577	1.04527	135.091	105.5	1.8
M135T154	1.04083e+06	915067	57.63	3.40874e+07	3.1422e+07	12.77	0.03	-5.03	4.63635e-07	6.33	1.20722e-06	1.21331	135.054	153.6	2.6
M135T227	9.21961e+07	9.28583e+07	6.87	1.09284e+08	1.09389e+08	3.94	0.84	-0.25	0.000122931	3.91	0.000230483	1.04786	135.091	226.6	3.8
M135T230	1.1605e+06	1189838	5.94	24198.2	24249.4	13.6	47.96	5.58	6.12228e-17	16.21	1.19118e-15	1.23264	135.043	229.6	3.8
M135T241	2.07811e+06	1.892e+06	17.85	36945.8	42640.3	45.15	56.25	5.81	2.46363e-07	6.61	6.6888e-07	1.21394	135.091	241.2	4
M135T252	6.83299e+06	6.89657e+06	2.91	4214.15	2928.72	52.57	1621.44	10.66	1.84854e-08	7.73	5.97856e-08	1.22928	135.091	251.5	4.2
M135T255	1.28541e+07	1.28396e+07	1.8	44620.5	43671.1	6.71	288.08	8.17	2.02279e-14	13.69	2.07168e-13	1.23406	135.043	255	4.2
M135T323	157641	154302	6.53	6088.88	6098.81	9.13	25.89	4.69	1.47815e-17	16.83	3.52748e-16	1.23297	135.079	323.5	5.4
M135T41	8.86156e+06	7.58352e+06	26.15	3.35471e+06	3.13606e+06	14.54	2.64	1.4	1.87838e-06	5.73	4.48257e-06	1.14402	134.988	41.4	0.7
M135T70_2	1.05174e+07	1.05369e+07	15.53	112877	21738.7	139.42	93.18	6.54	4.31877e-05	4.36	8.61184e-05	1.16942	135.091	70.4	1.2
M135T81	2.49033e+06	2.48732e+06	1.55	2.06603e+06	2.04671e+06	5.96	1.21	0.27	7.14204e-05	4.15	0.000138129	1.14179	135.058	80.6	1.3
M135T99	2.82583e+06	2.83617e+06	2.12	8217.1	9005.29	19.13	343.9	8.43	1.81124e-10	9.74	8.44252e-10	1.23305	134.577	98.8	1.6
M136T105	1.07329e+06	1.05898e+06	3.78	570226	575952	4.39	1.88	0.91	1.77777e-12	11.75	1.19501e-11	1.22554	136.094	105.4	1.8
M136T148	1.70212e+06	1.89848e+06	34.03	244382	244528	3.26	6.96	2.8	0.000145645	3.84	0.000269981	1.14182	136.038	147.8	2.5
M136T227	5.98714e+06	6.07025e+06	3.95	2.35063e+06	2.35733e+06	6.98	2.55	1.35	9.01413e-13	12.05	6.42845e-12	1.22642	136.094	226.6	3.8
M136T253	4.93442e+06	4.93514e+06	4.01	489474	496328	7.91	10.08	3.33	5.93384e-17	16.23	1.16373e-15	1.23267	136.075	253.3	4.2
M136T255	2.51116e+06	2.55531e+06	21.06	3.46279e+06	3.13654e+06	18.73	0.73	-0.46	0.00906903	2.04	0.0133777	0.82444	136.047	254.8	4.2
M136T41	2.40443e+06	2.49214e+06	18.18	1.71075e+06	1.69947e+06	3.42	1.41	0.49	0.0073442	2.13	0.0109539	0.922007	136.024	40.9	0.7
M136T49	1.4645e+08	1.45369e+08	2	2.38208e+07	2.3446e+07	4.28	6.15	2.62	5.06281e-19	18.3	2.00716e-17	1.23353	136.061	49.4	0.8
M136T52	6.8151e+07	6.85651e+07	5.61	5.71324e+06	5.71909e+06	5.47	11.93	3.58	6.24962e-18	17.2	1.72602e-16	1.23316	136.042	52.2	0.9
M136T54	4.53206e+06	4.46336e+06	3.96	6.15617e+07	5.17711e+07	21.92	0.07	-3.76	2.53847e-08	7.6	8.05799e-08	1.22707	136.075	53.7	0.9
M136T62	8.95852e+06	9.01999e+06	3.75	2.11205e+07	3.03835e+07	59.49	0.42	-1.24	0.0614924	1.21	0.0814816	0.681134	136.061	61.5	1
M136T70_1	1.28314e+08	1.31793e+08	14.34	4.45083e+07	4.46788e+07	1.21	2.88	1.53	1.28046e-06	5.89	3.13002e-06	1.21386	136.042	70.1	1.2
M136T70_2	1.19148e+07	1.51698e+07	60.89	9.4104e+06	1.13157e+07	43.58	1.27	0.34	0.694889	0.16	0.739517	0.141716	136.061	70	1.2
M136T70_3	1.86287e+07	1.86628e+07	2.3	3.52316e+06	3.58688e+06	7.54	5.29	2.4	1.19369e-10	9.92	5.72318e-10	1.23182	136.075	70	1.2
M136T71	6.08871e+06	6.0748e+06	2.73	5.53346e+06	5.69468e+06	5.1	1.1	0.14	0.000866741	3.06	0.00144274	0.969732	136.086	71	1.2
M137T162	1.78773e+07	1.75737e+07	11.32	1.85009e+07	1.83411e+07	13.57	0.97	-0.05	0.647759	0.19	0.694572	0.16486	137.106	161.8	2.7
M137T216	7.43176e+06	7.51157e+06	9.45	1.66309e+07	1.16979e+07	50.26	0.45	-1.16	0.0047568	2.32	0.00726074	0.950785	137.07	216.2	3.6
M137T234	6.67354e+06	6.80733e+06	3.77	8065.79	7391.19	17.28	827.39	9.69	6.08994e-12	11.22	3.70664e-11	1.23358	137.07	233.9	3.9
M137T258	1.91025e+08	1.87918e+08	5.04	2.46579e+06	1.94808e+06	64.23	77.47	6.28	8.41987e-07	6.07	2.1104e-06	1.21641	137.107	258.4	4.3
M137T54_1	1.88522e+07	1.87892e+07	2.22	316080	302737	18.18	59.64	5.9	7.25956e-10	9.14	3.03469e-09	1.23231	137.045	54.2	0.9
M137T54_2	7.80436e+06	7.85579e+06	4.86	47575.7	1291.28	122.74	164.04	7.36	0.000408291	3.39	0.000712263	1.1074	137.07	53.9	0.9
M137T54_3	2.25471e+08	2.22962e+08	7.36	3.7907e+06	3.3935e+06	28.72	59.48	5.89	2.98559e-09	8.52	1.11812e-08	1.22917	137.106	53.9	0.9
M137T70_1	2.77916e+07	2.72139e+07	7.99	934256	901830	13.91	29.75	4.89	4.08828e-16	15.39	6.36013e-15	1.2321	137.044	69.8	1.2
M137T70_2	1.19216e+07	1.19133e+07	8.95	172798	192064	39.86	68.99	6.11	6.24691e-07	6.2	1.59559e-06	1.21588	137.07	70.1	1.2
M137T70_3	2.24911e+08	2.24848e+08	1.68	117507	82162.6	67.32	1914.03	10.9	4.38803e-08	7.36	1.34207e-07	1.22783	137.106	70.1	1.2
M137T87	8.4382e+06	8.55728e+06	19.57	9.84781e+06	1.27693e+07	46.63	0.86	-0.22	0.925367	0.03	0.938734	0.0343385	137.07	86.6	1.4
M137T89	1.36297e+06	1.35162e+06	2.19	20474.4	19426.4	16.13	66.57	6.06	2.3144e-10	9.64	1.05936e-09	1.23284	137.014	89.4	1.5
M138T115	1.67184e+07	1.67879e+07	4.36	1.09251e+08	1.09619e+08	2.34	0.15	-2.71	6.71896e-19	18.17	2.52784e-17	1.23349	138.054	114.5	1.9
M138T157	1.5283e+07	1.51034e+07	4.06	247211	260828	16.75	61.82	5.95	3.5275e-10	9.45	1.56415e-09	1.23207	138.054	157	2.6
M138T175	3.16991e+07	3.2232e+07	5.55	1.58525e+09	1.55472e+09	6.87	0.02	-5.64	9.19287e-20	19.04	4.74044e-18	1.23369	138.054	175	2.9
M138T258	2.72159e+07	23308042	38.22	3.00224e+06	2.95752e+06	4.36	9.07	3.18	8.85492e-07	6.05	2.21343e-06	1.21435	138.11	258.4	4.3
M138T295	1.78555e+06	1.85366e+06	10.66	2.7002e+06	2.69956e+06	7.12	0.66	-0.6	2.2511e-06	5.65	5.31887e-06	1.14116	138.054	294.7	4.9
M138T33	2.69443e+07	2.65425e+07	7.41	2.32302e+06	2.30729e+06	2.77	11.6	3.54	8.7954e-13	12.06	6.28462e-12	1.23319	137.986	33	0.6
M138T41	3.17238e+06	2.85836e+06	21.05	1.9239e+06	1.91634e+06	2.25	1.65	0.72	0.00041619	3.38	0.000725186	1.10175	138.026	41.2	0.7
M138T42	6.37746e+06	7.18183e+06	24.1	6.42045e+06	6.10369e+06	6.65	0.99	-0.01	0.760774	0.12	0.798229	0.112648	138.065	42	0.7
M138T50	4.52286e+09	4.51492e+09	13.25	6.05245e+08	6.09097e+08	7.48	7.47	2.9	1.81391e-13	12.74	1.49283e-12	1.22824	138.054	49.9	0.8
M138T54_2	1.3408e+07	1.655e+07	47.71	1.75106e+07	1.73038e+07	16.72	0.77	-0.39	0.131007	0.88	0.165253	0.545669	138.11	53.9	0.9
M138T70_1	4.5924e+06	4.61486e+06	2.59	97637.1	98052.7	4.49	47.04	5.56	2.70936e-22	21.57	4.43975e-20	1.23403	138.037	70.1	1.2
M138T74	2.78175e+07	2.93521e+07	29.38	2.38763e+07	3.30652e+07	54.3	1.17	0.22	0.406728	0.39	0.46237	0.29743	138.054	74.4	1.2
M138T87	2.32531e+07	2.5065e+07	14.81	1.45288e+07	1.44263e+07	2.74	1.6	0.68	0.000161402	3.79	0.00029747	1.12991	138.09	87.1	1.5
M138T89	2.06571e+06	2.20757e+06	17.12	125676	126090	1.42	16.44	4.04	3.06933e-08	7.51	9.62708e-08	1.22831	138.023	89.2	1.5
M138T96	2.81649e+06	2.81945e+06	1	3.83466e+06	3.83869e+06	2.98	0.73	-0.45	1.80832e-08	7.74	5.86908e-08	1.22331	138.054	95.6	1.6
M139T124	2.04457e+06	2.04579e+06	3.65	349448	351124	3	5.85	2.55	8.19359e-19	18.09	2.99106e-17	1.23348	139.038	123.6	2.1
M139T129	31665304	2.62344e+07	50.52	2.70578e+07	2.64514e+07	23.01	1.17	0.23	0.633412	0.2	0.680178	0.172856	139.086	129.3	2.2
M139T159	2.1236e+07	1.9687e+07	82.59	5.92155e+07	4.30054e+07	87.9	0.36	-1.48	0.24723	0.61	0.295521	0.408707	139.086	158.8	2.6
M139T174	953525	1.00424e+06	23.18	505825	497697	14.59	1.89	0.91	9.46588e-05	4.02	0.000180086	1.05625	139.057	174	2.9
M139T342	2.05869e+06	2.04236e+06	2.09	41983.5	42348.3	5.25	49.04	5.62	2.02222e-15	14.69	2.68682e-14	1.234	139.122	342.3	5.7
M139T363	2.01046e+06	2.00628e+06	2.28	7240.93	7531.47	9.87	277.65	8.12	9.68251e-13	12.01	6.86528e-12	1.23387	139.122	362.6	6
M139T378	3.19282e+06	3.20902e+06	1.31	31381.9	31559.2	1.56	101.74	6.67	3.22941e-28	27.49	7.9379e-25	1.2342	139.122	378.4	6.3
M139T412	3.03522e+06	2.97585e+06	26.6	298904	302044	6.57	10.15	3.34	1.72178e-07	6.76	4.78749e-07	1.21905	139.122	411.8	6.9
M139T448	3.14079e+07	3.64246e+07	46.76	4.98584e+07	5.36057e+07	27.3	0.63	-0.67	0.0944319	1.02	0.121994	0.573013	139.122	448.4	7.5
M139T50	4.84265e+08	4.71898e+08	52.49	1.89356e+07	1.91999e+07	6.3	25.57	4.68	1.69821e-06	5.77	4.09504e-06	1.21026	139.057	49.9	0.8
M139T75	1.33194e+07	1.31772e+07	1.77	1.80401e+07	1.82161e+07	3.23	0.74	-0.44	6.03706e-11	10.22	3.06382e-10	1.21849	139.122	74.9	1.2
M139T83	9.70816e+07	7.6617e+07	53.99	3.56736e+06	3.54943e+06	3.83	27.21	4.77	1.14243e-05	4.94	2.4683e-05	1.19339	139.049	83.2	1.4
M140T121	7.8512e+06	2.91116e+06	157.2	3.35018e+06	3.34429e+06	10.06	2.34	1.23	0.520058	0.28	0.575552	0.238731	140.07	120.8	2
M140T144	5.31129e+06	4.90907e+06	19.38	577428	562622	6.26	9.2	3.2	1.95665e-09	8.71	7.60987e-09	1.2274	140.106	143.8	2.4
M140T154	2.9683e+08	2.96976e+08	1.29	1.29694e+06	1.47808e+06	23.38	228.87	7.84	2.32323e-09	8.63	8.83069e-09	1.23175	140.033	153.6	2.6
M140T203	2.51504e+06	2.71213e+06	17.43	187358	189802	8.1	13.42	3.75	3.00622e-13	12.52	2.36836e-12	1.22776	140.106	203.4	3.4
M140T230	6.19785e+06	7.40977e+06	43.64	8.02876e+06	1.0523e+07	57.2	0.77	-0.37	0.577438	0.24	0.62877	0.201156	140.069	230.3	3.8
M140T247	4.11327e+06	4.22101e+06	5.26	81160.9	82907.8	11.04	50.68	5.66	6.62805e-18	17.18	1.80351e-16	1.23315	140.106	247.1	4.1
M140T263	5.77489e+06	5.80894e+06	3.71	7.59539e+06	7.70686e+06	5.27	0.76	-0.4	1.13183e-07	6.95	3.24624e-07	1.17839	140.069	263	4.4
M140T41_2	3.0962e+06	3.02867e+06	18.68	1.02583e+06	1.02029e+06	4	3.02	1.59	2.97933e-06	5.53	6.93266e-06	1.20186	140.027	41.1	0.7
M140T41_3	3.0309e+06	2.95797e+06	14.97	453257	451240	5.81	6.69	2.74	3.42557e-09	8.47	1.26999e-08	1.22633	140.055	41	0.7
M140T42	1.59589e+07	1.59953e+07	1.81	712827	697105	4.85	22.39	4.48	7.12224e-15	14.15	8.12994e-14	1.23395	139.962	42.2	0.7
M140T49	4.64719e+06	4.67988e+06	7.77	6.49531e+06	6.63161e+06	6.6	0.72	-0.48	1.92983e-06	5.71	4.59793e-06	1.1437	140.081	48.6	0.8
M140T50	1.44939e+07	1.25214e+07	29.65	623312	629074	3.38	23.25	4.54	3.14056e-08	7.5	9.82126e-08	1.2275	140.058	49.7	0.8
M140T52	2.24259e+07	2.23313e+07	9.51	318741	313633	12.27	70.36	6.14	2.70071e-17	16.57	5.90951e-16	1.23288	140.106	52.2	0.9
M140T67	1.27861e+07	1.30347e+07	5.87	1814963	1.84089e+06	4.57	7.04	2.82	5.96389e-17	16.22	1.16652e-15	1.23268	140.106	67	1.1
M140T70_1	1.13437e+08	1.24076e+08	28.83	4.74277e+07	4.6357e+07	4.66	2.39	1.26	0.000458492	3.34	0.000794576	1.09611	140.033	70.1	1.2
M140T70_2	2.24154e+07	2.20378e+07	6.09	3.01372e+07	3.08847e+07	8.61	0.74	-0.43	9.69395e-06	5.01	2.11176e-05	1.11466	140.07	70.2	1.2
M140T76	4.30814e+06	4.37783e+06	2.74	191861	187730	14.72	22.45	4.49	7.04444e-10	9.15	2.94811e-09	1.23187	140.143	75.8	1.3
M140T81	6.42104e+06	6.38374e+06	2.35	264887	257324	6.75	24.24	4.6	1.99293e-13	12.7	1.62206e-12	1.2337	140.089	80.6	1.3
M140T84	2.53091e+07	2.9567e+07	30.22	1.04594e+06	1.04585e+06	5.77	24.2	4.6	2.97785e-07	6.53	7.97336e-07	1.21986	140.052	84.1	1.4
M140T96	1.7948e+07	1.78266e+07	2.07	581409	581945	16.05	30.87	4.95	1.12679e-09	8.95	4.56535e-09	1.23198	140.07	95.5	1.6
M141T149	1.55789e+06	1.53676e+06	3.89	1.75824e+06	1.70696e+06	7.21	0.89	-0.17	0.00193959	2.71	0.00308711	0.927272	141.016	148.7	2.5
M141T154	5.31772e+06	5.53338e+06	9.63	1.90969e+07	1.87744e+07	4.23	0.28	-1.84	6.0177e-13	12.22	4.46099e-12	1.22696	141.037	153.6	2.6
M141T231	6.80545e+06	6.41646e+06	13.78	432385	447221	9.36	15.74	3.98	1.0555e-14	13.98	1.16168e-13	1.23052	141.054	230.8	3.8
M141T247	1.34905e+06	1.35542e+06	6.73	1.57881e+06	1.60738e+06	9.64	0.85	-0.23	0.00487678	2.31	0.00743464	0.870076	141.017	247.4	4.1
M141T41_2	1.21377e+07	1.22502e+07	2.12	3.6269e+06	3.60871e+06	3.49	3.35	1.74	1.23078e-17	16.91	3.02525e-16	1.23304	140.995	41	0.7
M141T41_3	1.26046e+07	1.25019e+07	2.67	1.7083e+07	1.72016e+07	2.77	0.74	-0.44	8.09717e-11	10.09	4.01807e-10	1.21767	141.026	41.1	0.7
M141T41_4	6.56817e+07	6.4971e+07	17.87	6.12112e+07	5.51446e+07	26.55	1.07	0.1	0.500083	0.3	0.555614	0.242933	141.05	41.2	0.7
M141T42	5.79471e+06	5.81597e+06	2.11	231722	230165	8.06	25.01	4.64	3.40181e-12	11.47	2.17185e-11	1.23355	140.961	41.7	0.7
M141T53	1.34196e+07	1.31106e+07	5.61	1.07359e+06	1.08807e+06	3.73	12.5	3.64	6.89979e-19	18.16	2.58269e-17	1.23349	141.101	53.4	0.9
M141T64	6.21722e+06	6.67421e+06	15.84	1.08334e+07	9.87823e+06	19.23	0.57	-0.8	7.77146e-05	4.11	0.000149665	1.06244	140.987	64.4	1.1
M141T70_1	5.74713e+06	6.15174e+06	28.51	126020	113985	58.81	45.6	5.51	3.88751e-08	7.41	1.20044e-07	1.18751	141.037	70.2	1.2
M141T70_2	3.23917e+06	3.19661e+06	6.64	44101.7	52325.8	42.36	73.45	6.2	2.52295e-07	6.6	6.83226e-07	1.22121	141.065	70.2	1.2
M141T70_3	4.58376e+06	4.60221e+06	2.14	1.51135e+06	2.33689e+06	94.09	3.03	1.6	0.0471749	1.33	0.0634217	0.72045	141.101	70	1.2
M141T83	1.85949e+06	1.89563e+06	6.16	2.01133e+06	2.05322e+06	7.55	0.92	-0.11	0.0612108	1.21	0.081123	0.632257	141.138	82.5	1.4
M141T89	4.30013e+06	4268197	5.7	163479	165100	14.51	26.3	4.72	2.30536e-11	10.64	1.26486e-10	1.23185	141.009	89.3	1.5
M142T154	1.50276e+06	1.54271e+06	5.47	2.07716e+06	2.13132e+06	6.23	0.72	-0.47	3.07819e-07	6.51	8.23009e-07	1.16787	142.037	154.1	2.6
M142T166	1.30473e+08	7.2736e+07	78.38	2.82407e+08	3.18242e+08	66.89	0.46	-1.11	0.120082	0.92	0.152486	0.536827	141.956	165.7	2.8
M142T167	1.4232e+07	1.3347e+07	23.98	1.88104e+07	1.83641e+07	27.77	0.76	-0.4	0.0816944	1.09	0.10653	0.593462	142.031	167.5	2.8
M142T184	1.22133e+08	1.2188e+08	1.09	7.51759e+07	7.34511e+07	7.15	1.62	0.7	1.26081e-06	5.9	3.08468e-06	1.21184	141.956	183.9	3.1
M142T232	1.24753e+06	1.26221e+06	4.21	56565.1	57922.4	5.39	22.05	4.46	9.67024e-20	19.01	4.88413e-18	1.23369	142.158	231.8	3.9
M142T253	1.77601e+08	1.74938e+08	6.85	3.16241e+07	3.18926e+07	1.79	5.62	2.49	6.73449e-11	10.17	3.38977e-10	1.23256	141.956	252.7	4.2
M142T262	4.16282e+06	4.14949e+06	2.12	224251	120489	84.85	18.56	4.21	2.62475e-05	4.58	5.37487e-05	1.18145	142.122	262.4	4.4
M142T314	1.36087e+06	1.37708e+06	4.55	3.23799e+06	3.20495e+06	2.19	0.42	-1.25	8.97749e-15	14.05	1.00455e-13	1.2306	142.067	313.8	5.2
M142T41_2	4.21115e+06	4.22363e+06	7.01	631595	648908	6.41	6.67	2.74	1.79934e-15	14.74	2.4301e-14	1.23148	142.025	41	0.7
M142T41_3	5.00504e+06	4.90277e+06	11.04	3.63829e+06	3.55824e+06	16.43	1.38	0.46	0.000928856	3.03	0.00154023	0.966115	142.051	41.1	0.7
M142T48	3.27117e+07	3.26248e+07	2.74	65225.5	61253	33.28	501.52	8.97	2.93416e-09	8.53	1.10053e-08	1.23144	142.073	48.3	0.8
M142T54	1.32007e+08	1.32507e+08	8.89	2831666	2.84241e+06	1.55	46.62	5.54	9.92397e-12	11	5.75762e-11	1.23364	142.122	53.6	0.9
M142T70_1	4.38985e+07	4.42693e+07	6.38	3.07799e+08	3.10123e+08	4.36	0.14	-2.81	1.07561e-16	15.97	1.96812e-15	1.23251	142.049	70.1	1.2
M142T70_2	2.39826e+07	2.44114e+07	16.44	2.53734e+08	2.50423e+08	5.67	0.09	-3.4	1.65859e-09	8.78	6.51943e-09	1.22841	142.122	69.6	1.2
M142T79	3.2785e+07	3.33422e+07	20.5	5.93176e+07	5.98328e+07	3.41	0.55	-0.86	0.000286054	3.54	0.000510495	1.11311	142.085	79.3	1.3
M142T90	3.83125e+06	3.62122e+06	10.23	4.27165e+06	4.17321e+06	15.51	0.9	-0.16	0.184289	0.73	0.226227	0.464461	142.031	90.3	1.5
M143T107	2.7643e+07	2.63944e+07	12.15	2.64801e+07	2.69196e+07	5.49	1.04	0.06	0.477661	0.32	0.532789	0.255415	143.038	106.8	1.8
M143T122	1.85065e+07	1.78039e+07	26.59	1.29935e+07	1.27251e+07	27.02	1.42	0.51	0.0214958	1.67	0.0302212	0.748616	143.038	122.2	2
M143T142	4.54958e+06	4.53027e+06	6.18	1.15777e+06	1.1556e+06	6.9	3.93	1.97	5.28164e-14	13.28	4.88056e-13	1.22938	143.04	142.3	2.4
M143T184	1.93876e+07	1.89182e+07	51.76	2.62306e+07	2.88188e+07	21.46	0.74	-0.44	0.129983	0.89	0.164069	0.543355	143.04	183.9	3.1
M143T214	7.14202e+06	7.31694e+06	7.4	3.62815e+06	3.61552e+06	3.12	1.97	0.98	2.62808e-08	7.58	8.33166e-08	1.21857	143.069	214.5	3.6
M143T220	1.30844e+07	1.16351e+07	81.07	1.60392e+07	1.09923e+07	112.89	0.82	-0.29	0.929044	0.03	0.941946	0.0327434	143.04	220.2	3.7
M143T239	3.27684e+06	3.19867e+06	20.54	2.61436e+06	2.50753e+06	12.61	1.25	0.33	0.0403358	1.39	0.0548269	0.682314	143.038	238.5	4
M143T247	1.41115e+06	1.34352e+06	11.59	2.04122e+06	2.06346e+06	6.75	0.69	-0.53	7.03409e-06	5.15	1.56092e-05	1.12095	143.088	246.7	4.1
M143T251	1.54154e+07	1.07829e+07	92.91	7.30004e+06	5.12247e+06	53.04	2.11	1.08	0.35561	0.45	0.410435	0.330201	143.038	250.8	4.2
M143T34	4.01606e+07	3.56376e+07	60.67	1.3954e+07	1.40242e+07	61.68	2.88	1.53	0.0520688	1.28	0.0696708	0.652182	143.038	34.3	0.6
M143T42	1.05267e+07	1.18374e+07	62.38	8.61372e+06	7.62558e+06	63.16	1.22	0.29	0.887976	0.05	0.90654	0.0514853	142.961	42.3	0.7
M143T49	4.59338e+07	4.59497e+07	3.6	645484	694595	30.4	71.16	6.15	1.53544e-08	7.81	5.06367e-08	1.22907	143.081	48.8	0.8
M143T54	7.74524e+06	6.66917e+06	31	364814	348083	25.87	21.23	4.41	3.01516e-11	10.52	1.62054e-10	1.22027	143.125	53.7	0.9
M143T62	4.51692e+07	4.49818e+07	2.14	3.84741e+07	3.82111e+07	2.35	1.17	0.23	1.34781e-08	7.87	4.47893e-08	1.19523	143.039	62.3	1
M144T128	7.83401e+06	7.85469e+06	0.75	531634	532186	1.67	14.74	3.88	5.78772e-26	25.24	5.33483e-23	1.23418	144.08	128.3	2.1
M144T168	537965	572500	16.08	883026	853042	15.45	0.61	-0.71	9.14203e-05	4.04	0.00017433	1.05699	144.027	167.6	2.8
M144T239	1.66737e+07	1.66384e+07	2.84	4.63936e+06	4.74465e+06	7.29	3.59	1.85	2.00134e-10	9.7	9.27585e-10	1.23019	144.101	238.6	4
M144T32	1.46386e+06	1.46693e+06	3.35	534114	534377	3.52	2.74	1.45	1.00437e-15	15	1.43254e-14	1.23173	143.958	31.7	0.5
M144T41	5.69905e+06	5.66441e+06	4.81	3.1108e+06	2.90419e+06	18.7	1.83	0.87	4.69803e-05	4.33	9.3102e-05	1.15199	143.958	41.1	0.7
M144T42	1.15065e+07	1.1998e+07	7.21	3.11691e+06	3.11379e+06	3.17	3.69	1.88	1.46362e-14	13.83	1.54624e-13	1.23033	143.996	41.6	0.7
M144T447	2.59375e+06	2.77211e+06	14.14	27350.4	26167.5	15.41	94.83	6.57	5.84227e-16	15.23	8.77411e-15	1.23195	144.137	447.2	7.5
M144T53	2.24712e+09	2.28698e+09	4.68	2.10474e+08	2.08277e+08	6.68	10.68	3.42	1.78584e-17	16.75	4.12815e-16	1.23295	144.101	53	0.9
M144T70_2	3.96899e+08	3.42428e+08	19.04	1.9808e+07	2.37468e+07	41.49	20.04	4.32	2.25512e-07	6.65	6.16813e-07	1.20735	144.101	70	1.2
M144T71	6.76303e+07	6.59002e+07	42.4	4.87884e+06	4.66733e+06	14.24	13.86	3.79	3.17644e-06	5.5	7.37047e-06	1.1955	144.047	71	1.2
M144T78	2.03193e+08	2.0276e+08	1.81	1.96569e+08	1.89602e+08	7.43	1.03	0.05	0.258826	0.59	0.307886	0.413927	144.064	78.1	1.3
M145T159	511377	413925	41.23	241353	123937	127.13	2.12	1.08	0.00587287	2.23	0.00885976	0.856705	145.1	158.5	2.6
M145T207	2.3916e+06	1.96887e+06	52.15	3.04565e+06	1.6716e+06	84.84	0.79	-0.35	0.85853	0.07	0.883326	0.0647734	145.091	206.9	3.4
M145T268	4.85084e+06	4.86223e+06	1.04	274816	269633	14.96	17.65	4.14	1.9043e-09	8.72	7.41409e-09	1.23184	145.075	267.7	4.5
M145T308	1.27699e+07	1.38601e+07	16.54	384648	365632	15.82	33.2	5.05	6.03821e-14	13.22	5.49023e-13	1.22928	145.169	308.5	5.1
M145T34	4.73164e+06	4.86528e+06	6.09	1.87194e+06	1.87856e+06	4.66	2.53	1.34	6.52183e-13	12.19	4.79481e-12	1.22686	144.981	34.1	0.6
M145T365	3.38299e+07	3.79663e+07	39.78	1.74507e+07	1.66913e+07	13.87	1.94	0.96	0.162907	0.79	0.201997	0.511963	144.981	364.8	6.1
M145T396	5.13005e+07	5.11003e+07	4.11	4.51971e+06	4.21245e+06	15.23	11.35	3.5	1.46626e-09	8.83	5.81926e-09	1.23008	144.981	396.1	6.6
M145T41	3.63979e+06	3.35253e+06	47.49	5.906e+06	5.87976e+06	3.93	0.62	-0.7	0.00952943	2.02	0.0140316	0.90308	144.956	41.1	0.7
M145T424	2.78042e+07	2.51311e+07	43.16	2.8214e+07	2.01633e+07	47.63	0.99	-0.02	0.94936	0.02	0.959509	0.0233546	144.981	423.6	7.1
M145T448	8.85185e+07	8.00649e+07	23.48	1.14093e+08	1.13841e+08	2.92	0.78	-0.37	0.0186151	1.73	0.0263824	0.832739	144.981	448.4	7.5
M145T49	2.44214e+08	1.61555e+08	55.08	1.53388e+08	1.60255e+08	10.4	1.59	0.67	0.0952334	1.02	0.122887	0.604488	145.048	49.1	0.8
M145T53	1.29513e+08	1.34618e+08	14.48	3.19102e+06	3.32765e+06	14.62	40.59	5.34	5.64953e-15	14.25	6.5793e-14	1.23093	145.104	53.1	0.9
M145T63	1.24531e+07	1.24021e+07	2.35	328150	283282	27.86	37.95	5.25	1.76706e-08	7.75	5.75034e-08	1.22916	144.981	63.1	1.1
M145T70	2.07922e+07	1.76526e+07	41.04	8.35286e+06	8.24029e+06	5.89	2.49	1.32	0.0010757	2.97	0.00176822	1.05511	145.104	70.1	1.2
M145T71	2.3189e+07	2.28467e+07	2.47	2.97859e+07	2.92541e+07	5.29	0.78	-0.36	7.32253e-08	7.14	2.15899e-07	1.18229	145.049	71.1	1.2
M145T72	3.53346e+06	2.74658e+06	59.76	1.31795e+07	1.07112e+07	57.73	0.27	-1.9	0.00139907	2.85	0.00226443	0.945612	144.981	72.3	1.2
M145T78	9.84938e+06	1.0117e+07	12.07	1.41887e+07	1.39422e+07	19.84	0.69	-0.53	0.00126903	2.9	0.00206483	0.950932	145.068	78.1	1.3
M146T106	4.95473e+06	6.08259e+06	45.76	6.24988e+06	6.37684e+06	8.31	0.79	-0.34	0.181208	0.74	0.222779	0.492321	146.059	106.1	1.8
M146T262	1.51589e+06	1.52375e+06	12.45	1.29081e+06	1.24358e+06	7.84	1.17	0.23	0.0153203	1.81	0.0219875	0.779945	146.07	261.6	4.4
M146T264	1.49424e+06	1.49699e+06	2.44	2.35484e+06	2.35554e+06	2.37	0.63	-0.66	1.67324e-13	12.78	1.38786e-12	1.22833	146.059	264.2	4.4
M146T39	3.7486e+06	3.76514e+06	3.44	2.44022e+06	1.504e+06	49.02	1.54	0.62	0.0284486	1.55	0.0394471	0.786025	146.164	39.3	0.7
M146T41_1	6.47252e+06	6.40292e+06	8.08	966655	983643	6.83	6.7	2.74	4.728e-15	14.33	5.62327e-14	1.23095	145.953	41	0.7
M146T41_2	4.71199e+06	5.25629e+06	42.47	3.09476e+07	3.05979e+07	10.88	0.15	-2.72	2.86342e-05	4.54	5.84253e-05	1.16844	146.029	41.2	0.7
M146T41_3	1.88088e+06	2.01119e+06	17.39	9.01244e+06	9.03365e+06	4.84	0.21	-2.26	1.37838e-07	6.86	3.89582e-07	1.21892	146.496	41.4	0.7
M146T49_1	5.31664e+06	3.25385e+06	85.52	6.47015e+06	2.63225e+06	115.11	0.82	-0.28	0.986806	0.01	0.989624	0.00615732	146.052	48.8	0.8
M146T49_2	1.64902e+07	1.62958e+07	5.8	1.99491e+07	2.02555e+07	6.69	0.83	-0.27	0.000108121	3.97	0.000204326	1.05195	146.08	49.1	0.8
M146T59	2.63978e+07	2.77792e+07	14.48	1.27037e+07	1.21241e+07	15.35	2.08	1.06	8.27596e-07	6.08	2.07645e-06	1.1558	145.989	58.6	1
M146T70_1	5.32735e+06	5.34319e+06	2.57	4.91621e+06	5.44331e+06	30.48	1.08	0.12	0.431861	0.36	0.48753	0.291469	146.08	70	1.2
M146T70_2	1.98007e+08	1.96137e+08	7.32	2.33e+09	2.31938e+09	2.83	0.08	-3.56	7.20675e-13	12.14	5.25124e-12	1.2332	146.117	70.1	1.2
M146T72	2.05083e+06	2.05621e+06	2.93	821434	857883	9.55	2.5	1.32	6.48225e-08	7.19	1.92898e-07	1.22086	145.512	72.2	1.2
M146T86	9.75236e+06	9.6967e+06	1.14	3.05293e+07	2.85848e+07	16.59	0.32	-1.65	7.72711e-07	6.11	1.94603e-06	1.21696	146.117	86.1	1.4
M146T89	6.06327e+06	6.07802e+06	2.32	9.60497e+06	9.46022e+06	3.95	0.63	-0.66	4.97746e-12	11.3	3.08435e-11	1.22387	146.059	88.6	1.5
M147T118	2.12473e+06	2.5287e+06	33.59	40789.8	41728.6	18.59	52.09	5.7	3.8217e-11	10.42	2.01871e-10	1.21964	147.049	117.6	2
M147T132	1.42278e+06	1.46754e+06	6.11	12468.6	12395.2	29.48	114.11	6.83	4.97772e-09	8.3	1.79578e-08	1.22969	147.054	131.7	2.2
M147T147	4.72403e+06	5.02192e+06	19.47	4.29803e+06	4.32615e+06	4.26	1.1	0.14	0.358085	0.45	0.412904	0.338813	147.091	146.8	2.4
M147T181	3.69306e+06	3.26432e+06	30.3	34551.2	33672.6	19.27	106.89	6.74	5.98089e-14	13.22	5.4583e-13	1.22927	147.054	181.1	3
M147T195	757787	756029	2.15	28748	29243	3.52	26.36	4.72	1.01979e-22	21.99	2.03241e-20	1.23406	147.116	194.7	3.2
M147T266	1.37312e+06	1.36327e+06	5.92	3.95565e+06	3.90041e+06	4.22	0.35	-1.53	7.23089e-14	13.14	6.43968e-13	1.2291	147.091	265.9	4.4
M147T41	8.82483e+06	8.55338e+06	10.15	1.22962e+07	1.17603e+07	13.56	0.72	-0.48	0.000135387	3.87	0.000251979	1.04466	147.03	41.2	0.7
M147T423	2.81849e+07	2.8083e+07	3.24	484933	453259	14.03	58.12	5.86	5.68434e-11	10.25	2.89913e-10	1.23293	146.979	422.5	7
M147T44	4.02409e+06	3.98319e+06	4.66	272201	274785	4.5	14.78	3.89	2.17934e-19	18.66	9.62302e-18	1.23361	147.112	43.6	0.7
M147T448	7.16767e+07	6.64755e+07	60.12	8.22993e+06	8.51798e+06	9.39	8.71	3.12	0.000663334	3.18	0.00112395	1.08185	146.979	448.3	7.5
M147T48	1.03164e+07	1.04518e+07	4.25	1.66546e+07	1.65052e+07	3.48	0.62	-0.69	2.73271e-11	10.56	1.47843e-10	1.22046	147.075	48.2	0.8
M147T52	6.90575e+06	7.00157e+06	6.45	2.1045e+07	2.11041e+07	3.85	0.33	-1.61	5.25044e-14	13.28	4.86391e-13	1.22936	147.12	52.1	0.9
M147T54	2.44457e+07	2.37233e+07	5.85	2.98146e+07	3.00214e+07	7.06	0.82	-0.29	8.93004e-05	4.05	0.000170375	1.05799	147.091	54.2	0.9
M147T75	9.69835e+07	9.36372e+07	43.19	1.26758e+08	9.59455e+07	77.51	0.77	-0.39	0.631454	0.2	0.678471	0.173105	147.09	74.7	1.2
M148T223	6.6709e+06	5.97199e+06	19	8.06e+06	8.06852e+06	2.52	0.83	-0.27	0.0275945	1.56	0.0383635	0.785889	148.075	223	3.7
M148T225	7.49619e+06	8.57922e+06	43.5	1.97247e+07	2.22822e+07	31.31	0.38	-1.4	0.000913684	3.04	0.00151712	0.967201	148.016	225.3	3.8
M148T251	2.57514e+06	2.3053e+06	21.5	2.53664e+06	2.53903e+06	1.69	1.02	0.02	0.971186	0.01	0.977682	0.0131749	148.019	251.1	4.2
M148T281	4.43643e+06	4.45639e+06	2.04	2.88186e+06	2.87785e+06	2.55	1.54	0.62	1.92533e-13	12.72	1.57574e-12	1.22821	148.075	281	4.7
M148T311	2.60379e+06	2.47927e+06	9.37	2.96599e+06	3.09642e+06	11.18	0.88	-0.19	0.0393342	1.41	0.0535939	0.685105	148.075	310.9	5.2
M148T34	1.61712e+07	1.62407e+07	4.12	1.98614e+07	1.98696e+07	1.47	0.81	-0.3	2.76665e-06	5.56	6.46427e-06	1.18908	148.017	34.1	0.6
M148T49	3.49665e+08	3.83824e+08	42.55	4.22286e+08	2.44522e+08	89.97	0.83	-0.27	0.884754	0.05	0.904628	0.0525401	148.059	48.8	0.8
M148T50	7.95102e+06	7.81147e+06	2.74	6.81259e+06	6.91578e+06	3.54	1.17	0.22	9.84685e-07	6.01	2.4481e-06	1.15357	148.107	49.9	0.8
M148T51	3.05999e+07	3.108e+07	7.43	1.449e+08	2.27207e+08	87.48	0.21	-2.24	0.32157	0.49	0.375021	0.367295	148.096	51.1	0.9
M148T71	2.83446e+06	2.83966e+06	2.57	8.59151e+06	8.56322e+06	2.66	0.33	-1.6	9.63307e-18	17.02	2.51004e-16	1.23307	148.075	71.5	1.2
M148T73	2.14697e+07	2.16459e+07	1.16	2.62075e+07	2.26817e+07	58.81	0.82	-0.29	0.666069	0.18	0.712032	0.160761	148.095	73.4	1.2
M149T109	1.6717e+06	1.6816e+06	3.56	15774.9	16050.9	3.37	105.97	6.73	1.2447e-23	22.9	4.17202e-21	1.23411	149.072	108.9	1.8
M149T118	6.85888e+06	6.65541e+06	7.64	144750	116115	70.11	47.38	5.57	1.05382e-06	5.98	2.61294e-06	1.21387	149.106	117.9	2
M149T149	2.3592e+07	2.34744e+07	2.1	1.12954e+07	1.1319e+07	2.44	2.09	1.06	2.83469e-16	15.55	4.56398e-15	1.23222	149.002	148.6	2.5
M149T158	2.25618e+06	2.24256e+06	2.72	2.13603e+06	2.1384e+06	1.27	1.06	0.08	0.000423863	3.37	0.000737336	1.00162	149.095	158.3	2.6
M149T210	7.66592e+06	6.4071e+06	44.23	267201	259805	8.89	28.69	4.84	5.1526e-08	7.29	1.55718e-07	1.22293	149.106	209.9	3.5
M149T219	4.87285e+06	4.27014e+06	25.67	393178	388732	3.21	12.39	3.63	1.07787e-07	6.97	3.10355e-07	1.22433	149.07	218.7	3.6
M149T228	1.24317e+06	1.16688e+06	16.52	168948	167188	2.34	7.36	2.88	1.77714e-08	7.75	5.77805e-08	1.22834	149.059	228.1	3.8
M149T255	3.35478e+06	3.32963e+06	3.36	137297	137811	4.31	24.43	4.61	4.20292e-21	20.38	3.87404e-19	1.23391	149.07	254.8	4.2
M149T271	6.91219e+07	6.92749e+07	11.16	6.35538e+07	6.42094e+07	20.27	1.09	0.12	0.331642	0.48	0.385184	0.345711	149.106	271.2	4.5
M149T291	914563	872557	43.21	24290.9	24912.1	11.14	37.65	5.23	1.78329e-06	5.75	4.26948e-06	1.20591	149.131	290.7	4.8
M149T321	2.58549e+07	2.60723e+07	2.55	5.40549e+06	3.21651e+06	108.24	4.78	2.26	0.000337298	3.47	0.000595887	1.11455	149.022	320.5	5.3
M149T324	2.38349e+06	2.37691e+06	9.17	58705.4	60187.3	44.96	40.6	5.34	8.91099e-06	5.05	1.95216e-05	1.19434	149.106	324.3	5.4
M149T35	4.1405e+07	4.15171e+07	2.99	2.12878e+06	2.10534e+06	4.61	19.45	4.28	8.68983e-21	20.06	6.60606e-19	1.23388	148.975	34.5	0.6
M149T413	5.90198e+07	5.81128e+07	20.46	2.14003e+08	1.98286e+08	28.72	0.28	-1.86	6.01155e-07	6.22	1.54028e-06	1.15983	149.022	413	6.9
M149T49	2.1352e+07	1.97726e+07	11.73	4.60878e+06	4.55186e+06	5.26	4.63	2.21	5.08419e-13	12.29	3.83342e-12	1.22712	149.063	49.1	0.8
M149T53	5.07867e+07	5.94201e+07	31.4	3.33333e+07	3.39348e+07	6.19	1.52	0.61	0.0399172	1.4	0.0543281	0.736509	149.106	53.3	0.9
M149T71	3.34953e+07	3.35056e+07	2.77	3.51669e+07	3.44758e+07	5.66	0.95	-0.07	0.0669215	1.17	0.0883263	0.620014	149.106	70.6	1.2
M149T95	1.45874e+07	1.63797e+07	31.09	99879.6	93225.8	45.53	146.05	7.19	2.55073e-10	9.59	1.15819e-09	1.21423	149.106	94.6	1.6
M150T103	1.11263e+07	1.06246e+07	8.05	2.03681e+06	2.07207e+06	6.86	5.46	2.45	2.01687e-14	13.7	2.06849e-13	1.23012	150.054	103.1	1.7
M150T185	5.6525e+06	5.57634e+06	5.13	3.07277e+06	4.36106e+06	58.76	1.84	0.88	0.0265416	1.58	0.0369487	0.794957	150.09	185.5	3.1
M150T215	3.62868e+06	3.63445e+06	2.59	2.7707e+06	2.74447e+06	3.09	1.31	0.39	4.92539e-10	9.31	2.12396e-09	1.21184	150.09	214.9	3.6
M150T231	2.93328e+06	2.93111e+06	3.13	177300	176273	5.51	16.54	4.05	9.11812e-20	19.04	4.735e-18	1.2337	150.054	230.8	3.8
M150T241	2.80393e+06	2.82176e+06	1.53	240753	236459	5.6	11.65	3.54	1.38599e-12	11.86	9.472e-12	1.23367	150.127	240.9	4
M150T271	3.3188e+06	3.26643e+06	6.03	1.2137e+07	1.0047e+07	29.6	0.27	-1.87	1.84839e-05	4.73	3.87106e-05	1.17839	150.11	271.1	4.5
M150T296	1.10318e+06	997127	24.92	99837.7	97126.3	11.22	11.05	3.47	5.2003e-12	11.28	3.20806e-11	1.22379	150.054	295.9	4.9
M150T320	1.43798e+06	1.41209e+06	4.91	118119	118125	5.64	12.17	3.61	2.91663e-18	17.54	8.96134e-17	1.23329	150.026	320.5	5.3
M150T34	3.24456e+06	2.97315e+06	23.76	85238.1	85143.2	5.82	38.06	5.25	5.67017e-10	9.25	2.42107e-09	1.23082	149.987	34	0.6
M150T42	2.39168e+07	2.40297e+07	1.48	572567	588638	5.94	41.77	5.38	3.04176e-13	12.52	2.39125e-12	1.23393	149.952	41.9	0.7
M150T448	4.17589e+06	4.12654e+06	13.27	101149	103332	10.04	41.28	5.37	2.17653e-16	15.66	3.62296e-15	1.23229	150.127	447.6	7.5
M150T49	3.19705e+07	3.028e+07	10.93	3.71793e+07	3.80249e+07	5.4	0.86	-0.22	0.00573114	2.24	0.00865481	0.858254	150.076	48.9	0.8
M150T54_1	2.76612e+07	2.87457e+07	24.78	2.44579e+07	2.73229e+07	38.01	1.13	0.18	0.45479	0.34	0.510478	0.268932	150.057	53.6	0.9
M150T70_1	1.52972e+07	1.52671e+07	13.58	1.80354e+07	1.79284e+07	11.66	0.85	-0.24	0.0276877	1.56	0.038479	0.722967	150.057	70	1.2
M150T70_2	3.45575e+07	3.42283e+07	3.78	6.49498e+07	6.47128e+07	2.5	0.53	-0.91	9.67479e-14	13.01	8.35385e-13	1.22888	150.09	70.2	1.2
M150T97	7.88509e+06	7.93113e+06	1.42	7014	7094.17	18.2	1124.19	10.13	4.32195e-11	10.36	2.24279e-10	1.23354	150.127	96.9	1.6
M151T131	6.27465e+07	6.27421e+07	1.68	2.93546e+06	2.91978e+06	1.57	21.38	4.42	1.76021e-25	24.75	1.29798e-22	1.23417	151.086	131.2	2.2
M151T136	2.33158e+06	2.05014e+06	39.16	2.33186e+06	2.31891e+06	3.28	1	0	0.698394	0.16	0.742283	0.143827	151.074	135.7	2.3
M151T190	6.23493e+06	6.29214e+06	3.25	45870.5	44922.9	10.98	135.92	7.09	6.8968e-13	12.16	5.05537e-12	1.23368	151.111	189.7	3.2
M151T222	2.97364e+06	2.65167e+06	22.54	1.48283e+06	1.49706e+06	3.38	2.01	1	0.00011407	3.94	0.000215074	1.14179	151.074	222.1	3.7
M151T242	5.05531e+06	4.70282e+06	34.63	2.06449e+06	1.88827e+06	26.22	2.45	1.29	6.38581e-05	4.19	0.000124278	1.06815	151.075	241.5	4
M151T246	1.17944e+07	1.17485e+07	2.01	3.79176e+06	3.80709e+06	2.02	3.11	1.64	3.51331e-19	18.45	1.472e-17	1.23358	151.085	246	4.1
M151T252	4.48296e+07	4.37958e+07	4.86	333771	338700	4.21	134.31	7.07	1.39611e-22	21.86	2.63973e-20	1.23405	151.122	252.1	4.2
M151T263	7.97631e+06	8.02149e+06	2.67	501605	553725	30.2	15.9	3.99	3.70711e-06	5.43	8.51862e-06	1.20587	151.085	262.7	4.4
M151T292	2.29164e+06	2.29957e+06	28.35	914515	914919	1.96	2.51	1.33	0.000178077	3.75	0.000325936	1.13532	151.085	291.6	4.9
M151T304	1.08721e+08	6.55399e+07	50.89	5.74356e+06	6.65503e+06	35.57	18.93	4.24	6.21203e-07	6.21	1.58723e-06	1.15941	151.122	303.9	5.1
M151T325	9.82202e+06	1.21412e+07	47.33	5.74524e+06	5.67285e+06	2.19	1.71	0.77	0.200102	0.7	0.244014	0.473437	151.074	324.6	5.4
M151T41	1.51007e+09	1.51822e+09	1.36	2.90978e+08	2.90138e+08	2.23	5.19	2.38	1.45427e-21	20.84	1.60057e-19	1.23397	151.034	41.2	0.7
M151T54	2.14355e+08	2.14173e+08	1.83	4.55486e+07	4.44067e+07	4.45	4.71	2.23	3.87577e-13	12.41	2.98101e-12	1.23323	151.122	53.9	0.9
M151T70	34410723	3.4338e+07	4.45	2.84797e+07	2.87449e+07	2.57	1.21	0.27	4.6331e-07	6.33	1.2068e-06	1.16325	151.086	70.3	1.2
M151T74	9.16546e+08	5.02137e+08	59.76	1.22418e+08	1.3518e+08	22.38	7.49	2.9	6.93951e-05	4.16	0.000134419	1.12048	151.122	73.5	1.2
M151T84	6.27939e+06	6.37582e+06	4.74	2.17304e+06	996109	92.55	2.89	1.53	0.00402304	2.4	0.00618426	0.977983	151.086	83.6	1.4
M151T94	9.11971e+06	9.12213e+06	0.74	1.4215e+07	1.4185e+07	0.91	0.64	-0.64	6.70063e-19	18.17	2.52784e-17	1.23348	151.105	93.9	1.6
M152T103	1.62279e+07	1.63976e+07	3.68	714772	719567	6.06	22.7	4.5	1.10001e-19	18.96	5.44395e-18	1.23369	152.07	102.6	1.7
M152T105	6.10923e+07	6.06438e+07	3.14	3.54276e+06	3.59617e+06	5.02	17.24	4.11	4.49333e-20	19.35	2.62967e-18	1.23375	152.117	105	1.8
M152T110	3.89477e+07	3.89946e+07	1.15	4.37516e+06	4.45006e+06	6.38	8.9	3.15	4.45815e-11	10.35	2.30374e-10	1.23329	152.106	109.8	1.8
M152T117	1.53434e+07	1.52387e+07	1.28	58235.4	57998.6	2.08	263.47	8.04	3.03203e-28	27.52	7.9379e-25	1.23421	152.052	116.7	1.9
M152T120	1.11308e+07	1.10715e+07	2.63	1.12921e+06	1.14513e+06	2.95	9.86	3.3	4.26996e-21	20.37	3.88725e-19	1.23392	152.033	119.8	2
M152T131	4.15939e+06	4.12051e+06	2.13	105448	105677	5.57	39.44	5.3	7.04079e-15	14.15	8.04942e-14	1.23395	152.089	130.8	2.2
M152T136	3.06611e+07	2.62194e+07	28.26	5.25935e+06	5.29006e+06	1.33	5.83	2.54	2.43281e-06	5.61	5.72154e-06	1.20972	152.07	136	2.3
M152T139	1.00757e+08	1.00208e+08	2.78	2.01615e+08	2.01033e+08	2.36	0.5	-1	2.44373e-15	14.61	3.15036e-14	1.23134	152.106	138.5	2.3
M152T161	1.94807e+07	1.93926e+07	3.08	998796	991339	11.49	19.5	4.29	9.28981e-11	10.03	4.54264e-10	1.23248	152.106	161.3	2.7
M152T180	9.82165e+06	9.77698e+06	3.47	1.81516e+06	1.80232e+06	10.87	5.41	2.44	1.40903e-09	8.85	5.60724e-09	1.22933	152.106	179.7	3
M152T226	7.42033e+06	8.4763e+06	20.39	467270	465222	6.43	15.88	3.99	4.98534e-09	8.3	1.79765e-08	1.22741	152.142	225.7	3.8
M152T228	3.56419e+06	3.69865e+06	7.31	5.08199e+06	5.056e+06	4.32	0.7	-0.51	1.2269e-07	6.91	3.50122e-07	1.17744	152.106	228.3	3.8
M152T245	2.38835e+07	2.45604e+07	9.83	1.83439e+06	1.82556e+06	1.72	13.02	3.7	5.30553e-10	9.28	2.27724e-09	1.23229	152.07	245.2	4.1
M152T252	3.9728e+06	3.88169e+06	7.61	280302	308162	23.93	14.17	3.83	1.90564e-07	6.72	5.26497e-07	1.21906	152.125	252.1	4.2
M152T257	1.57293e+07	1.54488e+07	9.41	1.17312e+06	143054	159.24	13.41	3.75	0.00121502	2.92	0.00198352	1.05572	152.106	256.7	4.3
M152T264	825403	824671	0.97	2803.98	2673.81	23.99	294.37	8.2	7.16941e-10	9.14	2.99871e-09	1.23258	152.039	264.2	4.4
M152T304	6.64445e+06	6.66897e+06	2.77	904754	928850	8.54	7.34	2.88	8.11551e-11	10.09	4.02446e-10	1.23199	152.125	303.9	5.1
M152T41	1.67989e+08	1.63218e+08	6.9	6.00358e+06	6030090	2.27	27.98	4.81	1.52075e-13	12.82	1.27143e-12	1.23375	152.035	41.2	0.7
M152T42	1.28916e+07	1.15157e+07	22.1	1.85927e+06	1.08594e+06	110.71	6.93	2.79	0.0024301	2.61	0.00382815	1.00695	151.949	41.9	0.7
M152T45	8.97118e+06	8.98813e+06	1.66	186401	186682	3.42	48.13	5.59	4.45021e-24	23.35	1.93034e-21	1.23413	152.021	45.1	0.8
M152T51	8.46315e+07	7.3638e+07	23.05	4.8236e+06	4.84617e+06	2.57	17.55	4.13	2.3765e-08	7.62	7.57315e-08	1.22828	152.056	51.4	0.9
M152T53	8.9369e+07	7.90189e+07	21.12	3.13608e+06	3.17993e+06	3.49	28.5	4.83	2.9597e-09	8.53	1.10955e-08	1.23058	152.07	52.8	0.9
M152T54_1	1.9877e+07	2.02633e+07	4.98	988278	1.00012e+06	3.4	20.11	4.33	3.00017e-20	19.52	1.89087e-18	1.23379	152.106	54.2	0.9
M152T54_2	2.47793e+07	2.47012e+07	1.39	6.14334e+06	6.16049e+06	6.07	4.03	2.01	3.69225e-10	9.43	1.62547e-09	1.232	152.125	53.9	0.9
M152T69	3.46102e+07	3.45014e+07	4.51	7.47629e+06	7.50709e+06	1.45	4.63	2.21	3.24681e-12	11.49	2.0783e-11	1.23324	152.07	69.4	1.2
M152T70_1	2.65658e+07	2.68039e+07	2.75	1.20287e+07	1.20016e+07	1.52	2.21	1.14	8.2816e-17	16.08	1.56586e-15	1.23258	152.056	70	1.2
M152T70_2	7.98506e+06	8.01095e+06	4.7	615105	603478	6.26	12.98	3.7	3.14433e-18	17.5	9.54168e-17	1.23327	152.081	69.9	1.2
M152T73	3.41083e+07	3.50735e+07	22.8	1.58916e+07	1.60751e+07	5.51	2.15	1.1	0.000115071	3.94	0.000216825	1.13324	152.125	73.4	1.2
M152T75	2.47848e+07	2.48084e+07	1.17	3.94975e+07	4.00418e+07	3.01	0.63	-0.67	4.87693e-10	9.31	2.1073e-09	1.22904	152.106	75.1	1.3
M153T103	2.34004e+07	2.33286e+07	2.24	1.86881e+07	1.88309e+07	2.33	1.25	0.32	3.79697e-10	9.42	1.66462e-09	1.21283	153.065	102.9	1.7
M153T105_1	8.84676e+07	8.14158e+07	29.65	8.56494e+07	7.89747e+07	31.51	1.03	0.05	0.773771	0.11	0.809331	0.104486	153.101	105.4	1.8
M153T123	1.30447e+07	1.3138e+07	1.91	112648	134370	51.42	115.8	6.86	2.90604e-06	5.54	6.76852e-06	1.20842	153.138	122.9	2
M153T145	7.67412e+06	7195354	24.9	7.48959e+07	7.02518e+07	11.18	0.1	-3.29	7.51019e-12	11.12	4.48786e-11	1.22308	153.065	145.4	2.4
M153T156	3.41602e+07	3.42155e+07	0.89	5.3383e+07	5.32036e+07	1.19	0.64	-0.64	1.06351e-17	16.97	2.71359e-16	1.23305	153.101	155.9	2.6
M153T180	3.94681e+07	4.02042e+07	3.41	2.98914e+07	2.9559e+07	4.23	1.32	0.4	1.27206e-08	7.9	4.2579e-08	1.19553	153.101	180.3	3
M153T207	9.8432e+06	1.24011e+07	33.61	157239	156353	14.95	62.6	5.97	3.85662e-09	8.41	1.4198e-08	1.2245	153.101	206.8	3.4
M153T231	2.23956e+06	2.40421e+06	18.61	70911.8	68905.2	6.91	31.58	4.98	2.36166e-09	8.63	8.96264e-09	1.22902	153.054	230.6	3.8
M153T257	1.96424e+06	1.94536e+06	2.69	1.60327e+06	1.54721e+06	7.21	1.23	0.29	0.000121717	3.91	0.00022844	1.11074	153.109	256.7	4.3
M153T34	3.45472e+07	3.36067e+07	6.4	179520	181264	12.58	192.44	7.59	5.30328e-19	18.28	2.08013e-17	1.23354	152.994	34.4	0.6
M153T41_1	2.79933e+06	2.82505e+06	5.38	91770	83897.8	15.59	30.5	4.93	3.0289e-11	10.52	1.62674e-10	1.232	152.534	41.1	0.7
M153T41_2	2.16495e+08	2.16304e+08	1.49	2.89651e+07	2.83524e+07	13.63	7.47	2.9	1.03603e-08	7.98	3.52548e-08	1.22979	153.032	41.2	0.7
M153T53	2.99619e+07	2.99218e+07	8.68	3.71684e+07	3.78315e+07	6.36	0.81	-0.31	0.000161015	3.79	0.000296905	1.03873	153.101	53.4	0.9
M153T54	8.39222e+06	8.39303e+06	0.99	171604	163755	9.67	48.9	5.61	2.45659e-11	10.61	1.34085e-10	1.23363	153.04	54.2	0.9
M153T70_1	5.87146e+06	5.71559e+06	4.52	334484	324829	12.83	17.55	4.13	2.79121e-11	10.55	1.50676e-10	1.23205	153.04	70	1.2
M153T70_2	2.04608e+07	1.94236e+07	19.81	1.21818e+07	1.18042e+07	16.94	1.68	0.75	0.000178085	3.75	0.000325936	1.03513	153.065	70.1	1.2
M153T70_3	1.03405e+07	1.03347e+07	2.49	373936	325441	23.24	27.65	4.79	1.12938e-08	7.95	3.8151e-08	1.22966	153.112	70.1	1.2
M153T83	3.02805e+08	3.34536e+08	31.65	3.29549e+07	3.19655e+07	10.71	9.19	3.2	1.84286e-05	4.73	3.86274e-05	1.17772	153.065	83.3	1.4
M154T103	3.62909e+07	1.72103e+07	93.08	2.30019e+07	2.30292e+07	27.61	1.58	0.66	0.604039	0.22	0.652914	0.190535	154.049	102.7	1.7
M154T105	7.94595e+06	7.99713e+06	6.17	1.26557e+06	1.20109e+06	16.37	6.28	2.65	3.16799e-09	8.5	1.18103e-08	1.22552	154.105	105.3	1.8
M154T135	1.60742e+07	1.59503e+07	4.67	2.48134e+07	2.5036e+07	1.88	0.65	-0.63	1.71242e-08	7.77	5.58734e-08	1.22028	154.085	135.4	2.3
M154T136	2.40571e+07	2.2681e+07	9.99	955311	956216	7.41	25.18	4.65	4.24694e-17	16.37	8.72338e-16	1.23275	154.049	136	2.3
M154T153	2.78846e+09	2195327917	36.91	1.1561e+08	1.15773e+08	5.24	24.12	4.59	1.58899e-07	6.8	4.45014e-07	1.22243	154.049	153.5	2.6
M154T156	5.52105e+06	5.50934e+06	2	28013.5	26137.6	24.69	197.09	7.62	2.05848e-09	8.69	7.95558e-09	1.23176	154.105	156	2.6
M154T162	7.74038e+06	7.668e+06	4.03	1.49312e+07	1.48984e+07	5.49	0.52	-0.95	8.54525e-12	11.07	5.04505e-11	1.22295	154.085	162.1	2.7
M154T214	1.55791e+06	1.56074e+06	1.75	4542.83	4692.09	37.12	342.94	8.42	1.75217e-07	6.76	4.86649e-07	1.22409	154.041	213.8	3.6
M154T223	1.00577e+07	1.00255e+07	2.19	42646.1	14979	125.21	235.84	7.88	2.34956e-05	4.63	4.83957e-05	1.18339	154.085	222.7	3.7
M154T233	1.10113e+07	1.16861e+07	25.46	854895	844768	39.03	12.88	3.69	1.69426e-08	7.77	5.53297e-08	1.19366	154.05	232.5	3.9
M154T236	4.27746e+06	4.2792e+06	2.56	165216	167832	14.6	25.89	4.69	8.71318e-10	9.06	3.59346e-09	1.23188	154.122	235.8	3.9
M154T246	1.15455e+07	1.15284e+07	1.42	1.32582e+07	1.32371e+07	1.77	0.87	-0.2	1.68453e-09	8.77	6.61081e-09	1.20667	154.158	246.2	4.1
M154T255	1.62219e+06	1.62945e+06	2.68	148590	150406	6.83	10.92	3.45	5.28609e-13	12.28	3.97751e-12	1.23327	154.057	254.9	4.2
M154T267	4.19092e+06	4.38398e+06	9.5	7.40534e+06	7.39254e+06	3.23	0.57	-0.82	1.28062e-06	5.89	3.13002e-06	1.20059	154.085	267.1	4.5
M154T335	3.24738e+06	3.24887e+06	2.3	146704	148304	14.96	22.14	4.47	1.54116e-09	8.81	6.10013e-09	1.23159	154.122	334.8	5.6
M154T41	1.82901e+07	1.9882e+07	22.37	917414	907384	7.19	19.94	4.32	6.46274e-08	7.19	1.92395e-07	1.22309	154.035	41.1	0.7
M154T42	8.22764e+06	8.15269e+06	2.21	1.63426e+06	1.62855e+06	4.42	5.03	2.33	3.49795e-18	17.46	1.04853e-16	1.23326	153.947	41.8	0.7
M154T45	4.70774e+06	4706562	2.03	87647.3	84412.1	11.33	53.71	5.75	2.46586e-11	10.61	1.34492e-10	1.23343	154.133	44.8	0.7
M154T51	3.38419e+07	3.30775e+07	3.94	1.30966e+06	1.28261e+06	18.2	25.84	4.69	2.79127e-09	8.55	1.05015e-08	1.23044	154.107	50.8	0.8
M154T53	3.41239e+07	3.38426e+07	4.36	2.23358e+06	475926	111.12	15.28	3.93	0.000866626	3.06	0.00144274	1.07383	154.096	53.1	0.9
M154T54	2.19313e+07	2.17336e+07	2.26	1.22826e+07	1.26965e+07	7.21	1.79	0.84	1.28787e-07	6.89	3.66245e-07	1.21684	154.122	53.9	0.9
M154T58	2.81991e+07	2.75602e+07	9.86	1.61596e+06	1.60462e+06	7.61	17.45	4.13	1.30103e-16	15.89	2.33426e-15	1.23245	154.027	57.8	1
M154T68	1.44335e+07	1.45307e+07	6.99	1.65829e+06	1.69531e+06	15.11	8.7	3.12	3.55813e-13	12.45	2.75222e-12	1.22757	154.107	67.7	1.1
M154T70_1	7.26126e+06	6.09204e+06	35.8	5.92953e+06	5.46026e+06	19.64	1.22	0.29	0.237864	0.62	0.285112	0.416682	154.068	70.1	1.2
M154T70_2	2.36511e+07	2.34316e+07	8.66	1.94687e+06	1.93473e+06	11.62	12.15	3.6	9.75085e-15	14.01	1.08124e-13	1.23061	154.085	70.3	1.2
M154T70_3	1.19197e+07	1.21354e+07	5.46	875143	871387	11.5	13.62	3.77	9.39675e-16	15.03	1.35335e-14	1.23178	154.122	70.2	1.2
M154T71	2.29542e+07	2.16949e+07	27.88	4.40364e+06	4.31642e+06	9.68	5.21	2.38	1.49623e-06	5.83	3.62458e-06	1.19864	154.049	70.8	1.2
M154T82	8.70259e+06	8.67451e+06	3.82	33030.1	31121.2	26.8	263.47	8.04	1.80669e-09	8.74	7.05643e-09	1.23156	154.096	81.8	1.4
M154T83	3.86953e+07	3.87199e+07	1.4	187188	33699.3	209.44	206.72	7.69	1.98747e-05	4.7	4.14939e-05	1.18614	154.068	83.1	1.4
M154T89	1.04062e+09	1.09851e+09	9.38	4.96076e+07	4.4687e+07	21.93	20.98	4.39	1.4812e-13	12.83	1.24118e-12	1.22851	154.041	89.2	1.5
M155T154	1.94752e+08	1.96668e+08	3.4	1.19816e+07	1.19928e+07	9.57	16.25	4.02	4.54186e-12	11.34	2.83587e-11	1.23289	155.052	153.6	2.6
M155T177	9.24006e+06	9.08464e+06	13.63	8.52208e+06	7.78876e+06	27.93	1.08	0.12	0.346704	0.46	0.401098	0.335554	155.153	177.4	3
M155T235	3.87145e+06	3.07662e+06	38.31	88462.9	85593.5	45.17	43.76	5.45	8.38105e-10	9.08	3.46812e-09	1.20981	155.106	235.5	3.9
M155T246	1.04412e+06	1.03946e+06	1.46	1.18375e+06	1.17616e+06	2.79	0.88	-0.18	2.00337e-07	6.7	5.52257e-07	1.17252	155.161	246.4	4.1
M155T253	5.61575e+07	5.53642e+07	7.74	1.56787e+08	1.70616e+08	17.83	0.36	-1.48	1.19617e-08	7.92	4.0299e-08	1.19605	154.989	252.8	4.2
M155T272	3.77373e+07	3.29145e+07	70.53	4.42707e+07	2.31672e+07	77.46	0.85	-0.23	0.919184	0.04	0.933232	0.0368998	155.046	271.7	4.5
M155T308	6.98377e+07	6.73418e+07	22.77	8.38654e+08	8.26098e+08	8.53	0.08	-3.59	1.14667e-08	7.94	3.86982e-08	1.2237	154.987	308.3	5.1
M155T34_1	1.03841e+07	1.04181e+07	1.28	173203	56313.6	177.23	59.95	5.91	1.76263e-05	4.75	3.71467e-05	1.18796	154.965	34.3	0.6
M155T34_2	9.44198e+07	9.47357e+07	1.37	559611	527312	15.2	168.72	7.4	7.34963e-11	10.13	3.66686e-10	1.23339	154.991	34.5	0.6
M155T427	1.64508e+06	2.04252e+06	49.92	2.34184e+06	2.19021e+06	29.33	0.7	-0.51	0.140146	0.85	0.175904	0.528634	155.106	427.4	7.1
M155T53	5.5187e+06	5.51762e+06	3.7	512240	467664	20.4	10.77	3.43	2.33154e-08	7.63	7.44598e-08	1.22717	155.117	53.2	0.9
M155T70_1	4.59223e+07	4.159e+07	49.28	7.88854e+07	7.6327e+07	16.11	0.58	-0.78	0.0836221	1.08	0.108849	0.629271	155.08	70.2	1.2
M155T70_2	6.4653e+06	5.0678e+06	38.86	47535.8	43945.3	21.32	136.01	7.09	5.01288e-13	12.3	3.78352e-12	1.22721	155.117	70.1	1.2
M155T84	3.98175e+08	3.92204e+08	4.94	7.46243e+06	108412	123.27	53.36	5.74	0.0010843	2.96	0.00178077	1.06282	154.989	84.2	1.4
M155T89	1.06925e+08	1.06241e+08	3.49	1.51308e+07	1.54401e+07	32.04	7.07	2.82	3.28942e-06	5.48	7.61336e-06	1.20582	155.044	89.2	1.5
M156T108_1	1.65895e+06	1.79632e+06	33.39	2.15806e+06	2.10407e+06	8.86	0.77	-0.38	0.144672	0.84	0.181276	0.534638	155.527	108	1.8
M156T108_2	3.31044e+07	3.32517e+07	4.13	1.36664e+06	1.39561e+06	5.81	24.22	4.6	9.36229e-20	19.03	4.76121e-18	1.23369	156.101	107.8	1.8
M156T117	2.06256e+07	2.03959e+07	15.43	2.04146e+07	2.06521e+07	6.11	1.01	0.01	0.979319	0.01	0.98399	0.00965478	156.084	117.5	2
M156T133	1.32732e+07	1.32555e+07	2.05	518225	530437	5.76	25.61	4.68	4.7475e-14	13.32	4.44265e-13	1.23384	156.101	132.9	2.2
M156T144	2.25656e+07	2.26713e+07	1.23	2.57646e+07	2.56486e+07	1.64	0.88	-0.19	8.48497e-10	9.07	3.50326e-09	1.20967	156.174	143.9	2.4
M156T148	8.41022e+07	8.53075e+07	2.85	1.83952e+07	1.84002e+07	1.85	4.57	2.19	9.28993e-20	19.03	4.75722e-18	1.23369	156.047	148.5	2.5
M156T205	2.77265e+06	2.94017e+06	31.92	661649	743040	33.9	4.19	2.07	0.000166032	3.78	0.000305698	1.0379	156.065	204.5	3.4
M156T213	7.23273e+06	7.2456e+06	1.11	91550.5	90870	5.18	79	6.3	7.37202e-14	13.13	6.54955e-13	1.23408	156.047	213.4	3.6
M156T221	711726	884926	45.68	5.10145e+06	5.10283e+06	0.95	0.14	-2.84	0.00014004	3.85	0.000259854	1.14394	156.079	220.5	3.7
M156T226	1.68558e+06	1.56986e+06	14.52	2.26542e+06	2.26629e+06	3.87	0.74	-0.43	0.00106354	2.97	0.0017494	1.03903	156.101	226	3.8
M156T256	1.25569e+07	1.25573e+07	3.07	815465	793605	8.06	15.4	3.94	1.0201e-12	11.99	7.19143e-12	1.23321	156.174	255.8	4.3
M156T295	1.96437e+06	1.49288e+06	46.29	210712	210664	11.4	9.32	3.22	3.45555e-06	5.46	7.97783e-06	1.19538	156.137	294.8	4.9
M156T35	1.34937e+07	1.3382e+07	2.59	1.43658e+06	1.43949e+06	1.5	9.39	3.23	1.84413e-22	21.73	3.23777e-20	1.23404	155.992	34.6	0.6
M156T44	1.68564e+08	1.67489e+08	2.86	4.53836e+06	4.48988e+06	6.75	37.14	5.21	1.80892e-20	19.74	1.21263e-18	1.23383	156.076	44.1	0.7
M156T48	4.72537e+06	4.79096e+06	2.57	258021	270189	20.67	18.31	4.19	2.94348e-08	7.53	9.25597e-08	1.2279	156.065	48.2	0.8
M156T53	1.06275e+08	1.07064e+08	5.88	8.75928e+06	8.95378e+06	8.81	12.13	3.6	2.22548e-16	15.65	3.67953e-15	1.23229	156.076	53.4	0.9
M156T54_1	1.26898e+07	1.33319e+07	8.64	308517	304119	20.25	41.13	5.36	7.41364e-15	14.13	8.42345e-14	1.23074	156.112	53.8	0.9
M156T54_2	3.9327e+07	3.95568e+07	3.49	1.38777e+06	1.40861e+06	14.23	28.34	4.82	1.12515e-10	9.95	5.41219e-10	1.23239	156.137	53.9	0.9
M156T58	2.7732e+07	2.773e+07	1.06	2.3125e+06	2.31553e+06	2.4	11.99	3.58	1.09228e-23	22.96	3.83545e-21	1.23411	155.973	58.3	1
M156T70_1	2.54499e+07	2.54601e+07	1.25	732158	723815	2.71	34.76	5.12	6.62908e-25	24.18	4.07357e-22	1.23415	155.578	70.2	1.2
M156T70_2	6.02509e+07	5.98542e+07	5.7	1.42707e+07	1.41944e+07	4.17	4.22	2.08	9.28644e-16	15.03	1.34008e-14	1.23177	156.076	70	1.2
M156T70_3	6.3359e+06	6.27965e+06	2.24	207924	132003	99.33	30.47	4.93	4.58197e-06	5.34	1.04314e-05	1.20427	156.101	70.3	1.2
M156T70_4	1.62213e+07	1.62838e+07	1.62	343614	350024	14.22	47.21	5.56	2.33326e-10	9.63	1.06688e-09	1.2329	156.112	70.1	1.2
M156T70_5	3.25188e+07	3.25838e+07	3.86	985304	1.00143e+06	14.22	33	5.04	5.68586e-11	10.25	2.89913e-10	1.23254	156.137	70.2	1.2
M156T79	3.21804e+07	3.4514e+07	18.86	6.00475e+06	5.97968e+06	1.68	5.36	2.42	6.59469e-07	6.18	1.67803e-06	1.21784	156.064	78.6	1.3
M156T89	3.28034e+08	3.26475e+08	1.11	4.41983e+06	4.0846e+06	86.78	74.22	6.21	0.000945481	3.02	0.00156568	1.06997	156.038	89.2	1.5
M157T108	1.29673e+06	1.46573e+06	33.54	52172.8	51131.9	20.87	24.85	4.64	6.37875e-07	6.2	1.62814e-06	1.20145	157.104	107.8	1.8
M157T144	1.85399e+06	1.84384e+06	1.05	2.14358e+06	2.13404e+06	4.71	0.86	-0.21	0.000135475	3.87	0.00025208	1.13033	157.177	144.1	2.4
M157T236	1.96692e+06	1.9544e+06	8.1	445194	435963	5.15	4.42	2.14	2.40447e-14	13.62	2.4156e-13	1.22997	157.031	236.4	3.9
M157T256	645582	664006	9.65	1.10152e+06	927769	34.55	0.59	-0.77	0.00642062	2.19	0.00963289	0.913565	157.177	255.7	4.3
M157T265	753904	707660	14.55	1.83354e+06	1.77296e+06	12.03	0.41	-1.28	2.04839e-08	7.69	6.57876e-08	1.19231	157.085	265	4.4
M157T35	3.49144e+07	3.53043e+07	3.27	8.80712e+06	8.65467e+06	5.08	3.96	1.99	2.64509e-16	15.58	4.30571e-15	1.23222	156.964	34.9	0.6
M157T42	3.19054e+06	2.8891e+06	22.59	135191	125016	12.33	23.6	4.56	1.12283e-13	12.95	9.60529e-13	1.22874	157.169	41.7	0.7
M157T44_1	3.07105e+06	3.24743e+06	33.33	864015	645457	77.07	3.55	1.83	0.000448943	3.35	0.000779603	0.999635	157.079	44.2	0.7
M157T51	1.41933e+07	1.42537e+07	9.48	2.0027e+06	1.85803e+06	18.69	7.09	2.83	2.98583e-12	11.52	1.92461e-11	1.22472	157.096	50.8	0.8
M157T54	2.90938e+06	3.0725e+06	10.12	2.32671e+07	2.3244e+07	3.03	0.13	-3	3.88506e-10	9.41	1.69819e-09	1.23123	157.079	53.9	0.9
M157T70_1	1.49108e+06	1.50768e+06	13.25	1.80383e+06	1.91688e+06	14.86	0.83	-0.27	0.0321686	1.49	0.0443137	0.70752	157.048	70.2	1.2
M157T70_2	1.94032e+07	2.27402e+07	34.16	2.06069e+07	2.24092e+07	15.06	0.94	-0.09	0.524292	0.28	0.579803	0.233231	157.078	70.3	1.2
M157T89	4.75341e+07	4.83622e+07	5.87	1.01671e+06	1.05491e+06	40.93	46.75	5.55	7.2083e-07	6.14	1.81847e-06	1.2165	157.041	89.3	1.5
M158T101	1.00272e+07	9.03018e+06	24	7.98151e+06	7.83804e+06	37.77	1.26	0.33	0.173488	0.76	0.213966	0.47537	158.08	100.5	1.7
M158T120	1.30994e+06	966497	63.32	2.02311e+07	2.01448e+06	115.26	0.06	-3.95	0.0437969	1.36	0.0591933	0.706579	158.08	120.2	2
M158T134	6.85888e+07	3.38526e+07	99.76	2.15991e+08	1.11041e+08	74.18	0.32	-1.65	0.0250288	1.6	0.0349683	0.733572	158	134.2	2.2
M158T148	2.98637e+06	2.05817e+06	61.83	1.43294e+06	1.11278e+06	58.39	2.08	1.06	0.0517927	1.29	0.0693264	0.652947	158.043	148.5	2.5
M158T153	9.47899e+07	8.6547e+07	25.21	2.11128e+07	2.06178e+07	4.05	4.49	2.17	1.29768e-06	5.89	3.17066e-06	1.21026	158	152.8	2.5
M158T164	4.79838e+07	4.77959e+07	2.52	4.3039e+06	4.21936e+06	3.62	11.15	3.48	7.02607e-21	20.15	5.69343e-19	1.23389	158	164	2.7
M158T206	1.99165e+06	1.10522e+06	77.36	3.06912e+06	3.74312e+06	68.52	0.65	-0.62	0.319311	0.5	0.37274	0.354787	158.117	206.5	3.4
M158T236	8.7354e+06	8.67262e+06	2.38	1.26476e+06	1.23558e+06	4.37	6.91	2.79	4.14198e-19	18.38	1.69683e-17	1.23356	158.062	235.6	3.9
M158T265	1.52688e+07	1.13546e+07	57.53	1.77407e+07	1.28291e+07	93.93	0.86	-0.22	0.497234	0.3	0.552866	0.249343	158.004	265	4.4
M158T334_1	1.22364e+06	1.22746e+06	1.32	11221.1	13601.6	51.49	109.05	6.77	3.18963e-06	5.5	7.394e-06	1.20784	158.099	334.1	5.6
M158T334_2	2.13305e+07	2.13491e+07	2.69	1.35116e+06	1.39041e+06	12.41	15.79	3.98	6.13392e-10	9.21	2.59504e-09	1.23181	158.153	334	5.6
M158T41	4.79166e+06	4.79894e+06	2.08	108338	107571	4.77	44.23	5.47	2.44368e-22	21.61	4.09538e-20	1.23404	157.988	41.1	0.7
M158T448	3.49565e+06	3.42117e+06	8.99	199493	200282	4.53	17.52	4.13	1.39483e-17	16.86	3.37229e-16	1.23301	158.116	447.8	7.5
M158T53_2	3.24416e+08	2.72875e+08	44.22	2.42564e+07	2.50255e+07	18.17	13.37	3.74	1.00845e-09	9	4.13129e-09	1.20906	158.117	53.4	0.9
M158T70_1	3.05781e+07	2.7063e+07	83.09	3.35496e+07	3.12556e+07	85.17	0.91	-0.13	0.680966	0.17	0.726798	0.148792	158.091	69.9	1.2
M158T70_2	1.07001e+08	1.04724e+08	4.15	1.51751e+06	1.28031e+06	54.81	70.51	6.14	1.2657e-07	6.9	3.60498e-07	1.22446	158.117	69.9	1.2
M158T79	1.50045e+07	1.50149e+07	2.98	1.62169e+07	1.63765e+07	3.41	0.93	-0.11	0.000696477	3.16	0.00117605	0.979971	158.08	79.2	1.3
M158T83	5.87198e+08	5.83201e+08	4.72	1.05785e+10	1.05366e+10	1.52	0.06	-4.17	5.82595e-14	13.23	5.33009e-13	1.23392	158.002	83.4	1.4
M158T86	6.28329e+06	6.16086e+06	4.73	249076	243530	19.12	25.23	4.66	1.32171e-09	8.88	5.29976e-09	1.23057	158.099	85.9	1.4
M159T133	2.29751e+06	1.75767e+06	42.58	2.41841e+06	2.47374e+06	62.86	0.95	-0.07	0.639391	0.19	0.685999	0.172261	159.058	133.3	2.2
M159T140	1.67026e+08	1.40522e+08	40.47	9.32847e+07	6.88018e+07	77.27	1.79	0.84	0.0901318	1.05	0.116786	0.606992	158.958	139.6	2.3
M159T145	4.34783e+06	4.4275e+06	4.5	6.08093e+06	6.1698e+06	8.49	0.71	-0.48	1.15504e-06	5.94	2.84573e-06	1.15129	159.091	145.1	2.4
M159T210	4.34612e+06	4.27104e+06	4.59	3.83506e+06	3.77288e+06	5.02	1.13	0.18	0.000340181	3.47	0.000600693	1.01096	159.077	210.1	3.5
M159T234	1.41434e+06	1.41645e+06	2.71	580422	583144	8.54	2.44	1.28	1.63951e-08	7.79	5.37801e-08	1.22403	159.058	233.8	3.9
M159T250	1.15983e+06	1.12792e+06	8.6	651500	624325	8.73	1.78	0.83	2.15559e-08	7.67	6.90147e-08	1.19206	159.047	249.6	4.2
M159T252	2.83878e+07	2.81308e+07	4.43	1.39606e+06	1.15394e+06	42.88	20.33	4.35	4.80196e-07	6.32	1.2477e-06	1.21865	158.961	251.8	4.2
M159T292	2.84894e+06	2.87369e+06	4.15	291010	295716	8.73	9.79	3.29	2.16495e-16	15.66	3.61185e-15	1.23227	159.116	291.6	4.9
M159T329	579714	726604	51.39	1.29815e+06	1.25808e+06	7.75	0.45	-1.16	0.0058604	2.23	0.00884277	0.944447	159.09	328.8	5.5
M159T34	5.53181e+07	5.53077e+07	15.28	3.31228e+07	3.03184e+07	21.96	1.67	0.74	0.000126758	3.9	0.000237116	1.04666	159.005	33.9	0.6
M159T35	2.70196e+08	2.67965e+08	6.11	2.11705e+07	2.08846e+07	5.89	12.76	3.67	9.18948e-18	17.04	2.4115e-16	1.23308	158.961	34.9	0.6
M159T48	7.18119e+06	7.19938e+06	1.9	813125	805046	3.6	8.83	3.14	1.04295e-20	19.98	7.61458e-19	1.23385	159.075	48.2	0.8
M159T51	1.14111e+07	1.11456e+07	6.2	2.79117e+07	2.63444e+07	12.82	0.41	-1.29	1.10273e-09	8.96	4.4777e-09	1.20867	159.05	51.4	0.9
M159T53	3.5304e+07	3.20996e+07	28.95	3.22206e+06	3.19952e+06	6.69	10.96	3.45	4.82752e-08	7.32	1.46736e-07	1.22267	159.12	53.4	0.9
M159T89	1.2261e+07	1.22981e+07	21.98	1.04634e+07	1.09359e+07	18.26	1.17	0.23	0.209864	0.68	0.255033	0.441352	159.091	88.9	1.5
M159T93	2.76495e+08	2.66628e+08	12.3	1.55427e+07	1.5279e+07	4.76	17.79	4.15	1.95816e-16	15.71	3.31694e-15	1.23231	158.96	92.8	1.5
M160T102	1.22757e+07	1.02953e+07	31.44	3.65583e+06	4.43851e+06	52.83	3.36	1.75	0.00274292	2.56	0.00429615	0.962028	160.114	102.4	1.7
M160T119	2.26871e+07	2.28799e+07	13.32	2.11214e+07	2.21056e+07	30.4	1.07	0.1	0.478956	0.32	0.534153	0.259902	160.075	119.4	2
M160T209	369236	372166	2.1	9406	9351.91	2.42	39.26	5.29	1.12339e-24	23.95	6.37223e-22	1.23414	159.579	209.1	3.5
M160T279	4498382	4.49142e+06	6.53	4.28858e+06	4.25721e+06	7.79	1.05	0.07	0.241908	0.62	0.289676	0.413194	160.086	278.8	4.6
M160T289	4.47476e+06	3.82587e+06	34.04	283643	282333	3.8	15.78	3.98	1.47598e-07	6.83	4.14941e-07	1.22321	160.075	288.6	4.8
M160T33	1.84253e+07	1.96933e+07	18.45	3.18655e+07	3.20018e+07	18.01	0.58	-0.79	0.00013826	3.86	0.000256745	1.04376	159.969	32.7	0.5
M160T42	4.83245e+07	4.84294e+07	0.99	396398	395695	3.4	121.91	6.93	3.6606e-16	15.44	5.79691e-15	1.23417	159.969	42.5	0.7
M160T50	9.76689e+06	1.00289e+07	8.27	7.11274e+06	7.04448e+06	9.67	1.37	0.46	3.32052e-05	4.48	6.72493e-05	1.08613	160.096	50.2	0.8
M160T51	2.09058e+07	2.00686e+07	25.23	639028	639590	7.77	32.72	5.03	4.26648e-09	8.37	1.55748e-08	1.22758	160.132	50.5	0.8
M160T53	5.12445e+07	5.00972e+07	5.97	5.85888e+06	6.00818e+06	11.42	8.75	3.13	1.28199e-14	13.89	1.37823e-13	1.23044	160.107	53.1	0.9
M160T70_2	8.44712e+06	8.5024e+06	3.8	420167	441825	14.41	20.1	4.33	5.04144e-10	9.3	2.17147e-09	1.23143	160.101	70.1	1.2
M160T92	1.15983e+08	1.17283e+08	4.18	3.79443e+06	3.82049e+06	4.53	30.57	4.93	7.12185e-21	20.15	5.70832e-19	1.23388	159.967	92	1.5
M161T105	1.40724e+08	1.29193e+08	12.48	1.14533e+06	1.16208e+06	8.35	122.87	6.94	4.69899e-18	17.33	1.34304e-16	1.23321	161.106	105.5	1.8
M161T119	3.36961e+06	3.34307e+06	3.8	3.23355e+06	3.34112e+06	13.64	1.04	0.06	0.432157	0.36	0.487789	0.289267	161.079	119	2
M161T149	3.43062e+07	2.85562e+07	34.98	2.16023e+06	2.05981e+06	10.12	15.88	3.99	4.16146e-08	7.38	1.27755e-07	1.22055	161.106	149.1	2.5
M161T224	1.83267e+07	1.50355e+07	48.58	3.04872e+06	3.11874e+06	11.22	6.01	2.59	5.23616e-06	5.28	1.18259e-05	1.18632	161.07	224	3.7
M161T233	1.39147e+06	1.39902e+06	4.21	5.02091e+06	4.96129e+06	3.38	0.28	-1.85	1.80897e-16	15.74	3.13131e-15	1.23232	161.106	233.1	3.9
M161T264	2.4306e+06	2.50057e+06	6.99	3.10906e+06	3.12905e+06	6.35	0.78	-0.36	1.80524e-05	4.74	3.79255e-05	1.10113	161.106	263.6	4.4
M161T287	2.8052e+07	2.79156e+07	1.47	571069	564340	9.05	49.12	5.62	1.04011e-11	10.98	6.02493e-11	1.23366	161.07	287.2	4.8
M161T34	5.03361e+06	3.85878e+06	31.04	135819	130297	9.36	37.06	5.21	1.00067e-08	8	3.40986e-08	1.22593	161.048	33.5	0.6
M161T35	6.54459e+06	6.60714e+06	7.47	62601.6	59852	10.34	104.54	6.71	1.01849e-18	17.99	3.62818e-17	1.23345	160.964	34.6	0.6
M161T41	2.99227e+06	3.26022e+06	13.09	750658	740620	10.53	3.99	2	6.38954e-11	10.19	3.23158e-10	1.21838	161.028	41.1	0.7
M161T49	3.51438e+07	3.72108e+07	16	4.79687e+07	4.77373e+07	3.42	0.73	-0.45	0.00241452	2.62	0.00380685	1.00206	161.091	48.5	0.8
M161T70	2.03045e+07	2.03738e+07	1.92	247604	248802	10.34	82	6.36	1.36179e-11	10.87	7.75431e-11	1.23357	161.106	70.4	1.2
M161T80	5.43754e+07	5.20883e+07	27.38	4.34799e+06	4.3283e+06	12.98	12.51	3.64	3.32487e-11	10.48	1.77664e-10	1.21997	161.07	80.2	1.3
M161T99	1.12958e+07	1.13074e+07	2.12	43961	42714.6	11.19	256.95	8.01	2.79217e-12	11.55	1.80451e-11	1.23379	161.07	98.9	1.6
M162T106_1	3.06859e+07	3.16196e+07	17.55	1.35386e+07	1.37244e+07	6.46	2.27	1.18	4.73604e-06	5.32	1.07358e-05	1.18025	162.09	106.2	1.8
M162T106_2	1.35808e+07	1.24136e+07	23.86	1.37426e+06	1.31539e+06	16.22	9.88	3.3	2.29287e-11	10.64	1.25894e-10	1.22087	162.11	105.6	1.8
M162T142	6.28924e+06	6.61574e+06	12.84	1.03043e+06	1.03872e+06	5.22	6.1	2.61	1.12119e-09	8.95	4.54517e-09	1.22746	162.054	142.4	2.4
M162T164	2.21658e+06	2.17784e+06	6.01	85995.7	81270	14.23	25.78	4.69	6.49346e-16	15.19	9.71254e-15	1.23189	162.13	164.2	2.7
M162T209	7.69741e+06	7.82972e+06	11.7	512823	495247	13.83	15.01	3.91	7.45041e-14	13.13	6.61123e-13	1.22911	162.054	209.1	3.5
M162T224	2.57446e+06	2.53827e+06	16.57	382850	376313	3.93	6.72	2.75	1.38875e-08	7.86	4.60254e-08	1.2269	162.074	224	3.7
M162T243	4.19321e+06	4.45555e+06	18.12	4.24703e+06	4.18253e+06	5.57	0.99	-0.02	0.739405	0.13	0.779244	0.122578	162.09	243	4
M162T287	2.46587e+06	2.34027e+06	12.27	409215	402204	5	6.03	2.59	4.70362e-10	9.33	2.03548e-09	1.22871	162.073	287.1	4.8
M162T41	3.10417e+06	3.08689e+06	3.6	86273.5	82810	13.86	35.98	5.17	3.97183e-11	10.4	2.09052e-10	1.23273	161.969	40.9	0.7
M162T48	2.75124e+07	2.67866e+07	14.14	6.79768e+06	6.12904e+06	20.07	4.05	2.02	1.89617e-09	8.72	7.38635e-09	1.20618	162.111	48.2	0.8
M162T49	5.15691e+07	5.52846e+07	25.26	1.20349e+06	1.19698e+06	5.23	42.85	5.42	8.35236e-08	7.08	2.44503e-07	1.22482	162.075	49	0.8
M162T59	991888	1.02353e+06	11.69	144927	84229.5	78.37	6.84	2.77	7.14245e-05	4.15	0.000138129	1.14943	162.033	59	1
M162T70	1.43386e+07	1.41065e+07	8.95	9.2013e+06	1.13664e+07	51.99	1.56	0.64	0.0529028	1.28	0.0707097	0.700271	162.091	70.2	1.2
M162T77	1.6315e+06	1.62259e+06	4.72	553487	550870	7.92	2.95	1.56	7.91914e-13	12.1	5.71387e-12	1.22656	162.054	77.3	1.3
M162T80	1.10927e+07	1.28357e+07	24.44	222873	215236	15.19	49.77	5.64	2.42603e-13	12.62	1.93819e-12	1.22799	162.074	80.3	1.3
M162T83	2.5728e+07	2.76825e+07	16.43	1.20165e+06	1.22601e+06	18.45	21.41	4.42	8.21797e-13	12.09	5.9179e-12	1.22658	162.101	83.5	1.4
M163T103	7.67159e+07	7.70288e+07	1.46	1.09218e+06	1.06896e+06	4.84	70.24	6.13	6.48858e-15	14.19	7.47606e-14	1.23408	163.122	102.7	1.7
M163T149	1.24519e+07	1.20157e+07	7.7	1.25242e+07	1.25133e+07	3.65	0.99	-0.01	0.811264	0.09	0.841032	0.0867921	163.086	149.3	2.5
M163T157	3.11997e+07	3.09904e+07	5.96	1.39317e+07	1.38385e+07	6.56	2.24	1.16	1.74168e-11	10.76	9.75184e-11	1.22144	163.111	157.4	2.6
M163T218	4.19108e+06	4.1937e+06	1.4	8.73645e+06	8.66596e+06	1.96	0.48	-1.06	8.23737e-18	17.08	2.16937e-16	1.23309	163.111	218.1	3.6
M163T226	2.7056e+06	2.35825e+06	22.64	229641	228924	5.64	11.78	3.56	1.61693e-08	7.79	5.3134e-08	1.22594	163.074	225.8	3.8
M163T248	1636275	1.5861e+06	11.88	3.07095e+06	2.94391e+06	15.6	0.53	-0.91	1.90383e-06	5.72	4.5389e-06	1.14391	163.059	247.5	4.1
M163T260	1.76724e+06	1.76241e+06	1.51	48599.7	49630.9	4.42	36.36	5.18	5.20524e-15	14.28	6.1023e-14	1.23405	163.132	260.3	4.3
M163T261	8.89559e+06	7.40673e+06	41.23	5.60275e+06	4.94643e+06	29.77	1.59	0.67	0.0287312	1.54	0.0398241	0.719478	163.111	260.7	4.3
M163T263	8.37786e+06	8.29208e+06	8.02	271941	268765	4.22	30.81	4.95	5.02551e-19	18.3	2.00314e-17	1.23352	163.086	263	4.4
M163T282	9.2368e+06	9.14754e+06	4.73	9.99116e+06	1.047e+07	14.34	0.92	-0.11	0.325584	0.49	0.379103	0.360519	163.122	281.8	4.7
M163T300	5.63898e+06	5.96094e+06	38	98125.5	89570.1	34.37	57.47	5.84	8.67558e-11	10.06	4.27346e-10	1.21749	163.086	299.8	5
M163T306	9.63796e+06	1.0779e+07	40.47	9.12306e+06	9.46195e+06	19.22	1.06	0.08	0.902281	0.04	0.9186	0.0449501	163.059	306.3	5.1
M163T310	1.28557e+07	1.2872e+07	2.06	447528	454516	5.42	28.73	4.84	1.34086e-14	13.87	1.42471e-13	1.23391	163.122	309.7	5.2
M163T345	3.20682e+06	3.12137e+06	9.37	352307	354306	4.16	9.1	3.19	2.77724e-16	15.56	4.48126e-15	1.23219	163.122	344.9	5.7
M163T35	2.56782e+06	2.61165e+06	3.71	331924	334683	3.08	7.74	2.95	1.82641e-19	18.74	8.31355e-18	1.23364	162.996	35	0.6
M163T403	2.72096e+06	3.09618e+06	32.3	2.42961e+06	2.20249e+06	18.78	1.12	0.16	0.605725	0.22	0.654545	0.18641	163.074	402.7	6.7
M163T41	2.01559e+06	2.02712e+06	2.43	12683.4	12832.6	3.9	158.92	7.31	1.87658e-24	23.73	9.22524e-22	1.23414	162.966	41	0.7
M163T54_1	1.95522e+07	2.16837e+07	28.85	1.92877e+06	1.91625e+06	11.26	10.14	3.34	1.39976e-07	6.85	3.9517e-07	1.2132	163.086	53.9	0.9
M163T54_2	4.0148e+07	4.49935e+07	31.57	758914	1.0998e+06	65.07	52.9	5.73	1.45536e-07	6.84	4.09456e-07	1.17583	163.122	53.9	0.9
M163T71_1	4.65512e+07	4.68288e+07	2.56	7.8845e+06	1.04602e+07	52.11	5.9	2.56	0.000476508	3.32	0.000824248	1.10103	163.086	70.6	1.2
M163T71_2	8.62511e+07	7.82627e+07	25.55	1.04571e+07	1.05891e+07	4.01	8.25	3.04	1.01309e-07	6.99	2.92502e-07	1.22312	163.122	70.6	1.2
M163T80	1.40804e+07	1.41562e+07	6.01	1.28283e+07	1.28948e+07	5.01	1.1	0.13	0.00932437	2.03	0.0137433	0.821997	163.096	79.6	1.3
M163T83	1.73316e+06	1.64272e+06	47.27	4.03384e+06	4.06548e+06	3.18	0.43	-1.22	0.000781074	3.11	0.0013096	1.0769	163.038	83.3	1.4
M163T85_1	3.41336e+07	29832784	29.36	839959	853515	10.55	40.64	5.34	1.38868e-09	8.86	5.53223e-09	1.22752	163.086	85.2	1.4
M163T85_2	3.17995e+08	3.12409e+08	6.44	4.03595e+08	4.03577e+08	0.98	0.79	-0.34	4.73612e-05	4.32	9.37561e-05	1.16429	163.122	85.1	1.4
M163T97	1.15745e+07	1.15358e+07	2.86	1.48561e+07	1.49434e+07	2.48	0.78	-0.36	6.86368e-10	9.16	2.88392e-09	1.21053	163.086	97.2	1.6
M164T102	7.67944e+06	7.8866e+06	6.85	8174.51	7902.1	16.05	939.44	9.88	3.03827e-19	18.52	1.30257e-17	1.23359	164.125	102.5	1.7
M164T156	2.37546e+07	2.40615e+07	6.99	1.6054e+07	1.52183e+07	15.16	1.48	0.57	3.26611e-05	4.49	6.62203e-05	1.08661	164.106	155.9	2.6
M164T163	4.3022e+06	4.17944e+06	7.88	282749	288175	5.05	15.22	3.93	1.02163e-17	16.99	2.6341e-16	1.23307	164.07	162.7	2.7
M164T195	1.19538e+07	1.11454e+07	19.66	375730	379067	13.1	31.81	4.99	1.64297e-14	13.78	1.70878e-13	1.23026	164.07	194.6	3.2
M164T207	8.6727e+06	8.65645e+06	1.92	118238	106357	19.97	73.35	6.2	7.41263e-10	9.13	3.09167e-09	1.23238	164.07	207	3.5
M164T222	2.52108e+07	2.73881e+07	22.6	261437	254212	17.58	96.43	6.59	2.8579e-14	13.54	2.81741e-13	1.22986	164.142	222.3	3.7
M164T227	7.69473e+06	7.44078e+06	9.53	412212	405257	8.81	18.67	4.22	1.9267e-16	15.72	3.29044e-15	1.23235	164.07	227.4	3.8
M164T239	1.64757e+07	1.96823e+07	81.89	1.8531e+06	1.85446e+06	6.74	8.89	3.15	0.0121466	1.92	0.0176351	0.881588	164.106	239.2	4
M164T311	3.05941e+06	3.03722e+06	16.11	124561	122533	12.5	24.56	4.62	2.20066e-14	13.66	2.23214e-13	1.23004	164.041	310.6	5.2
M164T48_1	1.36653e+07	1.33588e+07	6.57	369931	369287	7.77	36.94	5.21	8.98e-19	18.05	3.246e-17	1.23345	164.062	48.3	0.8
M164T48_2	4.72831e+06	4.19636e+06	32.33	34497.4	34477.4	14.88	137.06	7.1	1.28855e-14	13.89	1.38086e-13	1.2304	164.091	48.4	0.8
M164T54	7.21813e+06	7.25883e+06	2.03	168572	166035	8.54	42.82	5.42	2.19868e-12	11.66	1.45801e-11	1.2337	164.073	54.1	0.9
M164T70_1	8.1542e+06	8.4184e+06	10.88	325077	317182	8.93	25.08	4.65	2.73641e-16	15.56	4.42506e-15	1.23223	164.071	70.2	1.2
M164T70_2	7.51268e+06	7.4955e+06	1.49	83751.2	85692.2	9.5	89.7	6.49	8.63808e-12	11.06	5.0917e-11	1.23373	164.125	70.5	1.2
M164T78	1.08864e+09	1.19432e+09	31.99	1.30128e+09	1.28288e+09	4.22	0.84	-0.26	0.231169	0.64	0.277809	0.442743	164.106	78	1.3
M164T95	1.63985e+07	1.61213e+07	3.23	555203	555167	3.12	29.54	4.88	1.59342e-22	21.8	2.86583e-20	1.23403	164.07	94.9	1.6
M165T116_1	5.41349e+06	5.83038e+06	34.71	89325	105319	35.81	60.6	5.92	2.24643e-09	8.65	8.56783e-09	1.20542	165.065	116.2	1.9
M165T116_2	1.77117e+07	1.75694e+07	4.17	126261	128758	11.78	140.28	7.13	1.1375e-12	11.94	7.94309e-12	1.2335	165.101	116	1.9
M165T137_1	4.61303e+07	4.99226e+07	28.69	2.30368e+07	2.83298e+07	46.35	2	1	0.0474418	1.32	0.0637339	0.663478	165.047	136.5	2.3
M165T137_2	1.5443e+06	2.18641e+06	57.36	76599.2	49045.9	59.8	20.16	4.33	2.31061e-06	5.64	5.45405e-06	1.14063	165.09	136.6	2.3
M165T147	1.16597e+07	1.39633e+07	39.26	5.91306e+06	5.31669e+06	41.76	1.97	0.98	0.0284412	1.55	0.0394443	0.720519	165.101	147.1	2.5
M165T178	3.76851e+07	3.15827e+07	28.42	1.70996e+06	1.73688e+06	6.73	22.04	4.46	1.65524e-08	7.78	5.42476e-08	1.22601	165.101	178.4	3
M165T207	5.23374e+07	5.37896e+07	8.59	6.88154e+06	6.6177e+06	27.53	7.61	2.93	1.10312e-07	6.96	3.17254e-07	1.21583	165.101	207.2	3.5
M165T221	3.32445e+07	3.49426e+07	25.56	3.42698e+07	3.75897e+07	70.07	0.97	-0.04	0.585902	0.23	0.636482	0.200116	165.101	221.2	3.7
M165T229	2.07547e+06	2.30005e+06	28.14	340462	341682	3.56	6.1	2.61	3.03196e-05	4.52	6.15913e-05	1.17723	165.126	228.6	3.8
M165T236	1.04377e+06	1.04527e+06	1.9	4943.31	4782.6	17.82	211.15	7.72	1.70483e-10	9.77	7.97677e-10	1.23305	165.054	236.2	3.9
M165T240	5.57137e+06	6.15921e+06	15.24	52621	51330.9	8.15	105.88	6.73	4.3018e-17	16.37	8.81152e-16	1.23274	165.137	240.2	4
M165T245	2.55011e+07	2.54402e+07	5.84	2.66164e+07	2.49847e+07	12.07	0.96	-0.06	0.458472	0.34	0.514265	0.266381	165.101	245.4	4.1
M165T261	1.18759e+06	1.19761e+06	7.32	4.9712e+06	5.0328e+06	3.93	0.24	-2.07	8.67517e-15	14.06	9.78146e-14	1.23067	165.126	260.7	4.3
M165T273	978575	971599	6.04	3.868e+06	3.8363e+06	3.91	0.25	-1.98	2.26847e-15	14.64	2.96065e-14	1.23135	165.113	273.3	4.6
M165T294	1.24835e+06	1.25738e+06	2.35	129179	131349	4.13	9.66	3.27	4.98496e-20	19.3	2.86222e-18	1.23375	165.109	293.6	4.9
M165T327	3.53494e+06	3.64702e+06	15.98	22373.3	21818.2	13.17	158	7.3	1.15903e-16	15.94	2.1051e-15	1.2325	165.109	326.6	5.4
M165T54_1	8.14897e+06	9.06479e+06	28.02	503723	484268	8.53	16.18	4.02	1.33319e-06	5.88	3.25313e-06	1.20944	165.054	53.9	0.9
M165T54_2	4.07936e+07	4.23016e+07	10.52	1.60012e+06	1.56631e+06	10.19	25.49	4.67	5.88647e-16	15.23	8.82252e-15	1.23195	165.101	53.6	0.9
M165T54_3	1.89893e+07	1.51961e+07	68.71	4.40669e+07	4.00561e+07	44.64	0.43	-1.21	0.0156219	1.81	0.0223812	0.778435	165.137	54.2	0.9
M165T70_1	9.23396e+06	9.16882e+06	6.6	194134	185984	13.82	47.56	5.57	3.58093e-17	16.45	7.54452e-16	1.23281	165.053	70.2	1.2
M165T70_2	6.47119e+06	7.3489e+06	33.27	157014	127546	29.99	41.21	5.37	3.4314e-09	8.46	1.27151e-08	1.20321	165.065	70.2	1.2
M165T78	1.31202e+08	1.16279e+08	20.98	1.24938e+07	1.22271e+07	9.5	10.5	3.39	2.57383e-12	11.59	1.67482e-11	1.22498	165.109	77.8	1.3
M165T89	2.29844e+06	2.67656e+06	30.51	21121.9	19776.5	13.06	108.82	6.77	4.14383e-09	8.38	1.51796e-08	1.2269	165.009	89.2	1.5
M166T111	6.15882e+06	5.96402e+06	10.32	2.98685e+06	3.00285e+06	2.89	2.06	1.04	3.82073e-07	6.42	1.00802e-06	1.21248	166.141	111.2	1.9
M166T119	1.30448e+07	1.30157e+07	4.47	1.47104e+06	1.46132e+06	2.25	8.87	3.15	1.05348e-19	18.98	5.24891e-18	1.23368	166.085	119	2
M166T136	2.46096e+06	1.87721e+06	45.93	1.24796e+06	1.25981e+06	1.89	1.97	0.98	0.0184031	1.74	0.026107	0.838172	166.05	136.1	2.3
M166T148	4.8468e+07	3.73057e+07	30.83	2.41637e+08	2.41014e+08	1.69	0.2	-2.32	6.98749e-06	5.16	1.55149e-05	1.19959	166.121	148.4	2.5
M166T207	3.59026e+06	3.57716e+06	4.59	1.12106e+06	1.12512e+06	3.07	3.2	1.68	8.03568e-16	15.09	1.17981e-14	1.23179	166.105	206.9	3.4
M166T211	5.37604e+06	6.22606e+06	41.55	2.26747e+07	2.2483e+07	1.73	0.24	-2.08	0.0063168	2.2	0.00948292	0.943264	166.133	211	3.5
M166T220	1.21836e+08	1.21879e+08	3.08	2.17944e+07	2.17574e+07	1.86	5.59	2.48	3.88291e-20	19.41	2.35827e-18	1.23376	166.121	220	3.7
M166T238	3.97895e+06	3.88187e+06	6.78	314040	311661	2.53	12.67	3.66	3.40697e-13	12.47	2.6489e-12	1.23343	166.133	237.8	4
M166T242	2.63047e+07	2.61582e+07	11.4	1.00219e+07	9.98954e+06	2.94	2.62	1.39	1.70787e-07	6.77	4.75959e-07	1.21852	166.085	241.7	4
M166T264	1.09931e+07	1.08933e+07	2.84	442302	446715	2.41	24.85	4.64	3.13232e-23	22.5	7.69924e-21	1.23409	166.085	263.9	4.4
M166T280	1.32235e+07	14921266	23.11	1.8921e+07	1.87796e+07	2.06	0.7	-0.52	0.0055657	2.25	0.00841703	0.950989	166.121	279.6	4.7
M166T290	8.54438e+06	7.31281e+06	33.31	491062	482468	3.5	17.4	4.12	1.31174e-07	6.88	3.72172e-07	1.22379	166.085	290.1	4.8
M166T34	1.79387e+06	2.21129e+06	33.83	287621	286735	1.64	6.24	2.64	1.50055e-05	4.82	3.19245e-05	1.18983	165.981	34.1	0.6
M166T344	4.30875e+06	4.32433e+06	2	2278854	2.26223e+06	5.96	1.89	0.92	1.30273e-08	7.89	4.34676e-08	1.22418	166.141	343.5	5.7
M166T41	1.29722e+06	1.37086e+06	16.08	17065.9	16988.5	2.09	76.01	6.25	3.55727e-10	9.45	1.57545e-09	1.23267	166.063	41	0.7
M166T418	2.30847e+07	2.26157e+07	11.14	6.03846e+06	6.05193e+06	4.96	3.82	1.93	1.19058e-12	11.92	8.26681e-12	1.22608	166.096	418.1	7
M166T447	1.78744e+07	1.76053e+07	61.69	9.86963e+06	7.49994e+06	41.68	1.81	0.86	0.164377	0.78	0.203683	0.484911	166.096	446.8	7.4
M166T54_1	4.90799e+07	5.28105e+07	20.35	5.32521e+06	5.36798e+06	3.53	9.22	3.2	1.16585e-07	6.93	3.33605e-07	1.22343	166.085	54.2	0.9
M166T55	5.22242e+07	5.09316e+07	8.33	2.65164e+07	2.6563e+07	2.45	1.97	0.98	1.427e-07	6.85	4.01938e-07	1.21726	166.121	54.8	0.9
M166T68	9.96941e+06	9.53978e+06	15.39	2.70301e+06	2.72057e+06	2.23	3.69	1.88	2.44635e-07	6.61	6.64678e-07	1.2208	166.071	67.7	1.1
M166T70_2	3.15599e+07	3.24727e+07	13.06	4.10286e+07	4.46385e+07	35.03	0.77	-0.38	0.40013	0.4	0.455707	0.309731	166.096	70.2	1.2
M166T83	4.88794e+06	4.77113e+06	15.31	1.56846e+06	1.57024e+06	1.82	3.12	1.64	9.10523e-07	6.04	2.27446e-06	1.21501	166.067	83.2	1.4
M167T135	1.32299e+06	1.16735e+06	26.63	26066.7	25692.2	4.2	50.75	5.67	5.95804e-09	8.22	2.11224e-08	1.2299	167.043	134.8	2.2
M167T145_1	8.14253e+07	8.57969e+07	18.22	4.88259e+06	4.72912e+06	6.94	16.68	4.06	5.41846e-09	8.27	1.94054e-08	1.22713	167.081	145.3	2.4
M167T145_2	2.53062e+07	2.54962e+07	4.6	3.18266e+07	3.15033e+07	4.54	0.8	-0.33	7.69397e-07	6.11	1.93835e-06	1.15676	167.117	144.9	2.4
M167T158	4.09811e+06	3.03636e+06	57.66	94842.1	94534.5	4.39	43.21	5.43	4.61178e-07	6.34	1.20167e-06	1.2193	167.106	158.3	2.6
M167T208_1	2.4731e+07	2.47791e+07	2.26	1.08927e+08	1.07707e+08	45.84	0.23	-2.14	0.000123219	3.91	0.000230966	1.14666	167.117	207.7	3.5
M167T221	5.75167e+06	7.04372e+06	49.81	3.63384e+06	2.58315e+06	92.41	1.58	0.66	0.162126	0.79	0.201176	0.487393	167.106	221.5	3.7
M167T231	3.90266e+06	3.39038e+06	42.29	1.42101e+06	1.38674e+06	40.43	2.75	1.46	0.000152698	3.82	0.000282347	1.04045	167.081	231.5	3.9
M167T237	3.28063e+07	2.90859e+07	76.89	2.58297e+07	2.45141e+07	68.92	1.27	0.34	0.691548	0.16	0.736918	0.143982	167.117	237.4	4
M167T251	4.98431e+06	4.30488e+06	22.03	61285.2	60875.3	8.31	81.33	6.35	2.07137e-11	10.68	1.145e-10	1.23165	167.069	251	4.2
M167T280	1.61198e+07	3.08168e+06	174.36	3.27967e+07	2.89798e+07	111.4	0.49	-1.02	0.2474	0.61	0.295677	0.408756	167.125	279.7	4.7
M167T294	2.99845e+06	2.99758e+06	2.32	1529849	1.54305e+06	2.62	1.96	0.97	2.45603e-15	14.61	3.16069e-14	1.23134	167.153	294.4	4.9
M167T310	1.20183e+07	1.19253e+07	3.95	1.22106e+07	1.21956e+07	10.76	0.98	-0.02	0.798521	0.1	0.831078	0.0937271	167.153	309.8	5.2
M167T341	1.87798e+06	2.42127e+06	52.6	2.50574e+06	2.4292e+06	14.17	0.75	-0.42	0.192906	0.71	0.236058	0.479127	167.153	341.4	5.7
M167T365	1.79714e+06	1.79962e+06	37.85	2.1686e+06	2.19282e+06	3.36	0.83	-0.27	0.240249	0.62	0.287737	0.434397	167.153	365.1	6.1
M167T371	7.89658e+06	7.28239e+06	14.64	1.03688e+07	1.04278e+07	3.91	0.76	-0.39	0.00139481	2.86	0.00225853	1.0226	167.069	371	6.2
M167T379	4.65172e+06	4.62166e+06	5.15	125532	127495	15.1	37.06	5.21	7.15798e-11	10.15	3.58093e-10	1.23199	167.153	378.6	6.3
M167T395	2.46715e+07	2.46926e+07	3.97	2.37708e+07	2.35439e+07	5.47	1.04	0.05	0.162906	0.79	0.201997	0.486644	167.153	395.4	6.6
M167T412	2.11376e+07	2.10156e+07	5.87	1.1517e+06	730604	107.5	18.35	4.2	1.92268e-05	4.72	4.0198e-05	1.18524	167.153	412.5	6.9
M167T42	1.52309e+07	1.38287e+07	25.97	539225	533005	3.44	28.25	4.82	7.70919e-09	8.11	2.68149e-08	1.22967	167.011	41.6	0.7
M167T45	4.65944e+06	4.67966e+06	8.04	5.51998e+06	5.3765e+06	6.75	0.84	-0.24	0.000984148	3.01	0.00162662	0.96331	166.95	45.1	0.8
M167T49	1.43899e+07	1.52681e+07	34.06	603582	615983	4.93	23.84	4.58	2.8468e-06	5.55	6.64299e-06	1.20722	167.091	48.5	0.8
M167T54	3.4901e+07	3.31512e+07	14.48	2.43071e+06	2.42338e+06	8.89	14.36	3.84	1.41384e-14	13.85	1.50009e-13	1.23034	167.117	53.6	0.9
M167T70_1	4.95158e+07	4.94656e+07	4.49	979947	218815	115.56	50.53	5.66	7.39606e-05	4.13	0.000142883	1.16042	167.081	70.3	1.2
M167T70_2	4.00014e+07	2.92678e+07	82.5	7.01493e+07	4.00201e+07	106.71	0.57	-0.81	0.434382	0.36	0.489925	0.280391	167.117	70.2	1.2
M168T106	1.13148e+07	1.31329e+07	25.66	1.13847e+07	1.23785e+07	27.98	0.99	-0.01	0.968638	0.01	0.975251	0.0147535	168.083	105.7	1.8
M168T124	8.91462e+06	8.78038e+06	17.01	9.61816e+06	9.88148e+06	9.01	0.93	-0.11	0.266023	0.58	0.315632	0.393802	168.083	123.9	2.1
M168T136	7.90977e+07	7.82195e+07	5.51	3.69073e+06	3.68748e+06	1.83	21.43	4.42	4.21687e-14	13.38	3.98657e-13	1.23387	168.064	136.4	2.3
M168T137	1.64993e+06	1.66703e+06	3.65	1.76495e+06	1.39161e+06	38.18	0.93	-0.1	0.914706	0.04	0.928941	0.0397593	168.047	137.4	2.3
M168T144	1.72967e+06	1.57215e+06	49.42	3.23424e+06	3.30001e+06	14.66	0.53	-0.9	0.0424196	1.37	0.0574054	0.728112	168.12	144.3	2.4
M168T145	7.28381e+06	6.85137e+06	23.92	6.92379e+06	6.90199e+06	1.45	1.05	0.07	0.770712	0.11	0.806475	0.108573	168.083	145.4	2.4
M168T163	7.91033e+06	8.14692e+06	12.3	7.20558e+06	7.25386e+06	2.51	1.1	0.13	0.110465	0.96	0.140929	0.580333	168.064	163.3	2.7
M168T185	3.50791e+06	3.39623e+06	12.65	5.07515e+06	5.07435e+06	0.84	0.69	-0.53	0.000127248	3.9	0.000237912	1.14502	168.058	184.7	3.1
M168T208	2.894e+06	2.26982e+06	56.56	1.32971e+06	1.31136e+06	4.33	2.18	1.12	0.00404562	2.39	0.00621509	0.975106	168.12	207.7	3.5
M168T215	1.96867e+06	1.96535e+06	18.48	720930	727171	1.73	2.73	1.45	6.45342e-06	5.19	1.44074e-05	1.19933	168.173	215.1	3.6
M168T229	5.33367e+06	5.35071e+06	7.15	1.13838e+06	1.16006e+06	4.62	4.69	2.23	4.97262e-15	14.3	5.8763e-14	1.23098	168.083	228.9	3.8
M168T232	1.21262e+08	1.21093e+08	3.54	9.28285e+07	9.33783e+07	2.17	1.31	0.39	8.08442e-10	9.09	3.36046e-09	1.20989	168.064	232	3.9
M168T245	8.49624e+06	8.28648e+06	9.34	7.09378e+06	7.03392e+06	2.78	1.2	0.26	0.00174945	2.76	0.00280018	1.0059	168.101	245	4.1
M168T248	5.12009e+06	5.10147e+06	3.69	953895	954020	2.84	5.37	2.42	1.21767e-18	17.91	4.23543e-17	1.23341	168.174	247.5	4.1
M168T254	3.32068e+06	3.33404e+06	1.87	490701	495566	2.77	6.77	2.76	4.79378e-21	20.32	4.25895e-19	1.2339	168.083	253.6	4.2
M168T263	6.20682e+07	5.42371e+07	20.01	1.65025e+06	1.62401e+06	15.06	37.61	5.23	4.79806e-14	13.32	4.47859e-13	1.22947	168.064	263	4.4
M168T265	2.9697e+06	2.99789e+06	4.89	5.9847e+06	5.89463e+06	6.36	0.5	-1.01	2.524e-11	10.6	1.37256e-10	1.22057	168.101	264.7	4.4
M168T268	3.14509e+06	3.6824e+06	40.78	4.66813e+06	4.68081e+06	1.47	0.67	-0.57	0.0460564	1.34	0.0620424	0.723585	168.047	267.9	4.5
M168T322	2.84034e+06	2.89992e+06	3.82	3.38091e+06	3.5208e+06	10.37	0.84	-0.25	0.00499674	2.3	0.00760965	0.925711	168.137	321.5	5.4
M168T34	7.17963e+06	7.19401e+06	1.45	386516	385065	3.08	18.58	4.22	3.54173e-23	22.45	8.42475e-21	1.23408	167.997	33.8	0.6
M168T35	3.45405e+06	3.53206e+06	9.16	2.36988e+06	2.1061e+06	58.08	1.46	0.54	0.0550476	1.26	0.0734035	0.69193	167.976	34.8	0.6
M168T41	1.263e+07	1.07238e+07	31.33	7.72441e+06	7695410	1.2	1.64	0.71	0.00574992	2.24	0.00868139	0.950825	168.049	41.1	0.7
M168T42	4.36779e+06	4.42558e+06	3.8	1.78791e+06	1.78821e+06	1.34	2.44	1.29	4.11778e-11	10.39	2.14813e-10	1.23202	167.962	41.9	0.7
M168T44_1	1.92058e+07	1.91833e+07	2.26	3.32939e+07	1.78733e+07	75.71	0.58	-0.79	0.200596	0.7	0.244496	0.472889	168.077	43.7	0.7
M168T44_2	1.2303e+06	1.168e+06	14.22	149113	112780	65.65	8.25	3.04	5.33817e-06	5.27	1.20378e-05	1.18912	168.148	43.5	0.7
M168T53	2.28112e+07	2.3204e+07	4.93	3.15849e+07	3.155e+07	3.39	0.72	-0.47	6.20155e-09	8.21	2.19015e-08	1.20005	168.101	53.3	0.9
M168T54_1	3.37763e+07	3.37141e+07	6.29	8.31094e+07	8.2597e+07	1.88	0.41	-1.3	4.01638e-09	8.4	1.47494e-08	1.22829	168.064	53.6	0.9
M168T54_2	5.40516e+06	5.42629e+06	4.85	539325	535056	5.28	10.02	3.33	4.19248e-18	17.38	1.20763e-16	1.23324	168.112	53.9	0.9
M168T59	4.52638e+06	4.31017e+06	13.35	3.5487e+06	2.46232e+06	61.99	1.28	0.35	0.149426	0.83	0.186726	0.527199	167.973	58.5	1
M168T64	3.65321e+06	3855337	33.62	3.66166e+06	3.69006e+06	4.29	1	0	0.702448	0.15	0.745918	0.141602	168.012	64	1.1
M168T70_1	2.5359e+07	2.35685e+07	22.35	1.00185e+08	5.57724e+07	72.12	0.25	-1.98	0.0052289	2.28	0.00793209	0.932203	168.064	70.1	1.2
M168T70_2	2.7346e+07	2.50776e+07	16.69	2.67426e+07	2.6629e+07	2.71	1.02	0.03	0.840499	0.08	0.867194	0.0747986	168.083	70.3	1.2
M168T70_3	7.28614e+06	7.30628e+06	2	385072	363742	9.94	18.92	4.24	7.00135e-11	10.15	3.51449e-10	1.23298	168.112	70.1	1.2
M168T73	1.41446e+07	1.4132e+07	1.89	727914	727754	3.08	19.43	4.28	5.69902e-23	22.24	1.2007e-20	1.23408	168.137	73.2	1.2
M168T83	1.80181e+07	1.82298e+07	3.98	52475.1	48840	51.06	343.37	8.42	1.7199e-07	6.76	4.78407e-07	1.22383	168.065	82.9	1.4
M169T101	9.98668e+06	1.01486e+07	6.59	917024	840526	24.03	10.89	3.44	9.45376e-09	8.02	3.24998e-08	1.22559	169.096	100.6	1.7
M169T119	6.13956e+06	6.08105e+06	2.65	188997	183821	9.66	32.49	5.02	4.92458e-12	11.31	3.05672e-11	1.23342	169.06	119.3	2
M169T136	7.14104e+06	7.15818e+06	2.52	26337.2	26562.2	6.18	271.14	8.08	4.47177e-23	22.35	9.99236e-21	1.23408	169.068	136.2	2.3
M169T139	4.06529e+06	4.074e+06	3.48	1.74904e+06	1.68663e+06	6.31	2.32	1.22	7.8373e-13	12.11	5.67147e-12	1.22659	169.042	138.7	2.3
M169T222	1.49502e+06	1.45261e+06	8.64	132975	124012	22.11	11.24	3.49	1.3031e-12	11.89	8.97394e-12	1.22597	169.169	221.8	3.7
M169T232	1.26982e+07	1.25975e+07	5.92	739094	867547	43.38	17.18	4.1	0.00106802	2.97	0.00175638	1.06293	169.068	232	3.9
M169T272	1.16631e+08	1.1553e+08	2.03	1.70634e+08	1.69713e+08	2.18	0.68	-0.55	2.70755e-13	12.57	2.14914e-12	1.22785	169.078	271.9	4.5
M169T295	3.19936e+06	3.16472e+06	4.39	2.86159e+06	2.79566e+06	4.62	1.12	0.16	0.000543191	3.27	0.000931293	0.991111	169.084	295.3	4.9
M169T41	6.011e+07	6.05161e+07	1.11	6.68458e+06	6.74911e+06	10.86	8.99	3.17	1.72769e-09	8.76	6.76581e-09	1.2318	169.045	41.2	0.7
M169T447	2.09493e+06	2.09804e+06	1.46	31635.1	30679.5	9.94	66.22	6.05	1.37294e-11	10.86	7.81176e-11	1.23365	169.169	447.5	7.5
M169T59_1	7.51813e+06	7.52303e+06	3.65	565238	551849	10.09	13.3	3.73	9.42455e-12	11.03	5.50251e-11	1.23254	168.981	58.8	1
M169T70_1	5.70301e+06	5.50365e+06	8.6	406449	394345	9.49	14.03	3.81	6.82402e-16	15.17	1.01863e-14	1.23189	169.068	70.1	1.2
M169T70_3	6.11295e+06	5.64438e+06	22.4	25119	23601.4	21.17	243.36	7.93	1.03537e-15	14.98	1.46541e-14	1.23174	169.132	70.3	1.2
M170T108	1.3196e+07	1.37418e+07	17.1	8.66614e+06	8.5769e+06	2.58	1.52	0.61	0.00196632	2.71	0.00312896	1.02298	170.062	107.9	1.8
M170T114	7.55991e+06	7.61212e+06	8.54	665804	657890	4.25	11.35	3.51	8.58015e-17	16.07	1.61816e-15	1.23257	170.08	113.7	1.9
M170T124	2.0296e+07	2.43233e+07	32.16	2.28407e+07	2.42239e+07	22.15	0.89	-0.17	0.432599	0.36	0.488213	0.281464	170.074	124.3	2.1
M170T141	1.43897e+07	1.34571e+07	14.36	1.82543e+06	1.77551e+06	5.03	7.88	2.98	5.59636e-10	9.25	2.39371e-09	1.22915	170.08	140.6	2.3
M170T192	1.70292e+07	1.67259e+07	13.06	1.58748e+06	1.56554e+06	4.59	10.73	3.42	1.15835e-10	9.94	5.56097e-10	1.2309	170.078	192	3.2
M170T220	1.06198e+07	9.61331e+06	19.61	1.18412e+07	1.15107e+07	23.15	0.9	-0.16	0.336528	0.47	0.390243	0.342697	170.117	220.3	3.7
M170T224	1.12654e+06	1.12645e+06	8.25	3.88019e+06	3.85627e+06	3.03	0.29	-1.78	9.81448e-10	9.01	4.02956e-09	1.2288	170.095	223.8	3.7
M170T226	1.35347e+06	1.35522e+06	1.76	44630.4	46788.6	23.07	30.33	4.92	8.08235e-08	7.09	2.37258e-07	1.22618	170.189	225.6	3.8
M170T228	2.413e+06	2.13112e+06	24.31	4.635e+06	4.65532e+06	9.84	0.52	-0.94	1.29858e-05	4.89	2.79013e-05	1.10842	170.08	228.4	3.8
M170T234	6.73722e+06	6.7323e+06	1.48	1.6592e+06	1.69085e+06	15.43	4.06	2.02	2.70763e-07	6.57	7.28956e-07	1.22174	170.117	234.2	3.9
M170T257	1.012e+07	1.0053e+07	4.91	109400	3787.36	166.67	92.5	6.53	0.000333828	3.48	0.000590465	1.11534	170.189	257	4.3
M170T265	2.23027e+06	2.23405e+06	3.97	660371	733990	29.17	3.38	1.76	0.000237596	3.62	0.000427951	1.1249	170.117	265	4.4
M170T272	8.97777e+06	8.98879e+06	2.4	1.35005e+07	1.32887e+07	4.61	0.66	-0.59	8.79187e-11	10.06	4.32415e-10	1.21739	170.082	271.9	4.5
M170T277	3.24849e+06	2.66995e+06	29.51	424263	418371	4.39	7.66	2.94	6.7571e-07	6.17	1.71518e-06	1.21543	170.062	277	4.6
M170T295	1.9162e+06	1.90533e+06	3.56	57060.3	55743.9	5.51	33.58	5.07	8.49263e-21	20.07	6.5234e-19	1.23388	170.08	294.7	4.9
M170T33	1.70381e+07	1.60787e+07	35.29	505932	506427	2.9	33.68	5.07	2.5189e-07	6.6	6.82632e-07	1.22225	169.975	32.8	0.5
M170T42	1.3477e+06	1.82864e+06	47.87	778113	704661	36.47	1.73	0.79	0.0744736	1.13	0.0977689	0.606375	169.959	41.9	0.7
M170T422	7.05796e+06	7.21664e+06	14.45	1.49096e+06	1.38648e+06	16.21	4.73	2.24	2.11132e-10	9.68	9.73665e-10	1.21478	170.116	421.9	7
M170T44	8.61054e+06	8.24713e+06	15.04	1.07732e+07	9.30242e+06	28.51	0.8	-0.32	0.0809643	1.09	0.105688	0.59434	170.091	44.2	0.7
M170T54_1	8.91852e+07	7.77482e+07	25.72	2.08989e+06	665780	95.13	42.67	5.42	4.53093e-05	4.34	8.99356e-05	1.16035	170.062	53.9	0.9
M170T54_2	9.17452e+06	8.60887e+06	19.55	1.21186e+06	924424	41.52	7.57	2.92	1.35737e-08	7.87	4.50665e-08	1.1952	170.091	53.6	0.9
M170T54_3	1.08e+07	8.97062e+06	36.96	6.19498e+06	6.23295e+06	5.58	1.74	0.8	0.00404126	2.39	0.00620969	0.967036	170.116	53.7	0.9
M170T65	7.51551e+07	7.35959e+07	10.3	7.65903e+06	168512	122.48	9.81	3.29	0.00483484	2.32	0.00737224	0.964592	169.976	65.2	1.1
M170T67	1.29927e+06	1.31491e+06	6	786679	776651	2.39	1.65	0.72	4.42605e-08	7.35	1.35314e-07	1.21696	170.064	66.9	1.1
M170T72_1	1.56486e+07	1.73389e+07	19.7	1.53739e+06	1.44614e+06	20.65	10.18	3.35	8.35002e-11	10.08	4.12412e-10	1.21758	170.117	71.6	1.2
M170T72_2	7.1208e+07	7.09783e+07	2.32	3.58026e+06	3.60704e+06	4.74	19.89	4.31	6.92494e-21	20.16	5.67383e-19	1.23389	170.128	72.2	1.2
M170T80	1.03657e+07	1.03599e+07	3.58	34469.8	37387.9	40.14	300.72	8.23	3.54252e-08	7.45	1.10082e-07	1.22788	170.081	80.3	1.3
M170T83	1.72705e+07	1.70976e+07	3.39	2.01539e+06	1.26704e+06	68.15	8.57	3.1	4.44115e-05	4.35	8.83677e-05	1.17109	170.153	83.1	1.4
M171T110	3.9e+06	3.795e+06	7.04	1.13881e+06	1.22071e+06	22.49	3.42	1.78	1.73735e-05	4.76	3.66558e-05	1.17611	171.112	109.8	1.8
M171T124	2.08783e+06	1.97268e+06	18.76	776554	776743	2.78	2.69	1.43	3.57844e-06	5.45	8.24091e-06	1.2025	171.028	124.2	2.1
M171T137	3.14213e+06	3.09836e+06	6.18	451905	460573	16.13	6.95	2.8	1.06727e-08	7.97	3.62174e-08	1.22434	171.09	137.5	2.3
M171T248	813505	806194	3.1	110649	111341	2.9	7.35	2.88	5.00714e-20	19.3	2.86222e-18	1.23375	171.058	248.2	4.1
M171T272	6.06496e+06	5.91419e+06	4.58	45814.5	22511.9	140.49	132.38	7.05	8.55221e-06	5.07	1.88138e-05	1.19721	171.074	271.9	4.5
M171T277	448510	437728	18.3	581614	577957	4.45	0.77	-0.37	0.00676839	2.17	0.0101381	0.918157	171.046	277.4	4.6
M171T41	9.26791e+06	8.65633e+06	17.69	6.57499e+06	6.59403e+06	1.45	1.41	0.5	0.00193918	2.71	0.00308711	1.02682	171.042	41.1	0.7
M171T49	2.78653e+07	2.79379e+07	2.73	4.09339e+06	4.09195e+06	1.72	6.81	2.77	2.96734e-21	20.53	2.99742e-19	1.23393	171.112	48.8	0.8
M171T54	6.94645e+06	6.64643e+06	11.49	927976	906417	14.43	7.49	2.9	1.2171e-12	11.91	8.42714e-12	1.22605	171.075	54.1	0.9
M171T65	1.22793e+07	1.21116e+07	3.96	5.09232e+06	5.06341e+06	2.05	2.41	1.27	1.40921e-15	14.85	1.94598e-14	1.23159	170.98	64.8	1.1
M171T74	1.4636e+07	1.41816e+07	9.32	3.34813e+06	3.36784e+06	9.82	4.37	2.13	1.49041e-12	11.83	1.0148e-11	1.22577	171.065	73.7	1.2
M171T82	1.28517e+07	1.27557e+07	4.24	1.36271e+07	1.37156e+07	4.12	0.94	-0.08	0.0217682	1.66	0.0305807	0.746991	171.094	81.9	1.4
M171T84	3.05664e+06	3.34268e+06	20.91	734700	829951	38.67	4.16	2.06	0.00182648	2.74	0.00291778	1.00517	171.112	83.8	1.4
M171T85	7.73513e+06	7.78293e+06	4.56	1.15136e+07	1.13987e+07	3.73	0.67	-0.57	4.63365e-10	9.33	2.00992e-09	1.212	171.074	84.5	1.4
M172T162	4.40559e+07	4.37299e+07	7.36	3.21188e+07	3.18833e+07	11.41	1.37	0.46	4.45422e-05	4.35	8.85799e-05	1.07813	172.096	161.9	2.7
M172T166	1.05524e+07	9.55673e+06	20.18	1.68944e+07	1.7028e+07	3.16	0.62	-0.68	0.000422347	3.37	0.000734871	1.09692	172.005	166.3	2.8
M172T236	1.71537e+07	1.73319e+07	3.8	345285	314301	33.7	49.68	5.63	1.58731e-08	7.8	5.22769e-08	1.22882	172.132	235.6	3.9
M172T239	8.68948e+06	8.94901e+06	7.18	7.85413e+06	7.97201e+06	7.91	1.11	0.15	0.0336576	1.47	0.0462353	0.702462	172.096	238.6	4
M172T269	1.68865e+06	1.69971e+06	8.32	1.45557e+06	1.51574e+06	23.05	1.16	0.21	0.176	0.75	0.216846	0.491634	172.077	269.3	4.5
M172T297	2.72328e+07	2.74532e+07	2.35	6.48572e+06	6.38612e+06	5.8	4.2	2.07	6.69071e-12	11.17	4.02753e-11	1.23221	172.024	297.3	5
M172T34	3.24186e+07	3.25379e+07	2	2.31019e+06	2.27801e+06	4.19	14.03	3.81	4.15588e-21	20.38	3.87404e-19	1.23391	171.991	34.3	0.6
M172T343	3.56397e+06	3.49694e+06	14.77	178529	164477	12.81	19.96	4.32	3.17358e-14	13.5	3.09141e-13	1.22979	172.168	343	5.7
M172T41	5.94689e+06	5.83765e+06	11.76	3.71907e+06	3.72756e+06	1.9	1.6	0.68	3.45203e-05	4.46	6.9645e-05	1.17024	172.044	41.1	0.7
M172T427	1.68281e+07	1.83716e+07	24.63	1.72028e+07	1.37936e+07	49.22	0.98	-0.03	0.835275	0.08	0.86277	0.0758141	172.132	427.4	7.1
M172T61	2.74758e+06	2.63427e+06	12.19	6.03912e+06	5.76518e+06	10.27	0.45	-1.14	1.47918e-08	7.83	4.88685e-08	1.19451	172.017	60.7	1
M172T70	1.46677e+07	1.4675e+07	1.15	1.6511e+06	1.78029e+06	26.59	8.88	3.15	2.63552e-06	5.58	6.16766e-06	1.20925	172.132	70.2	1.2
M172T71_1	1.13432e+07	1.14352e+07	1.75	207050	210786	9.35	54.78	5.78	1.33123e-11	10.88	7.58613e-11	1.23358	172.059	71.1	1.2
M172T71_2	1.00539e+07	1.07525e+07	14.81	1.07576e+07	1.1114e+07	10.02	0.93	-0.1	0.323766	0.49	0.377224	0.351192	172.096	70.8	1.2
M172T83	1.61581e+06	911957	70.9	146061	146534	6.77	11.06	3.47	7.22663e-05	4.14	0.00013972	1.15793	172.143	82.6	1.4
M172T87	2.44988e+06	2.48301e+06	4.55	15126.9	15214.2	45.58	161.96	7.34	6.59562e-08	7.18	1.95955e-07	1.22619	172.114	86.6	1.4
M173T133	6.64713e+06	8.13845e+06	38.08	1.97218e+07	1.95153e+07	5.01	0.34	-1.57	0.00049808	3.3	0.000859547	1.09539	173.07	132.5	2.2
M173T180	1.69407e+07	1.67425e+07	9.05	3.7865e+06	3.84359e+06	8.7	4.47	2.16	7.11668e-13	12.15	5.19588e-12	1.22672	173.07	180.3	3
M173T222	2.80564e+06	2.90551e+06	7.13	1.50755e+06	741453	69.21	1.86	0.9	0.0195897	1.71	0.0276981	0.828308	173.07	221.9	3.7
M173T235	832236	783168	16.68	2397.06	2283.38	23.09	347.19	8.44	4.83531e-16	15.32	7.39743e-15	1.232	173.135	235.1	3.9
M173T239_2	355409	361825	11.19	736919	742480	7.25	0.48	-1.05	8.01097e-09	8.1	2.78252e-08	1.19846	173.099	238.6	4
M173T297	1.45749e+06	1.56709e+06	13.51	209447	208706	2.58	6.96	2.8	1.42972e-08	7.84	4.73193e-08	1.22835	173.027	297	5
M173T324	5.37973e+06	5.38712e+06	3.53	6.01726e+06	6.05145e+06	8.57	0.89	-0.16	0.0150789	1.82	0.0216579	0.821432	173.106	323.7	5.4
M173T41	3.08772e+06	3059590	2.66	64302.1	64307	3.46	48.02	5.59	2.46156e-23	22.61	6.4827e-21	1.2341	173.028	41	0.7
M173T49	3.28126e+07	3.16472e+07	8.41	385685	350338	37.14	85.08	6.41	8.56025e-09	8.07	2.96353e-08	1.22806	173.091	48.8	0.8
M173T57	1.52128e+07	1.5366e+07	2.31	356268	358915	10.31	42.7	5.42	1.30314e-11	10.89	7.44236e-11	1.2334	172.955	56.8	0.9
M173T61	536440	533369	8.36	33783.2	32904.6	16.81	15.88	3.99	7.85996e-14	13.1	6.94124e-13	1.22906	173.2	61.3	1
M173T70	2.9094e+06	2.70046e+06	20.29	3.07918e+06	3.30038e+06	14.87	0.94	-0.08	0.50584	0.3	0.561418	0.239315	173.091	70	1.2
M173T93	2.95881e+07	2.98128e+07	4.89	8.16172e+07	7.57539e+07	26.65	0.36	-1.46	1.4141e-05	4.85	3.02687e-05	1.18094	173.106	93.2	1.6
M173T96	4.65848e+06	4.73674e+06	7.16	361408	248252	65.88	12.89	3.69	1.13748e-05	4.94	2.45833e-05	1.19077	173.091	96.1	1.6
M174T103	5.4228e+06	5.54735e+06	4.81	2.13414e+06	977940	73.27	2.54	1.35	0.00718021	2.14	0.0107245	0.930667	174.13	102.8	1.7
M174T108	1.43908e+07	1.37966e+07	19.15	1.45116e+06	1.4476e+06	7.46	9.92	3.31	4.8941e-13	12.31	3.70144e-12	1.22719	174.075	108	1.8
M174T126	4.15035e+06	4.17769e+06	12.41	175017	186086	10.05	23.71	4.57	1.87875e-15	14.73	2.52348e-14	1.23144	174.148	126.3	2.1
M174T127	3.69802e+06	3.6816e+06	1.6	58385.2	58347.4	4.1	63.34	5.99	1.9232e-16	15.72	3.29044e-15	1.23411	174.054	127.2	2.1
M174T226	2.85536e+06	2.98768e+06	8.89	2.58256e+06	2.54106e+06	6.85	1.11	0.14	0.039776	1.4	0.0541459	0.683662	174.111	226	3.8
M174T264	62678.2	57421.9	35.15	3.4853e+06	3.52185e+06	6.74	0.02	-5.8	2.43097e-08	7.61	7.72337e-08	1.22687	174.101	263.5	4.4
M174T297	1.05684e+06	1.03999e+06	2.93	28602.3	29067.1	11.19	36.95	5.21	1.91772e-11	10.72	1.06888e-10	1.23316	174.019	297	5
M174T317	1.15853e+06	1.15955e+06	3.39	1.03056e+06	1.01946e+06	3.11	1.12	0.17	2.04358e-05	4.69	4.25448e-05	1.09804	174.09	317.1	5.3
M174T34	2.68267e+06	2.68538e+06	2.05	132227	133257	5.54	20.29	4.34	4.07163e-14	13.39	3.87409e-13	1.23382	174.032	34	0.6
M174T375	1.73236e+07	1.764e+07	8.56	1.82095e+07	1.83191e+07	12.76	0.95	-0.07	0.450487	0.35	0.506155	0.271274	174.126	374.5	6.2
M174T422	8.6069e+06	8.52778e+06	3.6	583573	603843	13.31	14.75	3.88	5.66279e-10	9.25	2.41932e-09	1.23124	174.126	422.1	7
M174T51_1	1.18701e+07	1.16495e+07	7.63	483418	491032	4.73	24.55	4.62	1.03257e-18	17.99	3.65627e-17	1.23343	174.038	50.6	0.8
M174T51_2	1.23627e+07	1.21557e+07	21.1	971499	966932	5.93	12.73	3.67	1.81724e-08	7.74	5.89285e-08	1.22554	174.075	51.4	0.9
M174T51_3	1.60456e+07	1.60611e+07	11.73	1.23806e+06	1.64409e+06	87.59	12.96	3.7	0.00130804	2.88	0.00212502	1.05049	174.086	50.8	0.8
M174T65	7.68312e+06	7.67738e+06	2.09	204572	201579	8.03	37.56	5.23	1.21568e-12	11.92	8.42524e-12	1.23371	173.979	65.1	1.1
M174T70_1	9.3894e+06	9.24618e+06	5.23	9.75048e+06	9.84292e+06	7.22	0.96	-0.05	0.30522	0.52	0.357593	0.364295	174.101	70.2	1.2
M174T70_2	6.90958e+06	6.87878e+06	4.78	575507	576869	11.44	12.01	3.59	2.97903e-11	10.53	1.60346e-10	1.23142	174.122	69.9	1.2
M174T81	2.10094e+07	2.18882e+07	19.28	1.9385e+07	1.9436e+07	8.02	1.08	0.12	0.475013	0.32	0.530638	0.261335	174.09	80.7	1.3
M175T137	2.47776e+06	2.5008e+06	19.64	2.60076e+06	2.54586e+06	5.39	0.95	-0.07	0.446743	0.35	0.502178	0.280057	175.085	137.5	2.3
M175T193	5.38683e+06	5.39575e+06	1.85	1.3518e+07	1.34764e+07	1.36	0.4	-1.33	3.46158e-19	18.46	1.45861e-17	1.23356	175.111	193.1	3.2
M175T228	3.00822e+07	2.98023e+07	2.51	815796	830384	15.68	36.87	5.2	5.0573e-10	9.3	2.17703e-09	1.23226	175.122	228.3	3.8
M175T238	5.44789e+06	5.79389e+06	33.58	349576	351789	4.16	15.58	3.96	4.54746e-06	5.34	1.03593e-05	1.20306	175.041	237.6	4
M175T287	2.4026e+07	2.23038e+07	10.37	334019	325951	5.57	71.93	6.17	9.30784e-19	18.03	3.3481e-17	1.23345	175.085	286.7	4.8
M175T295	738412	733634	1.91	2.67401e+06	2.71597e+06	3.95	0.28	-1.86	1.45972e-17	16.84	3.50619e-16	1.23299	175.122	295	4.9
M175T321	2.37201e+06	2.05465e+06	28.24	616848	612306	2.64	3.85	1.94	1.64502e-05	4.78	3.47873e-05	1.18707	175.11	320.5	5.3
M175T322	3891333	4.34187e+06	31.2	105751	104319	7.93	36.8	5.2	1.04621e-06	5.98	2.5958e-06	1.21287	175.147	322.1	5.4
M175T326	7.34488e+06	6.46577e+06	22.91	36910.5	36870	15.01	198.99	7.64	1.14711e-15	14.94	1.60814e-14	1.23165	175.085	325.8	5.4
M175T374	1.56567e+06	1.5826e+06	2.48	43042.3	43107.4	5.93	36.38	5.18	7.46587e-21	20.13	5.85673e-19	1.23388	175.13	374.4	6.2
M175T49	9.86305e+07	9.52129e+07	9.97	1.51745e+08	1.62283e+08	9.88	0.65	-0.62	3.11611e-06	5.51	7.23951e-06	1.13591	175.106	49.4	0.8
M175T55	1.42878e+07	1.22411e+07	37.22	1.58568e+06	1.60712e+06	5.58	9.01	3.17	5.86261e-07	6.23	1.50578e-06	1.2149	175.119	55.1	0.9
M175T74_1	7.19581e+07	6.26703e+07	18.49	3.71893e+06	3.64109e+06	6.29	19.35	4.27	5.69542e-10	9.24	2.43044e-09	1.22972	175.085	73.8	1.2
M175T74_2	2.6144e+07	2.7627e+07	16.95	3.42536e+07	3.28331e+07	11.66	0.76	-0.39	0.00517817	2.29	0.00786485	0.865452	175.122	74	1.2
M175T97	2.07268e+07	2.13373e+07	9.28	632605	588466	20.11	32.76	5.03	1.43523e-14	13.84	1.5206e-13	1.23034	175.085	97.5	1.6
M176T104	6.4223e+06	7.04412e+06	30.91	79695.2	72297.1	32.01	80.59	6.33	2.25652e-10	9.65	1.03793e-09	1.21458	176.106	103.5	1.7
M176T131	8.74354e+07	7.384e+07	60.28	6.04855e+07	3.91584e+07	60.73	1.45	0.53	0.44442	0.35	0.499871	0.274548	176.069	131	2.2
M176T154	3.99999e+07	39714631	2.14	354736	354881	10.78	112.76	6.82	6.86838e-12	11.16	4.13111e-11	1.23366	176.031	153.8	2.6
M176T158	1.74631e+07	1.47137e+07	35.34	2.49373e+07	2.47365e+07	25.27	0.7	-0.51	0.0283711	1.55	0.0393693	0.720567	176.011	157.5	2.6
M176T183	4.60507e+06	4.73131e+06	22.02	1.38263e+06	1.64809e+06	34.27	3.33	1.74	2.42529e-05	4.62	4.98721e-05	1.09385	176.011	183.3	3.1
M176T198	1.40413e+06	1.4158e+06	2.82	7422.09	6375.39	53.82	189.18	7.56	3.52493e-07	6.45	9.33986e-07	1.22129	176.117	198.2	3.3
M176T215	1.64665e+07	1.6802e+07	12.88	3.3182e+07	3.21366e+07	13.7	0.5	-1.01	3.41195e-07	6.47	9.0514e-07	1.16681	176.106	215.2	3.6
M176T219	9.80749e+06	1.17319e+07	27.33	21029.6	22739.8	18.18	466.37	8.87	6.49938e-15	14.19	7.47682e-14	1.2308	176.07	218.7	3.6
M176T227	5.09985e+06	5.09786e+06	0.51	17654.9	17031.6	9.13	288.86	8.17	2.20586e-12	11.66	1.46015e-11	1.23399	176.011	227.2	3.8
M176T238	1.66839e+07	1.5063e+07	26.32	1.26648e+06	1.30811e+06	49.69	13.17	3.72	4.3194e-06	5.36	9.85801e-06	1.18138	176.07	237.8	4
M176T252	4.73886e+06	4.76596e+06	3.16	1.39753e+06	1.3994e+06	3.31	3.39	1.76	4.10112e-17	16.39	8.48855e-16	1.23278	176.011	251.5	4.2
M176T279	1.14149e+07	1.40129e+07	33.79	2.90542e+07	2.78778e+07	10.64	0.39	-1.35	0.000268102	3.57	0.000480434	1.09806	176.106	279.1	4.7
M176T287	2.47028e+06	2.3356e+06	10.27	3730.65	3873.55	20.52	662.16	9.37	3.05657e-17	16.51	6.58334e-16	1.23284	176.089	286.6	4.8
M176T294	445412	439367	5.67	31848.2	29164.1	21.76	13.99	3.81	9.49323e-09	8.02	3.26203e-08	1.22719	176.142	293.7	4.9
M176T304	3.75754e+07	3.77989e+07	4.56	2.22474e+07	2.23384e+07	53.73	1.69	0.76	0.0225468	1.65	0.0316325	0.813373	176.106	303.7	5.1
M176T319	1.52994e+06	1.33558e+06	40.74	16268.4	17320	17.17	94.04	6.56	8.81178e-12	11.05	5.1858e-11	1.22281	176.07	319.2	5.3
M176T326	3.28248e+06	3.30268e+06	2.87	8.54155e+06	8518736	2.38	0.38	-1.38	6.85965e-17	16.16	1.32416e-15	1.23263	176.106	326.2	5.4
M176T44	3.94829e+07	3.36859e+07	60.34	1.6766e+06	1.41946e+06	46.8	23.55	4.56	1.34765e-07	6.87	3.81774e-07	1.1767	176.121	44.2	0.7
M176T49_2	8.4976e+06	1.0193e+07	39.63	4.7095e+06	4.85341e+06	8.33	1.8	0.85	0.0206817	1.68	0.0291322	0.815114	176.09	49.1	0.8
M176T49_3	1.42084e+07	1.41491e+07	21.45	96965.9	105391	43.61	146.53	7.2	2.95868e-08	7.53	9.29582e-08	1.21991	176.11	49.4	0.8
M176T54	1.21181e+07	8.28549e+06	133.15	5.12465e+07	4.82992e+07	39.34	0.24	-2.08	0.00534668	2.27	0.00810409	0.920221	176.07	54.2	0.9
M176T72	6.76059e+07	6.71742e+07	3.1	2.67637e+06	2.55649e+06	12.37	25.26	4.66	4.09979e-11	10.39	2.1441e-10	1.23281	176.069	72	1.2
M176T74_1	9.94098e+06	7.47428e+06	45.77	285486	282483	33.85	34.82	5.12	1.097e-09	8.96	4.45937e-09	1.20869	176.089	74	1.2
M176T74_2	6.88057e+06	7.01991e+06	36.22	77170.2	74761.3	18.08	89.16	6.48	2.73998e-12	11.56	1.77545e-11	1.22487	176.125	73.9	1.2
M176T81	1.67301e+07	2.07519e+07	54.99	5.76691e+06	5.61395e+06	6.76	2.9	1.54	0.00994568	2	0.0146036	0.898472	176.106	80.6	1.3
M176T98	3.35655e+06	3.30977e+06	5.85	135145	126988	20.01	24.84	4.63	1.24332e-09	8.91	5.00997e-09	1.22986	176.089	97.7	1.6
M177T117	1.09222e+08	1.12464e+08	8.22	5.26349e+07	5.20976e+07	5.11	2.08	1.05	1.85022e-10	9.73	8.60791e-10	1.21528	177.053	116.6	1.9
M177T131	6.34631e+06	6.45567e+06	4.12	545129	539963	2.92	11.64	3.54	3.92015e-20	19.41	2.35827e-18	1.23376	177.073	131	2.2
M177T154	452466	449848	1.99	7.88429e+06	7.72446e+06	3.59	0.06	-4.12	3.97303e-22	21.4	5.979e-20	1.23401	177.034	153.8	2.6
M177T178	1.80342e+07	1.79603e+07	2.62	1.26342e+06	1268794	4.14	14.27	3.84	8.07483e-21	20.09	6.26777e-19	1.23387	177.137	178	3
M177T203	2.0546e+07	2.11185e+07	8.18	831510	827850	3.31	24.71	4.63	7.89935e-13	12.1	5.70517e-12	1.2333	177.137	202.8	3.4
M177T207	3.62676e+07	3.62752e+07	2.76	2.8619e+06	2.88865e+06	2.66	12.67	3.66	8.03042e-22	21.1	9.86939e-20	1.23399	177.053	207.2	3.5
M177T218	9.28358e+06	9.03847e+06	9.55	1.05191e+07	1.03153e+07	6.26	0.88	-0.18	0.0117027	1.93	0.0170141	0.803283	177.101	217.7	3.6
M177T226	6.01034e+06	5.99584e+06	3.13	76624.9	77537.1	7.73	78.44	6.29	1.90233e-14	13.72	1.95646e-13	1.23382	177.137	225.9	3.8
M177T227	6.62307e+06	7.29038e+06	28.55	4.07754e+06	1.38848e+06	86.6	1.62	0.7	0.0698992	1.16	0.0920094	0.642624	177.065	226.7	3.8
M177T246	1.42295e+07	1.32807e+07	22.75	2.48427e+06	2.48103e+06	3.16	5.73	2.52	2.22555e-07	6.65	6.09855e-07	1.22095	177.054	245.7	4.1
M177T272	1.04552e+07	1.07925e+07	10.19	4.13864e+06	4.12292e+06	1.69	2.53	1.34	2.81694e-07	6.55	7.5783e-07	1.22008	177.053	271.5	4.5
M177T279	2.66755e+06	2.67789e+06	5.92	2.2356e+06	2.17571e+06	6.64	1.19	0.25	0.000167387	3.78	0.000307884	1.03703	177.109	279.1	4.7
M177T293	4.61331e+06	4.54715e+06	6.43	999053	1.00476e+06	2.4	4.62	2.21	9.14995e-12	11.04	5.3549e-11	1.23224	177.054	292.6	4.9
M177T304	2.84385e+06	2.88932e+06	9.76	2.63012e+06	2.66989e+06	6.54	1.08	0.11	0.12235	0.91	0.155152	0.534398	177.109	303.6	5.1
M177T318	4.65993e+06	4.57403e+06	8.9	17467.5	18278.5	17.39	266.78	8.06	5.20319e-12	11.28	3.20806e-11	1.23251	177.137	318.2	5.3
M177T34	2.75146e+06	2.08383e+06	47.6	3.86226e+07	4.14403e+07	26.67	0.07	-3.81	7.31523e-09	8.14	2.55531e-08	1.199	176.969	34.4	0.6
M177T370	1.31876e+06	1.28286e+06	4.82	5.4647e+06	5.49417e+06	3.51	0.24	-2.05	1.60941e-16	15.79	2.82566e-15	1.23237	177.126	370	6.2
M177T41_1	2.56671e+06	2.57416e+06	2.56	3.27687e+06	3.18302e+06	4.57	0.78	-0.35	3.35359e-08	7.47	1.04343e-07	1.18859	177.023	41	0.7
M177T41_2	4.66511e+06	4.54257e+06	11.2	3.01946e+06	2.84066e+06	11.97	1.55	0.63	1.25005e-05	4.9	2.69371e-05	1.10934	177.05	41.2	0.7
M177T44	686702	742918	51.52	965910	1.04105e+06	35.22	0.71	-0.49	0.152432	0.82	0.190192	0.498051	177.122	43.8	0.7
M177T51	1.11965e+07	1.23649e+07	38.84	4.77278e+06	2.1444e+06	72.91	2.35	1.23	0.0444726	1.35	0.0600624	0.671068	177.061	51.1	0.9
M177T54_2	2.51513e+07	2.47388e+07	7.02	1.90253e+06	1.91321e+06	6.3	13.22	3.72	2.73433e-17	16.56	5.96538e-16	1.23287	177.137	54.5	0.9
M177T70	2.24772e+07	2.1991e+07	8.39	1.95761e+07	21052189	19.47	1.15	0.2	0.141552	0.85	0.177608	0.529857	177.101	70.4	1.2
M177T75	9.44636e+07	9.69083e+07	10.67	4.98837e+07	5.01081e+07	4.74	1.89	0.92	9.00091e-09	8.05	3.10734e-08	1.19778	177.137	75.2	1.3
M177T83	4.79564e+07	4.23027e+07	23.56	2.46448e+06	2.37445e+06	8.16	19.46	4.28	1.60244e-09	8.8	6.31216e-09	1.22771	177.065	82.9	1.4
M177T84	1.8402e+07	1.71741e+07	46.08	163488	166963	42.46	112.56	6.81	1.02305e-08	7.99	3.48289e-08	1.19692	177.101	84	1.4
M177T89	8.13824e+06	1.09882e+07	48.62	3.09206e+06	3.09642e+06	2.43	2.63	1.4	0.00785998	2.1	0.0116807	0.923832	177.054	88.6	1.5
M178T116	4.10985e+06	3.36401e+06	36.98	61801.9	59055.9	12.23	66.5	6.06	1.4377e-09	8.84	5.71208e-09	1.22756	178.057	116.3	1.9
M178T119	9.40088e+06	9.45609e+06	1.44	5.37496e+07	6.35679e+07	32.25	0.17	-2.52	1.28679e-05	4.89	2.76562e-05	1.19223	177.513	118.5	2
M178T161	1.03305e+07	8.80514e+06	27.73	868084	901348	9.56	11.9	3.57	1.2125e-08	7.92	4.08077e-08	1.22175	178.121	160.7	2.7
M178T164	1.513e+06	1.64532e+06	30.79	39313	38234.7	15.71	38.49	5.27	2.15065e-07	6.67	5.90429e-07	1.21342	178.056	163.9	2.7
M178T227	1.3776e+06	1.36892e+06	8.42	65332.7	68149.5	29.45	21.09	4.4	2.27986e-07	6.64	6.22424e-07	1.21846	178.068	226.7	3.8
M178T228	1.1507e+06	1.15762e+06	2.57	6217.36	5983.62	13.79	185.08	7.53	1.58111e-11	10.8	8.90687e-11	1.2335	178.158	228.3	3.8
M178T240	5.13794e+06	5.03762e+06	4.91	62117.6	57092.3	14.7	82.71	6.37	7.07382e-12	11.15	4.24429e-11	1.23297	178.121	239.6	4
M178T246	1.2457e+06	1.22642e+06	9.52	175798	166702	8.93	7.09	2.82	3.47653e-14	13.46	3.35549e-13	1.22972	178.049	246.1	4.1
M178T251	1.30048e+07	1.30156e+07	3.07	227540	220353	7.51	57.15	5.84	1.31902e-14	13.88	1.40964e-13	1.23382	178.085	250.6	4.2
M178T263	1.30656e+06	895322	51.84	841443	832197	3.3	1.55	0.63	0.0968759	1.01	0.124845	0.608517	178.049	262.7	4.4
M178T289	1.17448e+07	8.57881e+06	47.28	192060	188657	4.56	61.15	5.93	1.825e-07	6.74	5.05923e-07	1.22303	178.085	288.6	4.8
M178T314	1.05495e+07	1.05515e+07	4.47	76331.9	76143.6	24.38	138.21	7.11	6.27205e-09	8.2	2.21186e-08	1.23008	178.121	314	5.2
M178T34	6.90556e+06	6.81932e+06	11.44	811434	806672	2.88	8.51	3.09	8.41315e-10	9.08	3.4764e-09	1.23101	177.977	34.5	0.6
M178T344	1.35298e+07	1.35185e+07	5.62	26356.8	23539.6	49.17	513.33	9	6.07149e-08	7.22	1.81333e-07	1.22646	178.121	343.6	5.7
M178T43	6883821	7.82979e+06	32.02	215919	214132	9.78	31.88	4.99	3.22877e-08	7.49	1.0063e-07	1.2231	178.133	43.4	0.7
M178T63	2.28453e+06	2.28038e+06	3.08	1.94161e+06	1.97181e+06	14.81	1.18	0.23	0.0295893	1.53	0.0409212	0.773518	177.956	62.8	1
M178T70	2.03516e+07	1.78335e+07	22.8	127500	105758	32.58	159.62	7.32	1.84074e-13	12.74	1.50985e-12	1.22829	178.085	70.4	1.2
M178T75	9.85131e+06	9.81924e+06	8.59	329152	322735	7.5	29.93	4.9	1.18041e-17	16.93	2.93076e-16	1.23305	178.141	75.1	1.3
M178T83_1	1.04652e+06	1.18138e+06	49.18	75038.3	47814.2	107.36	13.95	3.8	2.36873e-06	5.63	5.58051e-06	1.14036	178.068	82.9	1.4
M178T84	1.42623e+06	1.3333e+06	18.61	331688	328350	8.57	4.3	2.1	1.90101e-10	9.72	8.83303e-10	1.2152	178.052	84.1	1.4
M178T92	4.62705e+07	4.48068e+07	9.91	361714	354925	20.11	127.92	7	4.56493e-16	15.34	6.99829e-15	1.23203	178.121	91.5	1.5
M179T100_1	1.13172e+07	9.3125e+06	48.07	620802	626001	2.54	18.23	4.19	3.52511e-06	5.45	8.12826e-06	1.20642	179.063	100.4	1.7
M179T100_2	3.33864e+07	3.49231e+07	36.1	547821	396881	77.89	60.94	5.93	2.78338e-09	8.56	1.04771e-08	1.20433	179.153	100.2	1.7
M179T141	5.93437e+06	6.01574e+06	5.75	6.65624e+06	6.61064e+06	5.76	0.89	-0.17	0.0029348	2.53	0.00458306	0.902893	179.117	140.6	2.3
M179T170	3.2826e+06	3.24849e+06	6.72	139687	16427.9	117.46	23.5	4.55	0.00109728	2.96	0.00180128	1.06191	179.128	170.2	2.8
M179T179	4.42522e+06	4.80532e+06	17.58	148853	145861	6.8	29.73	4.89	2.94897e-10	9.53	1.32434e-09	1.23043	179.153	179.5	3
M179T183	1.03414e+07	1.02989e+07	2.23	233819	237567	5.16	44.23	5.47	6.89098e-22	21.16	8.76105e-20	1.23399	179.115	183.1	3.1
M179T219	5.28326e+06	5.05494e+06	8.15	131557	127634	9.35	40.16	5.33	8.22428e-18	17.08	2.16937e-16	1.23311	179.153	219.5	3.7
M179T225	4.38254e+06	4.55441e+06	6.44	779440	794422	6.41	5.62	2.49	3.00087e-15	14.52	3.8021e-14	1.23124	179.081	225.4	3.8
M179T249	7.96774e+06	6.33778e+06	55.91	8356.37	8317.92	23.18	953.49	9.9	6.23184e-14	13.21	5.63156e-13	1.22923	179.153	249.5	4.2
M179T252	3.2659e+07	3.18466e+07	4.81	949482	1.51794e+06	91.68	34.4	5.1	0.00153249	2.81	0.00246845	1.04379	179.117	252.4	4.2
M179T255	2.51557e+06	2.80772e+06	30.2	92710.3	91266.4	8.13	27.13	4.76	1.15001e-06	5.94	2.83524e-06	1.21172	179.063	254.9	4.2
M179T262	3.80706e+06	3.85881e+06	3.64	29612.8	34189.9	43.78	128.56	7.01	0.000215066	3.67	0.000389464	1.13055	179.117	261.6	4.4
M179T325	3.63332e+06	3.49637e+06	9.63	94518.1	107623	43.84	38.44	5.26	0.000792164	3.1	0.00132699	1.07763	179.062	324.8	5.4
M179T34	1.49763e+06	1.58855e+06	16.94	86778.3	88387.4	7.5	17.26	4.11	2.40296e-10	9.62	1.09582e-09	1.22925	178.989	34.2	0.6
M179T353	1.00074e+07	9.98941e+06	2.06	200341	206124	9.26	49.95	5.64	5.58231e-12	11.25	3.42178e-11	1.23361	179.105	353.1	5.9
M179T357	1.90787e+08	1.91742e+08	3.96	1.08654e+06	1.05743e+06	19.73	175.59	7.46	1.08866e-10	9.96	5.25724e-10	1.23279	179.153	357.4	6
M179T54_1	2.11294e+07	2.25028e+07	24.37	180412	3683.79	167.09	117.12	6.87	0.000251107	3.6	0.000451735	1.11979	179.08	53.6	0.9
M179T54_2	3.27342e+07	3.3011e+07	6.7	160249	129349	53.41	204.27	7.67	1.41363e-07	6.85	3.98609e-07	1.22366	179.117	53.6	0.9
M179T86	8.42307e+06	3.99074e+06	69.56	1.3743e+07	1.33822e+07	5.93	0.61	-0.71	0.0416581	1.38	0.0564786	0.736163	179.116	86	1.4
M180T100	2.61865e+06	2.39327e+06	24.12	57473.6	55405.4	9.29	45.56	5.51	8.77601e-15	14.06	9.86499e-14	1.23065	180.156	100.2	1.7
M180T124	1.3361e+07	1.19479e+07	37.54	469420	456277	5.9	28.46	4.83	1.1821e-07	6.93	3.37469e-07	1.22318	180.101	124.1	2.1
M180T128	1.38258e+07	1.36701e+07	6.66	1.75101e+06	1.7543e+06	7.81	7.9	2.98	1.03488e-15	14.99	1.46541e-14	1.23173	180.064	128	2.1
M180T129	2.15471e+07	2.10614e+07	20.05	859301	886629	12.92	25.08	4.65	1.05251e-13	12.98	9.04574e-13	1.22877	180.137	129.4	2.2
M180T155	2.64897e+07	2.63673e+07	2.7	1.22957e+06	1.27304e+06	13.03	21.54	4.43	4.1909e-10	9.38	1.82322e-09	1.2321	180.137	155.1	2.6
M180T173	9.68856e+06	9.65773e+06	1.56	81293.1	78349.9	11.35	119.18	6.9	1.77543e-11	10.75	9.91822e-11	1.23363	180.101	173.2	2.9
M180T207	5.92984e+06	5.88426e+06	16	704120	705420	8.03	8.42	3.07	6.0952e-13	12.22	4.50813e-12	1.22695	180.101	207.4	3.5
M180T213	1.19823e+07	1.198e+07	8	383957	379389	7.37	31.21	4.96	6.60987e-18	17.18	1.80351e-16	1.23316	180.064	213	3.5
M180T231	1.20922e+07	1.24995e+07	12.32	4.13708e+06	4.20892e+06	6.15	2.92	1.55	1.64348e-10	9.78	7.71914e-10	1.21558	180.137	230.9	3.8
M180T236	8.19997e+06	8.15026e+06	3.63	165895	167527	7.58	49.43	5.63	5.35882e-20	19.27	3.03969e-18	1.23375	180.064	235.6	3.9
M180T241	3.0668e+07	3.0981e+07	7.45	4.13255e+06	4.22145e+06	13.29	7.42	2.89	2.24181e-13	12.65	1.80274e-12	1.22801	180.148	241.1	4
M180T245	1.32819e+07	1.27993e+07	8.11	260230	253151	8.3	51.04	5.67	1.65951e-18	17.78	5.5372e-17	1.23338	180.101	244.6	4.1
[truncated: 14,685 more rows]

## Sheet: Red seed DEM AnalysiList
Accession	RCC_Mean	RCC_Median	RCC_RSD	RRC_Mean	RRC_Median	RRC_RSD	FC	log2FC	P.value	-log10(P.value)	FDR	VIP	mz	rt	rtmin
[truncated: 15,816 more rows]

[truncated: 1 more sheets: Black seed DEM AnalysiList]
