# Supplementary material for: Water-Assisted Microwave Processing: Rapid Detoxification and Antioxidant Enhancement in Colored Kidney Beans
Source: Foods. 2025 Oct 18;14(20):3557. doi: 10.3390/foods14203557 (PMC12564649; doi:10.3390/foods14203557)
Supplement: Supplementary file 1 [file foods-14-03557-s001.zip › Table S2 Secondary differential metabolites.xlsx]

## Sheet: White seed DEMs
name	ID	mz	rt	ppm	formula	KEGG	WCA_Mean	WCA_Median	WCA_RSD	WRA_Mean	WRA_Median	WRA_RSD	FC	log2FC	P.value	-log10(P.value)	FDR	VIP	posneg	exact_mass	precursor_type	class	sub_class	KEGG_Pathway	CAS	hmdb	library
N-Methyl-2-pyrrolidinone	M100T291	100.075	291	5.75568	C5H9NO	C11118	2.04141e+06	2.26663e+06	32.82	2.38489e+06	2.39751e+06	6.39	0.86	-0.22	0.283384	0.55	0.341505	0.409256	pos	99.0684	[M+H]+	Extractables/Leachables; Industrial Chemicals; Textile Chemicals/Auxiliary/Dyes; Excipients/Additives/Colorants; Personal Care Products/Cosmetics			872-50-4		mzCloud
Cyclohexylamine	M100T70	100.111	70	6.74664	C6H13N	C00571	2.41489e+07	2.32406e+07	9.24	5.90025e+07	5.92702e+07	1.07	0.41	-1.29	1.3913e-07	6.86	5.61546e-07	1.25295	pos	99.1048	[M+H]+	Organonitrogen compounds	Cyclohexylamines	Xenobiotics biodegradation and metabolism; Global and overview maps	108-91-8	HMDB0031404	MoNA
Triethylamine	M102T448	102.127	448.1	9.80767	C6H15N	C14691	1.62217e+09	1.61861e+09	37.75	8.91101e+08	5.38362e+08	85	1.82	0.86	0.0478658	1.32	0.0666722	0.679021	pos	101.12	[M+H]+	Amines	Tertiary amines		121-44-8	HMDB0032539	BioDeepDB
Valeric acid	M103T277	103.13	276.9	6.81368	C5H10O2	C00803	4.06218e+06	4.23077e+06	7.92	3.57488e+06	3.46443e+06	15.41	1.14	0.18	0.0551859	1.26	0.0760211	0.659134	pos	102.068	[M+H]+	Fatty Acyls	Fatty acids and conjugates		109-52-4	HMDB0000892	BioDeepDB
Choline	M104T59	104.106	58.8	4.48162	C5H14NO	C00114	1.97094e+08	8.4902e+07	72.7	3.05542e+08	3.08336e+08	13.22	0.65	-0.63	0.0579429	1.24	0.0796256	0.701021	pos	104.108	[M+H]+	Organonitrogen compounds	Quaternary ammonium salts	Cancer: overview; Membrane transport; Nervous system; Digestive system; Lipid metabolism; Amino acid metabolism; Global and overview maps	62-49-7	HMDB0000097	BioDeepDB
gamma-Aminobutyric acid	M104T75	104.106	75.2	13.2915	C4H9NO2	C00334	3.96111e+07	5.0153e+07	46.9	8.78082e+06	8.77433e+06	4.12	4.51	2.17	0.00194956	2.71	0.00324809	1.05134	pos	103.063	[M+H]+	Carboxylic acids and derivatives	Amino acids, peptides, and analogues	Metabolism of cofactors and vitamins; Metabolism of other amino acids; Signal transduction; Nervous system; Sensory system; Endocrine system; Carbohydrate metabolism; Signaling molecules and interaction; Amino acid metabolism; Cellular community - prokaryotes; Global and overview maps	56-12-2	HMDB0000112	BioDeepDB
Benzylamine	M108T51	108.08	50.5	6.24803	C7H9N	C15562	3.98666e+07	3.99945e+07	4.22	779532	738805	37.57	51.14	5.68	1.49945e-07	6.82	5.99617e-07	1.25317	pos	107.073	[M+H]+	Benzene and substituted derivatives	Phenylmethylamines		100-46-9	HMDB0033871	MoNA
2-Aminophenol	M110T147	110.059	146.9	7.05074	C6H7NO	C01987	5.25968e+06	5.46594e+06	44.51	2.58419e+07	2.57657e+07	1.77	0.2	-2.3	0.000148532	3.83	0.000299338	1.16917	pos	109.053	[M+H]+			Amino acid metabolism; Xenobiotics biodegradation and metabolism; Global and overview maps	95-55-6		BioDeepDB
Catechol	M110T309	110.019	309.4	15.2084	C6H6O2	C00090	3.03686e+08	2.60126e+08	40.23	5.2072e+08	5.35176e+08	29.88	0.58	-0.78	0.0126636	1.9	0.0190807	0.820401	pos	110.037	[M]+			Xenobiotics biodegradation and metabolism; Global and overview maps	120-80-9 / 12385-08-9		BioDeepDB
Hydroquinone	M110T352	110.019	352.2	14.1144	C6H6O2	C00530	8.93755e+08	7.68261e+08	27.44	1.69193e+07	1.6746e+07	4.78	52.82	5.72	5.25544e-09	8.28	3.07568e-08	1.25908	pos	110.037	[M]+	Phenols	Benzenediols	Amino acid metabolism; Xenobiotics biodegradation and metabolism; Global and overview maps	123-31-9	HMDB0002434	BioDeepDB
Imidazole-4-acetaldehyde	M111T83	111.055	83.2	1.5848	C5H6N2O	C05130	8.80953e+07	9.40499e+07	17.6	8.50183e+07	8.16184e+07	11.05	1.04	0.05	0.756858	0.12	0.795704	0.117068	pos	110.048	[M+H]+	Azacyclic compounds	Carbonyl compounds	Amino acid metabolism; Global and overview maps	645-14-7	HMDB0003905	MetaDNA
Uracil	M112T41_3	112.017	40.9	6.56942	C4H4N2O2	C00106	9.97164e+06	9.94727e+06	1.31	1.0506e+07	1.04631e+07	4.36	0.95	-0.08	0.0193541	1.71	0.0284581	0.827303	pos	112.027	[M]+	Diazines	Pyrimidines and pyrimidine derivatives	Metabolism of cofactors and vitamins; Metabolism of other amino acids; Global and overview maps; Nucleotide metabolism	66-22-8	HMDB0000300	BioDeepDB
Cytosine	M112T48	112.05	47.7	6.92549	C4H5N3O	C00380	3.59261e+07	3.5657e+07	2.84	2.17667e+06	2.19596e+06	10.7	16.51	4.04	6.54365e-11	10.18	5.94247e-10	1.26248	pos	111.043	[M+H]+	Diazines	Pyrimidines and pyrimidine derivatives	Global and overview maps; Nucleotide metabolism	71-30-7	HMDB0000630	BioDeepDB
Histamine	M112T70_3	112.086	70	5.1389	C5H9N3	C00388	1.10472e+08	1.02423e+08	16.2	2.49665e+06	2.37419e+06	14.1	44.25	5.47	3.5929e-15	14.44	9.39504e-14	1.26063	pos	111.08	[M+H]+	Organonitrogen compounds	Amines	Nervous system; Sensory system; Digestive system; Target-based classification: G protein-coupled receptors; Signaling molecules and interaction; Amino acid metabolism; Immune disease; Chemical structure transformation maps; Immune system; Global and overview maps	51-45-6	HMDB0000870	BioDeepDB
L-Leucine	M114T112	114.09	112.4	27.4695	C6H13NO2	C00123	4.86371e+07	3.71305e+07	56.92	1.74951e+08	1.32194e+08	95.92	0.28	-1.85	0.00665782	2.18	0.0103904	0.866558	pos	131.095	[M+H-H2O]+	Carboxylic acids and derivatives	Amino acids, peptides, and analogues	Membrane transport; Signal transduction; Digestive system; Biosynthesis of other secondary metabolites; Translation; Amino acid metabolism; Chemical structure transformation maps; Global and overview maps	61-90-5	HMDB0000687	MoNA
Creatinine	M114T244	114.064	244.5	22.5839	C4H7N3O	C00791	8.63047e+07	8.12512e+07	45.32	2.23917e+08	1.77696e+08	61.6	0.39	-1.38	0.0024007	2.62	0.00395857	0.93822	pos	113.059	[M+H]+	Carboxylic acids and derivatives	Amino acids, peptides, and analogues	Amino acid metabolism; Global and overview maps	60-27-5	HMDB0000562	BioDeepDB
1-Pyrroline-2-carboxylic acid	M114T333	114.064	333.1	24.2728	C5H7NO2	C03564	6.39598e+07	3.06797e+07	94.59	7.50227e+07	6.89919e+07	62.51	0.85	-0.23	0.505553	0.3	0.567679	0.246038	pos	113.048	[M+H]+	Pyrrolines		Amino acid metabolism	2139-03-9	HMDB0006875	BioDeepDB
Epsilon-caprolactam	M114T448	114.091	447.7	6.35397	C6H11NO	C06593	7.56321e+07	5.37817e+07	85.19	2.63659e+08	2.64502e+08	4.07	0.29	-1.8	0.00049465	3.31	0.000906898	1.12717	pos	113.084	[M+H]+	Lactams	Caprolactams	Xenobiotics biodegradation and metabolism; Global and overview maps	105-60-2	HMDB0062769	BioDeepDB
L-Proline	M116T50	116.07	49.9	8.40875	C5H9NO2	C00148	1.9773e+08	1.99486e+08	8.62	1.10497e+08	1.06031e+08	12.22	1.79	0.84	2.45023e-07	6.61	9.31342e-07	1.19874	pos	115.063	[M+H]+	Carboxylic acids and derivatives	Amino acids, peptides, and analogues	Cancer: overview; Membrane transport; Digestive system; Biosynthesis of other secondary metabolites; Translation; Amino acid metabolism; Global and overview maps	147-85-3	HMDB0000162	BioDeepDB
Fumaric acid	M117T80	117.09	79.7	7.81258	C4H4O4	C00122	8.25029e+06	8.65709e+06	16.2	7.18669e+06	6.94354e+06	8.57	1.15	0.2	0.136998	0.86	0.176397	0.530978	pos	116.011	[M+H]+	Carboxylic acids and derivatives	Dicarboxylic acids and derivatives	Cancer: overview; Metabolism of cofactors and vitamins; Chemical structure transformation maps; Signal transduction; Endocrine system; Carbohydrate metabolism; Xenobiotics biodegradation and metabolism; Amino acid metabolism; Energy metabolism; Global and overview maps	110-17-8	HMDB0000134	BioDeepDB
Aminomalonic acid	M119T52	119.015	51.7	8.42696	C3H5NO4	C00872	9.50853e+07	9.62906e+07	12.24	2.50178e+08	2.37107e+08	12.74	0.38	-1.4	5.2725e-09	8.28	3.08322e-08	1.23048	pos	119.022	[M]+	Carboxylic acids and derivatives	Amino acids, peptides, and analogues		1068-84-4	HMDB0001147	BioDeepDB
2-Hydroxyphenethylamine	M120T242	120.08	241.7	28.5976	C8H11NO	C02735	8.20334e+06	8.26456e+06	3.73	240693	254626	23.03	34.08	5.09	1.37279e-08	7.86	7.13259e-08	1.25861	pos	137.084	[M+H-H2O]+	Organonitrogen compounds	Amines		7568-93-6	HMDB0001065	BioDeepDB
L-Threonine	M120T34	120.022	34.3	10.8827	C4H9NO3	C00188	2.48102e+07	2.69486e+07	25.29	1.54944e+07	1.53868e+07	23.31	1.6	0.68	0.0119747	1.92	0.0181131	0.82123	pos	119.058	[M+H]+	Carboxylic acids and derivatives	Amino acids, peptides, and analogues	Metabolism of cofactors and vitamins; Membrane transport; Digestive system; Biosynthesis of other secondary metabolites; Translation; Amino acid metabolism; Chemical structure transformation maps; Global and overview maps	72-19-5	HMDB0000167	BioDeepDB
Phenylethylamine	M121T272	121.075	271.9	21.3724	C8H11N	C05332	4.3966e+06	4.39272e+06	1.45	21480.1	21797.1	64.8	204.68	7.68	1.31279e-06	5.88	4.10889e-06	1.24428	pos	121.089	[M]+	Benzene and substituted derivatives	Phenethylamines	Amino acid metabolism; Global and overview maps	64-04-0	HMDB0012275	BioDeepDB
Benzamide	M122T177	122.059	177.2	7.69991	C7H7NO	C09815	2.01513e+07	2.09942e+07	11.15	1.22285e+06	1.35066e+06	23.89	16.48	4.04	5.41892e-12	11.27	6.25338e-11	1.25298	pos	121.053	[M+H]+	Benzene and substituted derivatives	Benzoic acids and derivatives	Xenobiotics biodegradation and metabolism; Global and overview maps	55-21-0	HMDB0004461	MoNA
Niacinamide	M123T69	123.055	69.1	6.30615	C6H6N2O	C00153	2.71234e+07	2.85515e+07	13.07	3.38899e+07	3.89733e+07	36.99	0.8	-0.32	0.688099	0.16	0.736543	0.148829	pos	122.048	[M+H]+	Pyridines and derivatives	Pyridinecarboxylic acids and derivatives	Metabolism of cofactors and vitamins; Global and overview maps; Aging; Digestive system	98-92-0	HMDB0001406	BioDeepDB
L-Histidinol	M124T68	124.086	68	26.8684	C6H11N3O	C00860	1.15358e+07	1.1512e+07	2.92	42912.2	8755.57	219.64	268.82	8.07	2.26312e-05	4.65	5.38158e-05	1.21252	pos	141.09	[M+H-H2O]+	Organonitrogen compounds	Amines	Amino acid metabolism; Global and overview maps	4836-52-6	HMDB0003431	MoNA
Aminohydroquinone	M126T93	126.054	93.1	6.9494	C6H7NO2	C14604	4.73845e+07	4.81075e+07	7.42	4.12141e+07	4.035e+07	3.95	1.15	0.2	0.00102986	2.99	0.00178393	0.98467	pos	125.048	[M+H]+			Xenobiotics biodegradation and metabolism; Global and overview maps			BioDeepDB
1,2,3-Trihydroxybenzene	M127T114	127.037	113.6	14.7673	C6H6O3	C01108	4.19037e+08	4.21082e+08	19.29	5.08079e+08	5.97639e+08	32.87	0.82	-0.28	0.40413	0.39	0.466655	0.304364	pos	126.032	[M+H]+	Benzene and substituted derivatives	Phenols and derivatives	Xenobiotics biodegradation and metabolism; Global and overview maps; Target-based classification: Enzymes	87-66-1	HMDB0013674	mzCloud
Maltol	M127T224	127.037	223.7	13.9802	C6H6O3	C11918	3.09635e+07	3.10813e+07	3.2	3.44922e+07	3.39208e+07	3.5	0.9	-0.16	5.75993e-05	4.24	0.000126297	1.09772	pos	126.032	[M+H]+	Pyrans	Pyranones and derivatives	Global and overview maps; Metabolism of terpenoids and polyketides	118-71-8	HMDB0030776	BioDeepDB
Triacetate lactone	M127T49	127.037	49.1	13.193	C6H6O3	C02752	1.59261e+08	1.59266e+08	7.76	1.44379e+08	1.37705e+08	11.89	1.1	0.14	0.0746076	1.13	0.100687	0.620728	pos	126.032	[M+H]+				675-10-5		BioDeepDB
4-Acetamidobutanoic acid	M128T70	128.07	70.1	26.0327	C6H11NO3	C02946	1.74636e+08	1.93248e+08	31.68	7.6728e+06	8.52594e+06	34.19	22.76	4.51	2.02667e-08	7.69	1.00978e-07	1.22087	pos	145.074	[M+H-H2O]+	Carboxylic acids and derivatives	Amino acids, peptides, and analogues	Amino acid metabolism; Global and overview maps	3025-96-5	HMDB0003681	BioDeepDB
Quinoline	M130T124	130.006	123.8	14.5285	C9H7N	C06413	2.0086e+07	1.16672e+07	61.01	2.85225e+07	2.98097e+07	50.75	0.7	-0.51	0.261536	0.58	0.31814	0.40644	pos	129.058	[M+H]+	Quinolines and derivatives			91-22-5	HMDB0033731	BioDeepDB
Pipecolic acid	M130T54	130.049	54.5	13.3543	C6H11NO2	C00408	1.10878e+09	1.23943e+09	47.73	2.28389e+08	2.2352e+08	52.23	4.85	2.28	0.00129973	2.89	0.00221344	0.976099	pos	129.079	[M+H]+	Carboxylic acids and derivatives	Amino acids, peptides, and analogues	Chemical structure transformation maps; Amino acid metabolism; Biosynthesis of other secondary metabolites; Global and overview maps	535-75-1 / 3105-95-1	HMDB0000070	BioDeepDB
(2E)-Decenoyl-ACP	M130T66	130.085	65.6	9.80897	C6H11NO2	C03969	4.35778e+09	4.37566e+09	7.45	1.7582e+08	1.78088e+08	10.36	24.79	4.63	1.01772e-16	15.99	3.88843e-15	1.26251	pos	129.079	[M+H]+	Carboxylic acids and derivatives	Amino acids, peptides, and analogues		52-52-8	HMDB0062225	BioDeepDB
Beta-Leucine	M131T206	131.087	206.2	18.9055	C6H13NO2	C02486	1.22695e+07	1.2162e+07	4.19	157291	157310	14.13	78	6.29	2.79976e-11	10.55	2.77866e-10	1.26268	pos	131.095	[M]+	Carboxylic acids and derivatives	Amino acids, peptides, and analogues		5699-54-7	HMDB0003640	BioDeepDB
Ketoleucine	M131T35	130.965	34.9	10.7555	C6H10O3	C00233	5.90648e+07	5.81725e+07	5.89	4.33791e+07	4.32611e+07	4.58	1.36	0.45	1.39058e-07	6.86	5.61546e-07	1.2049	pos	130.063	[M+H]+	Keto acids and derivatives	Short-chain keto acids and derivatives	Amino acid metabolism; Biosynthesis of other secondary metabolites; Global and overview maps	816-66-0	HMDB0000695	BioDeepDB
Agmatine	M131T42	131.128	42.1	5.67062	C5H14N4	C00179	1.62912e+07	1.62914e+07	1.48	1.09003e+06	1.09002e+06	7.86	14.95	3.9	3.71902e-11	10.43	3.55234e-10	1.26311	pos	130.122	[M+H]+	Organonitrogen compounds	Guanidines	Amino acid metabolism; Global and overview maps	306-60-5	HMDB0001432	BioDeepDB
L-Glutamic gamma-semialdehyde	M131T54	131.052	54.5	5.98623	C5H9NO3	C01165	5.4057e+07	5.50556e+07	6.61	4.62593e+07	4.71074e+07	9.27	1.17	0.22	0.00367089	2.44	0.00591804	0.909846	pos	131.058	[M]+	Carboxylic acids and derivatives	Amino acids, peptides, and analogues	Amino acid metabolism; Biosynthesis of other secondary metabolites; Global and overview maps	496-92-4	HMDB0002104	BioDeepDB
L-Isoleucine	M132T226	132.1	225.6	13.4444	C6H13NO2	C00407	5.88685e+06	4.70865e+06	48.06	7.22273e+06	7.12018e+06	7.48	0.82	-0.3	0.118442	0.93	0.154747	0.58734	pos	131.095	[M+H]+	Carboxylic acids and derivatives	Amino acids, peptides, and analogues	Cancer: overview; Metabolism of other amino acids; Digestive system; Biosynthesis of other secondary metabolites; Infectious disease: bacterial; Translation; Amino acid metabolism; Chemical structure transformation maps; Global and overview maps	73-32-5	HMDB0000172	BioDeepDB
Leucine	M132T252	132.101	251.9	5.87429	C6H13NO2	C16439	469501	386586	40.75	600283	559518	40.6	0.78	-0.35	0.310565	0.51	0.370568	0.365522	pos	131.095	[M+H]+	Carboxylic acids and derivatives	Amino acids, peptides, and analogues		328-39-2	HMDB0062203	BioDeepDB
cis-4-Hydroxy-D-proline	M132T35	131.972	34.9	14.7756	C5H9NO3	C03440	1.57622e+08	1.79999e+08	67.32	1.92285e+08	2.19184e+08	37.17	0.82	-0.29	0.374356	0.43	0.436305	0.319492	pos	131.058	[M+H]+	Carboxylic acids and derivatives	Amino acids, peptides, and analogues	Amino acid metabolism; Global and overview maps	2584-71-6	HMDB0060460	BioDeepDB
L-Asparagine	M133T48	133.06	48.5	6.5835	C4H8N2O3	C00152	2.22697e+08	2.1782e+08	7.67	1.73196e+08	1.87694e+08	32.46	1.29	0.36	0.0635846	1.2	0.0867961	0.68279	pos	132.054	[M+H]+	Carboxylic acids and derivatives	Amino acids, peptides, and analogues	Cancer: overview; Metabolism of other amino acids; Digestive system; Translation; Amino acid metabolism; Chemical structure transformation maps; Global and overview maps	70-47-3	HMDB0000168	BioDeepDB
L-Aspartic acid	M134T49_1	134.044	49.1	5.78914	C4H7NO4	C00049	6.11324e+07	1.74964e+07	126.14	5.50137e+07	5.87965e+07	46.79	1.11	0.15	0.465844	0.33	0.528482	0.273034	pos	133.037	[M+H]+	Carboxylic acids and derivatives	Amino acids, peptides, and analogues	Metabolism of cofactors and vitamins; Metabolism of other amino acids; Chemical structure transformation maps; Membrane transport; Signal transduction; Biosynthesis of other secondary metabolites; Signaling molecules and interaction; Translation; Amino acid metabolism; Energy metabolism; Cell motility; Global and overview maps	1783-96-6	HMDB0006483	BioDeepDB
Isochavicol	M134T49_2	134.08	49.1	6.78753	C9H10O	C20464	1.85026e+08	1.84458e+08	5.05	2.60151e+08	2.62434e+08	6.21	0.71	-0.49	1.10475e-07	6.96	4.57407e-07	1.20815	pos	134.073	[M]+			Biosynthesis of other secondary metabolites	20649-39-2 539-12-8		BioDeepDB
Ortho-Hydroxyphenylacetic acid	M135T230	135.043	229.6	25.4289	C8H8O3	C05852	3.11213e+06	3.23205e+06	8.45	24828.5	21093.4	79.44	125.34	6.97	7.66483e-06	5.12	2.01787e-05	1.227	pos	152.047	[M+H-H2O]+	Benzene and substituted derivatives	Phenylacetic acids	Amino acid metabolism; Xenobiotics biodegradation and metabolism; Global and overview maps	614-75-5	HMDB0000669	MoNA
(R)-mandelic Acid	M135T255	135.043	255	10.3671	C8H8O3	C01983	2.47658e+07	24850479	1.23	72228.2	28777.8	175.48	342.88	8.42	5.06564e-06	5.3	1.38093e-05	1.23262	pos	152.047	[M+H-H2O]+	Benzene and substituted derivatives		Xenobiotics biodegradation and metabolism; Global and overview maps	611-71-2	HMDB0062635	BioDeepDB
4-Hydroxyphenylacetaldehyde	M136T52	136.042	52.2	17.3197	C8H8O2	C03765	1.34817e+08	1.35067e+08	2	5.0073e+06	5.27546e+06	15.84	26.92	4.75	1.88767e-09	8.72	1.22748e-08	1.26131	pos	136.052	[M]+	Benzene and substituted derivatives	Phenylacetaldehydes	Chemical structure transformation maps; Amino acid metabolism; Biosynthesis of other secondary metabolites; Global and overview maps	7339-87-9	HMDB0003767	BioDeepDB
Adenine	M136T62	136.061	61.5	6.43829	C5H5N5	C00147	1.04808e+07	1.05019e+07	2.64	2.22153e+07	2.21143e+07	5.97	0.47	-1.08	9.76829e-13	12.01	1.37464e-11	1.25595	pos	135.054	[M+H]+	Imidazopyrimidines	Purines and purine derivatives	Metabolism of terpenoids and polyketides; Global and overview maps; Nucleotide metabolism	73-24-5	HMDB0000034	BioDeepDB
Pralidoxime	M137T216	137.07	216.2	6.12005	C7H9N2O	C07400	1.91005e+06	1.39922e+06	72.01	1.00493e+07	1.02265e+07	7.41	0.19	-2.4	5.46821e-05	4.26	0.000120546	1.1885	pos	137.071	[M+H]+	Pyridines and derivatives	Methylpyridines		6735-59-7	HMDB0014871	MoNA
Phenelzine	M137T258	137.107	258.4	5.65983	C8H12N2	C07430	2.8055e+08	2.75631e+08	6.3	1.51015e+06	1.43997e+06	38.26	185.78	7.54	9.77484e-09	8.01	5.28831e-08	1.25885	pos	136.1	[M+H]+	Benzene and substituted derivatives			51-71-8	HMDB0014918	BioDeepDB
p-Aminobenzoic acid	M138T175	138.054	175	7.0697	C7H7NO2	C00568	1.50349e+08	2.58027e+07	220.09	1.34102e+09	1.33295e+09	6.18	0.11	-3.16	0.000507528	3.29	0.000928696	1.12483	pos	137.048	[M+H]+	Benzene and substituted derivatives	Benzoic acids and derivatives	Chemical structure transformation maps; Metabolism of cofactors and vitamins; Xenobiotics biodegradation and metabolism; Global and overview maps	150-13-0/2906-28-7	HMDB0001392	BioDeepDB
Tyramine	M138T87	138.09	87.1	6.51747	C8H11NO	C00483	3.88573e+07	3.37183e+07	26.28	7.8553e+06	7.75646e+06	13.04	4.95	2.31	3.28116e-09	8.48	2.01627e-08	1.23341	pos	137.084	[M+H]+	Benzene and substituted derivatives	Phenethylamines	Chemical structure transformation maps; Digestive system; Biosynthesis of other secondary metabolites; Signaling molecules and interaction; Amino acid metabolism; Energy metabolism; Global and overview maps	51-67-2	HMDB0000306	BioDeepDB
Salicylic acid	M139T124	139.038	123.6	5.5812	C7H6O3	C00805	622628	526239	37.61	2.00732e+06	1.60879e+06	64.27	0.31	-1.69	0.00481714	2.32	0.00765716	0.891928	pos	138.032	[M+H]+	Benzene and substituted derivatives	Benzoic acids and derivatives	Signal transduction; Digestive system; Xenobiotics biodegradation and metabolism; Metabolism of terpenoids and polyketides; Amino acid metabolism; Chemical structure transformation maps; Global and overview maps	69-72-7	HMDB0001895	BioDeepDB
3-Hydroxypicolinic acid	M140T154	140.033	153.6	6.7281	C6H5NO3	C18620	4.58182e+08	4.58457e+08	1.89	9.5767e+06	8.18449e+06	63.44	47.84	5.58	5.51216e-06	5.26	1.49053e-05	1.23209	pos	139.027	[M+H]+	Pyridines and derivatives	Pyridinecarboxylic acids and derivatives		874-24-8	HMDB0013188	BioDeepDB
Phosphonoacetate	M140T230	140.069	230.3	5.39651	C2H5O5P	C05682	9.05919e+06	1.10547e+07	45.26	9.23143e+06	1.01252e+07	28.52	0.98	-0.03	0.729638	0.14	0.773372	0.133117	pos	139.988	[M]+	Organic phosphonic acids and derivatives	Organic phosphonic acids	Metabolism of other amino acids; Global and overview maps	4408-78-0	HMDB0004110	BioDeepDB
O-Phosphoethanolamine	M142T184	141.956	183.9	18.169	C2H8NO4P	C00346	1.80597e+08	1.80346e+08	0.62	5.05562e+08	4.23471e+08	63.14	0.36	-1.49	0.0201727	1.7	0.0295968	0.84696	pos	141.019	[M+H]+	Organic phosphoric acids and derivatives	Phosphate esters	Lipid metabolism; Signal transduction; Global and overview maps; Drug resistance: antimicrobial	1071-23-4	HMDB0000224	BioDeepDB
Pelletierine	M142T262	142.122	262.4	5.70137	C8H15NO	C06182	2980998	2.55277e+06	24.88	287446	280991	9.14	10.37	3.37	6.93695e-09	8.16	3.91677e-08	1.25144	pos	141.115	[M+H]+	Piperidines		Chemical structure transformation maps; Biosynthesis of other secondary metabolites; Global and overview maps	539-00-4 / 4396-01-4	HMDB0030325	BioDeepDB
Kojic acid	M143T122	143.038	122.2	27.2655	C6H6O4	C14516	1.82942e+07	1.84284e+07	14.03	2.45759e+07	1.54499e+07	73.17	0.74	-0.43	0.616297	0.21	0.672473	0.189225	pos	142.027	[M+H]+	Pyrans	Pyranones and derivatives		501-30-4	HMDB0032923	BioDeepDB
trans-trans-Muconic acid	M143T239	143.038	238.5	24.9351	C6H6O4	C02480	8.81903e+06	4.3055e+06	139.22	2.13248e+06	2.13645e+06	3.18	4.14	2.05	0.0253635	1.6	0.036788	0.823875	pos	142.027	[M+H]+	Fatty Acyls	Fatty acids and conjugates	Xenobiotics biodegradation and metabolism; Global and overview maps	3588-17-8 / 505-70-4 / 1119-72-8	HMDB0002349	BioDeepDB
Ectoine	M143T49	143.081	48.8	5.63681	C6H10N2O2	C06231	3.36045e+07	3.40915e+07	6.91	362568	360675	20.65	92.68	6.53	8.50515e-11	10.07	7.56538e-10	1.26176	pos	142.074	[M+H]+			Amino acid metabolism; Global and overview maps	96702-03-3		BioDeepDB
2-Keto-glutaramic acid	M145T49	145.048	49.1	6.70456	C5H7NO4	C00940	1.63955e+08	1.63827e+08	5.51	1.57703e+08	1.51827e+08	9.83	1.04	0.06	0.351578	0.45	0.413153	0.340082	pos	145.037	[M]+	Keto acids and derivatives	Short-chain keto acids and derivatives	Amino acid metabolism; Global and overview maps	18465-19-5	HMDB0001552	BioDeepDB
L-Glutamine	M146T262	146.07	261.6	8.89982	C5H10N2O3	C00064	1.67776e+06	1.66196e+06	9.86	1.24177e+06	1.23125e+06	4.56	1.35	0.43	7.63299e-06	5.12	2.01188e-05	1.14624	pos	146.069	[M]+	Carboxylic acids and derivatives	Amino acids, peptides, and analogues	Cancer: overview; Metabolism of cofactors and vitamins; Chemical structure transformation maps; Membrane transport; Nervous system; Excretory system; Digestive system; Carbohydrate metabolism; Nucleotide metabolism; Translation; Amino acid metabolism; Energy metabolism; Global and overview maps	5959-95-5	HMDB0003423	BioDeepDB
Spermidine	M146T39	146.164	39.3	5.91438	C7H19N3	C00315	5.15186e+06	5.16243e+06	3.54	1.80173e+06	1.82607e+06	4.68	2.86	1.52	5.28971e-15	14.28	1.30456e-13	1.26093	pos	145.158	[M+H]+	Organonitrogen compounds	Amines	Membrane transport; Metabolism of other amino acids; Digestive system; Biosynthesis of other secondary metabolites; Metabolism of terpenoids and polyketides; Amino acid metabolism; Global and overview maps	124-20-9	HMDB0001257	BioDeepDB
Acetylcholine	M146T86	146.117	86.1	5.22601	C7H16NO2	C01996	1.41242e+07	1.40198e+07	1.61	4.27156e+07	4.25408e+07	2.12	0.33	-1.6	2.02925e-19	18.69	1.78139e-17	1.26362	pos	146.118	[M+H]+	Organonitrogen compounds	Quaternary ammonium salts	Nervous system; Signal transduction; Sensory system; Endocrine system; Digestive system; Lipid metabolism; Neurodegenerative disease; Signaling molecules and interaction; Substance dependence; Cell motility	51-84-3	HMDB0000895	BioDeepDB
N-Methyl-D-aspartic acid	M147T181	147.054	181.1	7.48023	C5H9NO4	C12269	4.12223e+06	4.55427e+06	32.07	75490.9	36753.5	90.3	54.61	5.77	7.59597e-07	6.12	2.52196e-06	1.18674	pos	147.053	[M]+	Carboxylic acids and derivatives	Amino acids, peptides, and analogues		6384-92-5	HMDB0002393	BioDeepDB
L-Lysine	M147T44	147.112	43.6	5.95465	C6H14N2O2	C00047	2.90788e+06	1.33999e+06	70.26	410114	410215	5.33	7.09	2.83	0.000809892	3.09	0.00142738	1.10188	pos	146.106	[M+H]+	Carboxylic acids and derivatives	Amino acids, peptides, and analogues	Metabolism of cofactors and vitamins; Digestive system; Biosynthesis of other secondary metabolites; Translation; Amino acid metabolism; Chemical structure transformation maps; Global and overview maps	56-87-1	HMDB0000182	BioDeepDB
(R) 2,3-Dihydroxy-3-methylvalerate	M148T223	148.075	223	6.95977	C6H12O4	C06007	5.97325e+06	6.17833e+06	10.85	8.11479e+06	8.06762e+06	1.23	0.74	-0.44	0.000263573	3.58	0.000506142	1.1445	pos	148.074	[M]+	Fatty Acyls	Fatty acids and conjugates	Amino acid metabolism; Global and overview maps	562-43-6	HMDB0012140	BioDeepDB
trans-Cinnamate	M148T251	148.019	251.1	2.11567	C9H8O2	C00423	2.51825e+06	2.66216e+06	15.69	2.48529e+06	2.46282e+06	5.55	1.01	0.02	0.967261	0.01	0.972802	0.0132428	pos	148.052	[M]+			Metabolism of cofactors and vitamins; Biosynthesis of other secondary metabolites; Amino acid metabolism; Chemical structure transformation maps; Global and overview maps	140-10-3		BioDeepDB
L-Glutamic acid	M148T49	148.059	48.8	4.65555	C5H9NO4	C00025	3.39139e+08	3.77191e+08	48.3	4.44803e+08	5.39992e+08	66.68	0.76	-0.39	0.701889	0.15	0.749237	0.145816	pos	147.053	[M+H]+	Carboxylic acids and derivatives	Amino acids, peptides, and analogues	Neurodegenerative disease; Biosynthesis of other secondary metabolites; Substance dependence; Cellular community - eukaryotes; Energy metabolism; Metabolism of other amino acids; Excretory system; Carbohydrate metabolism; Cancer: overview; Membrane transport; Cell growth and death; Signal transduction; Nervous system; Digestive system; Environmental adaptation; Amino acid metabolism; Chemical str…	56-86-0	HMDB0000148	BioDeepDB
L-2-Hydroxyglutaric acid	M149T35	148.975	34.5	11.6497	C5H8O5	C03196	3.66836e+07	3.64509e+07	8.94	1.94256e+06	2.05127e+06	12.79	18.88	4.24	4.00955e-15	14.4	1.03379e-13	1.26102	pos	148.037	[M+H]+	Fatty Acyls	Fatty acids and conjugates	Amino acid metabolism; Global and overview maps	13095-48-2	HMDB0000694	BioDeepDB
Nornicotine	M149T71	149.106	70.6	5.875	C9H12N2	C06524	3.75309e+07	3.76626e+07	2.87	3.74424e+07	3.76374e+07	6.91	1	0	0.889862	0.05	0.908591	0.0470767	pos	148.1	[M+H]+	Pyridines and derivatives	Pyrrolidinylpyridines	Biosynthesis of other secondary metabolites	494-97-3	HMDB0001126	BioDeepDB
Triethanolamine	M149T95	149.106	94.6	8.04794	C6H15NO3	C06771	2.75497e+07	2.6868e+07	5.45	231593	250720	23.41	118.96	6.89	8.99383e-10	9.05	6.31023e-09	1.26134	pos	149.105	[M]+	Amines	Alkanolamines	Lipid metabolism	102-71-6	HMDB0032538	MoNA
D-Lyxose	M150T103	150.054	103.1	8.66354	C5H10O5	C00476	2.14858e+07	2.06997e+07	12.37	1.17021e+06	1.22101e+06	40.06	18.36	4.2	1.81704e-06	5.74	5.50003e-06	1.23337	pos	150.053	[M]+			Carbohydrate metabolism	1114-34-7		BioDeepDB
Phenylephrine	M150T185	150.09	185.5	21.547	C9H13NO2	C07441	1.14583e+07	1.13968e+07	3.97	3.18095e+06	3.26002e+06	6.91	3.6	1.85	2.28488e-14	13.64	4.69323e-13	1.25978	pos	167.095	[M+H-H2O]+	Phenols	1-hydroxy-4-unsubstituted benzenoids		59-42-7	HMDB0002182	MoNA
L-Methionine	M150T70_1	150.057	70	6.50418	C5H11NO2S	C00073	1.59795e+07	1.53608e+07	17.12	1.55481e+07	1.55235e+07	12.77	1.03	0.04	0.804006	0.09	0.835506	0.0934433	pos	149.051	[M+H]+	Carboxylic acids and derivatives	Amino acids, peptides, and analogues	Cancer: overview; Drug resistance: antineoplastic; Digestive system; Biosynthesis of other secondary metabolites; Translation; Amino acid metabolism; Chemical structure transformation maps; Global and overview maps	63-68-3	HMDB0000696	BioDeepDB
Metaraminol	M150T70_2	150.09	70.2	21.547	C9H13NO2	C07146	3.04771e+07	2.98571e+07	5.48	8.31923e+07	8.40188e+07	2.62	0.37	-1.45	1.03444e-14	13.99	2.34707e-13	1.26032	pos	167.095	[M+H-H2O]+	Benzene and substituted derivatives	Phenylpropanes		54-49-9	HMDB0014748	MoNA
3-Methyladenine	M150T97	150.127	96.9	5.43957	C6H7N5	C00913	1.51084e+07	1.5093e+07	1.67	5519.25	5559.89	32.47	2737.39	11.42	1.3468e-09	8.87	9.0946e-09	1.26203	pos	149.07	[M+H]+	Imidazopyrimidines	Purines and purine derivatives		5142-23-4	HMDB0011600	BioDeepDB
Pyridoxamine	M151T246	151.085	246	20.0813	C8H12N2O2	C00534	1.09159e+07	1.07975e+07	4.11	4.16271e+06	4.10699e+06	3.36	2.62	1.39	4.03162e-15	14.39	1.03586e-13	1.26099	pos	168.09	[M+H-H2O]+	Pyridines and derivatives	Pyridoxamines	Metabolism of cofactors and vitamins; Global and overview maps; Digestive system	85-87-0	HMDB0001431	MoNA
2-Methoxy-4-vinylphenol	M151T325	151.074	324.6	6.46039	C9H10O2	C17883	1.47952e+07	1.44477e+07	20.5	3.59747e+06	2.12721e+06	66.68	4.11	2.04	0.000849497	3.07	0.00149041	1.07529	pos	150.068	[M+H]+	Phenols	Methoxyphenols		7786-61-0	HMDB0013744	BioDeepDB
(R)-Mandelamide	M152T103	152.07	102.6	5.10289	C8H9NO2	C07301	3.38961e+07	3.63536e+07	26.97	733033	738713	5.43	46.24	5.53	1.42501e-07	6.85	5.72333e-07	1.25262	pos	151.063	[M+H]+	Benzene and substituted derivatives	Alcohols and polyols	Xenobiotics biodegradation and metabolism; Global and overview maps			MetaDNA
(-)-cis-Carveol	M152T105	152.117	105	18.4068	C10H16O	C11395	6.40586e+07	6.46265e+07	5.59	2.38863e+06	2.41412e+06	7.3	26.82	4.75	1.33903e-18	17.87	8.67081e-17	1.26346	pos	152.12	[M]+	Prenol lipids	Monoterpenoids	Metabolism of terpenoids and polyketides	2102-59-2	HMDB0036082	BioDeepDB
Acetaminophen	M152T53	152.07	52.8	6.41811	C8H9NO2	C06804	6.34632e+07	6.39155e+07	1.95	3.26638e+06	3.22759e+06	3.83	19.43	4.28	4.63993e-22	21.33	1.1037e-19	1.26399	pos	151.063	[M+H]+	Phenols	1-hydroxy-2-unsubstituted benzenoids	Digestive system	103-90-2	HMDB0001859	BioDeepDB
Guanine	M152T70_1	152.056	70	6.4187	C5H5N5O	C00242	2.74835e+07	2.7637e+07	8.12	1.2415e+07	1.23353e+07	2.13	2.21	1.15	6.40839e-08	7.19	2.79158e-07	1.25319	pos	151.049	[M+H]+	Imidazopyrimidines	Purines and purine derivatives	Global and overview maps; Nucleotide metabolism	73-40-5	HMDB0000132	MoNA
(+)-cis-Isopulegone	M153T123	153.138	122.9	5.92344	C10H16O	C11951	2.29109e+07	2.30485e+07	2.47	16967.6	16906.6	12.36	1350.27	10.4	1.26506e-12	11.9	1.72113e-11	1.2638	pos	152.12	[M+H]+			Global and overview maps; Metabolism of terpenoids and polyketides			BioDeepDB
3-Sulfinylpyruvic acid	M153T34	152.994	34.4	9.87678	C3H4O5S	C05527	4.73714e+07	4.49848e+07	7.48	140765	143786	9.42	336.53	8.39	4.4919e-20	19.35	4.94377e-18	1.26375	pos	151.978	[M+H]+	Keto acids and derivatives	Alpha-keto acids and derivatives	Amino acid metabolism; Global and overview maps		HMDB0001405	BioDeepDB
p-Octopamine	M154T223	154.085	222.7	6.94854	C8H11NO2	C04227	1.76049e+07	1.7388e+07	5.99	67481.8	107656	85.17	260.88	8.03	5.08783e-05	4.29	0.000112842	1.19663	pos	153.079	[M+H]+	Phenols	1-hydroxy-2-unsubstituted benzenoids	Signaling molecules and interaction	104-14-3	HMDB0004825	BioDeepDB
o-Hydroxylaminobenzoate	M154T233	154.05	232.5	0.00258853	C7H7NO3	C16235	2.01682e+07	1.87536e+07	14.56	699782	666809	10.68	28.82	4.85	1.68845e-15	14.77	4.73408e-14	1.26158	pos	153.043	[M+H]+			Xenobiotics biodegradation and metabolism; Global and overview maps			BioDeepDB
2,3-Butanediol	M155T308	154.987	308.3	19.2178	C4H10O2S2	C00265	9.57083e+08	9.43581e+08	15.25	5.57618e+09	4.96114e+09	57.59	0.17	-2.54	0.000415572	3.38	0.000771701	1.11561	pos	154.012	[M+H]+	Organooxygen compounds	Alcohols and polyols		513-85-9 / 3483-12-3	HMDB0003156	BioDeepDB
Scopoline	M156T108_2	156.101	107.8	5.61254	C8H13NO2	C10866	4.58345e+07	4.57542e+07	3.84	1.7336e+06	1.79833e+06	13.57	26.44	4.72	1.66192e-10	9.78	1.38007e-09	1.26197	pos	155.095	[M+H]+				487-27-4		BioDeepDB
(1R,6S)-6-Amino-5-oxocyclohex-2-ene-1-carboxylate	M156T205	156.065	204.5	5.61306	C7H9NO3	C19831	5.44133e+06	4.36414e+06	43.29	821749	837045	5.41	6.62	2.73	3.04414e-05	4.52	7.05675e-05	1.20304	pos	155.058	[M+H]+			Biosynthesis of other secondary metabolites; Global and overview maps			BioDeepDB
L-Histidine	M156T44	156.076	44.1	6.89409	C6H9N3O2	C00135	2.09009e+08	2.11221e+08	4.67	2.13304e+06	1.69643e+06	62.15	97.99	6.61	2.79022e-06	5.55	8.05286e-06	1.23737	pos	155.07	[M+H]+	Carboxylic acids and derivatives	Amino acids, peptides, and analogues	Cancer: overview; Membrane transport; Metabolism of other amino acids; Digestive system; Biosynthesis of other secondary metabolites; Translation; Amino acid metabolism; Chemical structure transformation maps; Global and overview maps	71-00-1	HMDB0000177	BioDeepDB
Uracil 5-carboxylate	M157T35	156.964	34.9	10.1718	C5H4N2O4	C03030	2.04905e+07	2.04487e+07	6.88	3.01393e+06	2.94723e+06	48.4	6.8	2.77	4.39531e-05	4.36	9.85436e-05	1.19538	pos	156.017	[M+H]+				23945-44-0		BioDeepDB
4,5-Dihydroorotic acid	M158T164	158	164	21.6535	C5H6N2O4	C00337	1.55331e+08	1.53856e+08	2.28	4.19048e+06	4.30427e+06	5.02	37.07	5.21	1.02537e-21	20.99	2.1003e-19	1.26398	pos	158.033	[M]+	Carboxylic acids and derivatives	Amino acids, peptides, and analogues	Global and overview maps; Nucleotide metabolism	155-54-4 / 5988-19-2	HMDB0000528	BioDeepDB
1,5-Naphthalenediamine	M159T329	159.09	328.8	7.39202	C10H10N2	C19463	1.40917e+06	1.54243e+06	18.15	1.98632e+06	2.04667e+06	6.62	0.71	-0.5	0.0033526	2.47	0.00543104	0.982758	pos	158.084	[M+H]+	Extractables/Leachables; Textile Chemicals/Auxiliary/Dyes; Industrial Chemicals			2243-62-1		mzCloud
5-Acetamidovalerate	M159T89	159.091	88.9	6.9143	C7H13NO3	C03087	1.27732e+07	1.33457e+07	13.65	1.02182e+07	1.08086e+07	14.85	1.25	0.32	0.0179179	1.75	0.0264571	0.783394	pos	159.089	[M]+	Fatty Acyls	Fatty acids and conjugates	Amino acid metabolism; Global and overview maps		HMDB0012175	BioDeepDB
Indoleacetaldehyde	M160T119	160.075	119.4	6.44079	C10H9NO	C00637	2.43127e+07	2.66591e+07	32.17	4.50878e+07	3.68598e+07	39.27	0.54	-0.89	0.0146544	1.83	0.0218748	0.801781	pos	159.068	[M+H]+	Indoles and derivatives	Indoles	Amino acid metabolism; Global and overview maps	2591-98-2	HMDB0001190	BioDeepDB
4-Acetamido-2-aminobutanoic acid	M160T279	160.086	278.8	6.24665	C6H12N2O3	C06442	4.72619e+06	4.69665e+06	5.68	3.35336e+06	3.2964e+06	10.03	1.41	0.5	3.18999e-06	5.5	9.10384e-06	1.16302	pos	160.085	[M]+	Carboxylic acids and derivatives	Amino acids, peptides, and analogues	Amino acid metabolism; Global and overview maps	1190-46-1	HMDB0031411	BioDeepDB
Pimelic acid	M160T33	159.969	32.7	1.05352	C7H12O4	C02656	6.1169e+07	6.15607e+07	7.31	3.44792e+07	3.00935e+07	46.16	1.77	0.83	0.0051554	2.29	0.00816318	0.969953	pos	160.074	[M]+	Fatty Acyls	Fatty acids and conjugates	Metabolism of cofactors and vitamins; Global and overview maps	111-16-0	HMDB0000857	BioDeepDB
N5-Methyl-L-glutamine	M161T49	161.091	48.5	6.89361	C6H12N2O3	C03153	3.3922e+07	3.78273e+07	34.66	4.95029e+07	5.70427e+07	48.9	0.69	-0.55	0.2742	0.56	0.331685	0.39836	pos	160.085	[M+H]+						BioDeepDB
Phenibut	M162T106_1	162.09	106.2	17.9242	C10H13NO2	D10509	3.49527e+07	3.40965e+07	20.57	9.78425e+06	9.72874e+06	8.58	3.57	1.84	1.84203e-09	8.73	1.19993e-08	1.23468	pos	179.095	[M+H-H2O]+	Drugs of Abuse/Illegal Drugs					mzCloud
L-Carnitine	M162T209	162.054	209.1	14.1085	C7H15NO3	C00318	8.02682e+06	8.01682e+06	6.4	583196	577002	17.07	13.76	3.78	2.36717e-10	9.63	1.88912e-09	1.25906	pos	161.105	[M+H]+	Organonitrogen compounds	Quaternary ammonium salts	Environmental adaptation; Digestive system	541-15-1	HMDB0000062	BioDeepDB
2-Deoxystreptamine	M163T157	163.111	157.4	3.56114	C6H14N2O3	C02627	3.12941e+07	3.19766e+07	3.43	1.04595e+07	1.11164e+07	13.34	2.99	1.58	2.29792e-07	6.64	8.78884e-07	1.24645	pos	162.1	[M+H]+			Biosynthesis of other secondary metabolites; Global and overview maps	2037-48-1		BioDeepDB
Fructose-1P	M163T306	163.059	306.3	19.22	C6H12O6	C10906	2.15702e+07	2.15139e+07	2.49	4.73401e+06	5.07763e+06	65.64	4.56	2.19	0.00112111	2.95	0.00193065	1.0851	pos	180.063	[M+H-H2O]+	Carbohydrates and carbohydrate conjugates	Monosaccharides		57-48-7	HMDB0062538	BioDeepDB
Anabasine	M163T310	163.122	309.7	6.59629	C10H14N2	C06180	1.22628e+07	1.1987e+07	3.85	240607	232723	17.96	50.97	5.67	5.85728e-10	9.23	4.31054e-09	1.26167	pos	162.116	[M+H]+			Chemical structure transformation maps; Biosynthesis of other secondary metabolites; Global and overview maps	13078-04-1 / 494-52-0	HMDB0004350	BioDeepDB
1-Deoxynojirimycin	M163T71_1	163.086	70.6	7.35809	C6H13NO4	C16843	1.45702e+08	1.46097e+08	1.58	1.6723e+06	849433	116.27	87.13	6.45	5.48823e-06	5.26	1.48569e-05	1.23172	pos	163.084	[M]+	Piperidines			19130-96-2/73285-50-4	HMDB0035359	BioDeepDB
Nicotine	M163T71_2	163.122	70.6	4.17863	C10H14N2	C00745	8.98736e+07	9.07736e+07	2.37	4.69699e+06	4.52717e+06	25.61	19.13	4.26	6.15702e-08	7.21	2.69767e-07	1.25613	pos	162.116	[M+H]+	Pyridines and derivatives	Pyrrolidinylpyridines	Environmental adaptation; Biosynthesis of other secondary metabolites; Xenobiotics biodegradation and metabolism; Substance dependence; Chemical structure transformation maps; Global and overview maps	54-11-5	HMDB0001934	BioDeepDB
cis-1,2-Dihydronaphthalene-1,2-diol	M163T97	163.086	97.2	7.12778	C10H10O2	C04314	1.14919e+07	1.12762e+07	4.12	1.39478e+07	1.43437e+07	11.48	0.82	-0.28	0.00431026	2.37	0.00687962	0.961954	pos	162.068	[M+H]+			Xenobiotics biodegradation and metabolism; Global and overview maps			BioDeepDB
Acetylcysteine	M164T195	164.07	194.6	7.23134	C5H9NO3S	C06809	9.80696e+06	8.8316e+06	23.28	194694	182666	50.12	50.37	5.65	4.80345e-07	6.32	1.69153e-06	1.23759	pos	163.03	[M+H]+	Carboxylic acids and derivatives	Amino acids, peptides, and analogues		616-91-1	HMDB0001890	BioDeepDB
4-Hydroxycinnamic acid	M164T207	164.07	207	6.48171	C9H8O3	C00811	7.17936e+06	7.19168e+06	2.18	85587.1	66702.8	38.18	83.88	6.39	6.70072e-08	7.17	2.90996e-07	1.25644	pos	164.047	[M]+	Cinnamic acids and derivatives	Hydroxycinnamic acids and derivatives	Metabolism of cofactors and vitamins; Biosynthesis of other secondary metabolites; Amino acid metabolism; Chemical structure transformation maps; Global and overview maps	7400-08-0 / 7400-08-0 501-98-4 / 501-98-4	HMDB0002035	BioDeepDB
Etilefrine	M164T78	164.106	78	18.0083	C10H15NO2	D07931	1.05989e+09	1039497107	10.04	1.0457e+09	1.06249e+09	11.63	1.01	0.02	0.80108	0.1	0.833286	0.0949018	pos	181.11	[M+H-H2O]+	Therapeutics/Prescription Drugs; Sports Doping Drugs					mzCloud
3,4-Dihydroxyphenylpropanoate	M165T54_1	165.054	53.9	18.3819	C9H10O4	C10447	8.47529e+06	7.57351e+06	21.1	396306	390081	7.21	21.39	4.42	4.88524e-10	9.31	3.66468e-09	1.25944	pos	182.058	[M+H-H2O]+	Phenylpropanoic acids		Amino acid metabolism	1078-61-1	HMDB0000423	mzCloud
Enol-phenylpyruvate	M165T70_1	165.053	70.2	7.12492	C9H8O3	C02763	1.15396e+07	1.12584e+07	5.96	168447	171957	7.6	68.51	6.1	1.29313e-19	18.89	1.2714e-17	1.26357	pos	164.047	[M+H]+	Benzene and substituted derivatives	Carbonyl compounds	Amino acid metabolism; Global and overview maps	5801-57-0	HMDB0012225	MetaDNA
Hordenine	M166T220	166.121	220	6.62166	C10H15NO	C06199	1.07328e+08	1.03926e+08	5.97	3.50409e+07	3.53115e+07	2.12	3.06	1.61	1.22093e-10	9.91	1.04203e-09	1.26063	pos	165.115	[M+H]+	Benzene and substituted derivatives	Phenethylamines	Amino acid metabolism; Global and overview maps	539-15-1/NA	HMDB0004366	BioDeepDB
L-Phenylalanine	M166T242	166.085	241.7	7.08071	C9H11NO2	C00079	2.82982e+07	2.87683e+07	6.87	8.86802e+06	8720614	3.6	3.19	1.67	5.94706e-14	13.23	1.12158e-12	1.25933	pos	165.079	[M+H]+	Carboxylic acids and derivatives	Amino acids, peptides, and analogues	Cancer: overview; Membrane transport; Metabolism of other amino acids; Digestive system; Biosynthesis of other secondary metabolites; Translation; Amino acid metabolism; Chemical structure transformation maps; Global and overview maps	63-91-2	HMDB0000159	BioDeepDB
7-Methylguanine	M166T68	166.071	67.7	6.86232	C6H7N5O	C02242	1.9899e+07	2.254e+07	18.15	2.54756e+06	2.56305e+06	1.6	7.81	2.97	1.00715e-07	7	4.20064e-07	1.25462	pos	165.065	[M+H]+	Imidazopyrimidines	Purines and purine derivatives		578-76-7	HMDB0000897	BioDeepDB
D-Phenyllactic acid	M167T251	167.069	251	6.44045	C9H10O3	C05607	7.52541e+06	7.88585e+06	17.97	62377.4	63225.6	3.59	120.64	6.91	3.00801e-10	9.52	2.33239e-09	1.26237	pos	166.063	[M+H]+	Phenylpropanoic acids		Chemical structure transformation maps; Amino acid metabolism; Biosynthesis of other secondary metabolites; Global and overview maps	7326-19-4 / 20312-36-1	HMDB0000563	BioDeepDB
Vanylglycol	M167T371	167.069	371	6.39714	C9H12O4	C05594	10377833	1.12035e+07	14.27	1.01599e+07	1.02681e+07	14.71	1.02	0.03	0.797368	0.1	0.830329	0.096779	pos	184.074	[M+H-H2O]+	Phenols	Methoxyphenols	Amino acid metabolism; Global and overview maps	534-82-7 / 67423-45-4	HMDB0001490	BioDeepDB
L-4-Hydroxyphenylglycine	M167T42	167.011	41.6	8.8485	C8H9NO3	C12323	2.08103e+07	1.79904e+07	30.17	412683	421093	8.78	50.43	5.66	2.25504e-09	8.65	1.43882e-08	1.25863	pos	167.058	[M]+			Biosynthesis of other secondary metabolites; Global and overview maps; Metabolism of terpenoids and polyketides	32462-30-9		BioDeepDB
3-Hydroxy-4-methylanthranilate	M168T136	168.064	136.4	6.40227	C8H9NO3	C03986	1.44665e+08	1.43103e+08	2.15	3.80212e+06	3.81041e+06	3.87	38.05	5.25	5.87509e-23	22.23	2.28015e-20	1.26398	pos	167.058	[M+H]+	Benzene and substituted derivatives	1-hydroxy-4-unsubstituted benzenoids		552-14-7		MetaDNA
Isopyridoxal	M168T163	168.064	163.3	7.59234	C8H9NO3	C06051	8.51069e+06	8.93078e+06	13.46	7.05506e+06	7.05293e+06	3.56	1.21	0.27	0.0130187	1.89	0.0195799	0.877327	pos	167.058	[M+H]+	Pyridines and derivatives	Pyridine carboxaldehydes	Metabolism of cofactors and vitamins	6560-46-9 / 66-72-8	HMDB0004290	BioDeepDB
Pyridoxal	M168T263	168.064	263	6.99732	C8H9NO3	C00250	4.41102e+07	4.21682e+07	20.31	2.4888e+06	2.75663e+06	43.15	17.72	4.15	0.000498618	3.3	0.000913719	1.11693	pos	167.058	[M+H]+	Pyridines and derivatives	Pyridine carboxaldehydes	Metabolism of cofactors and vitamins; Global and overview maps; Digestive system	66-72-8	HMDB0001545	mzCloud
(R)-4-Hydroxymandelate	M169T119	169.06	119.3	6.77835	C8H8O4	C05343	7.00824e+06	7.07973e+06	2.89	184288	182806	4.2	38.03	5.25	2.69827e-22	21.57	7.95883e-20	1.26402	pos	168.042	[M+H]+			Global and overview maps			BioDeepDB
Selenocysteine	M170T33	169.975	32.8	10.6223	C3H7NO2Se	C05688	3.36278e+07	3.36101e+07	1.06	546351	538010	5.51	61.55	5.94	1.72889e-13	12.76	2.87784e-12	1.26404	pos	168.964	[M+H]+	Carboxylic acids and derivatives	Amino acids, peptides, and analogues	Metabolism of other amino acids; Global and overview maps	3614-08-2 / 10236-58-5	HMDB0003288	BioDeepDB
1-Methylhistidine	M170T44	170.091	44.2	6.91394	C7H11N3O2	C01152	1.03857e+07	9.4255e+06	21.14	1.16698e+07	9.95967e+06	24.63	0.89	-0.17	0.34104	0.47	0.402759	0.347361	pos	169.085	[M+H]+	Carboxylic acids and derivatives	Amino acids, peptides, and analogues	Amino acid metabolism; Global and overview maps	332-80-9/368-16-1	HMDB0000001	BioDeepDB
N-Butyryl-L-homoserine lactone	M172T162	172.096	161.9	6.83341	C8H13NO3	C11837	4.30271e+07	4.16481e+07	7.05	5.72787e+07	6.0385e+07	11.42	0.75	-0.41	0.000157382	3.8	0.000314902	1.06399	pos	171.089	[M+H]+			Cellular community - prokaryotes	67605-85-0		BioDeepDB
3-Dehydroshikimate	M172T34	171.991	34.3	13.5422	C7H8O5	C02637	4.65137e+07	4.67889e+07	1.41	572768	291744	93.14	81.21	6.34	4.88181e-06	5.31	1.33773e-05	1.23278	pos	172.037	[M]+			Chemical structure transformation maps; Amino acid metabolism; Global and overview maps; Metabolism of terpenoids and polyketides	2922-42-1		BioDeepDB
Gabapentin	M172T427	172.132	427.4	3.83376	C9H17NO2	C07018	1.47552e+07	1.5931e+07	41.59	1.77005e+07	2.13068e+07	33.6	0.83	-0.26	0.391478	0.41	0.453964	0.322302	pos	171.126	[M+H]+				60142-96-3		BioDeepDB
(2S,5S)-trans-Carboxymethylproline	M174T51_3	174.086	50.8	5.76714	C7H11NO4	C17366	4.31905e+07	4.27687e+07	5.82	686349	371543	132.64	62.93	5.98	2.97946e-05	4.53	6.9264e-05	1.20762	pos	173.069	[M+H]+			Biosynthesis of other secondary metabolites; Global and overview maps			BioDeepDB
Amino acid(Arg-)	M175T228	175.122	228.3	17.839	C6H14N4O2	C02385	44024417	4.40524e+07	2.5	870846	837524	18.26	50.55	5.66	8.57883e-10	9.07	6.05362e-09	1.26192	pos	174.112	[M+H]+				7004-12-8 / 7200-25-1 / NA		BioDeepDB
Demethylated antipyrine	M175T326	175.085	325.8	6.71672	C10H10N2O	C13008	6.85129e+06	6.10584e+06	20.01	41634.6	40031	15.77	164.56	7.36	7.08989e-16	15.15	2.12524e-14	1.26177	pos	174.079	[M+H]+	Azoles	Pyrazoles		89-25-8	HMDB0006240	GNPS
Indole-3-acetate	M176T219	176.07	218.7	6.11122	C10H9NO2	C00954	3.05279e+06	3.40974e+06	31.33	39816.1	10439.9	198.33	76.67	6.26	7.06489e-06	5.15	1.87735e-05	1.19766	pos	175.063	[M+H]+	Indoles and derivatives	Indolyl carboxylic acids and derivatives	Chemical structure transformation maps; Amino acid metabolism; Signal transduction; Global and overview maps	87-51-4	HMDB0000197	mzCloud
Citrulline	M176T326	176.106	326.2	15.3317	C6H13N3O3	C00327	8.04564e+06	8.1393e+06	5.42	1.65461e+07	1.65531e+07	2.49	0.49	-1.04	8.33215e-13	12.08	1.18842e-11	1.25639	pos	175.096	[M+H]+	Carboxylic acids and derivatives	Amino acids, peptides, and analogues	Amino acid metabolism; Biosynthesis of other secondary metabolites; Global and overview maps	372-75-8	HMDB0000904	BioDeepDB
Scytalone	M177T207	177.053	207.2	16.5713	C10H10O4	C00779	4.27594e+07	4.33435e+07	11.44	8.87799e+06	9.02695e+06	7.74	4.82	2.27	1.5661e-12	11.81	2.05756e-11	1.25524	pos	194.058	[M+H-H2O]+				49598-85-8		BioDeepDB
1-Amino-1-deoxy-scyllo-inositol	M179T225	179.081	225.4	6.14249	C6H13NO5	C01214	2.74344e+07	2.77841e+07	4.37	535679	508016	35.49	51.21	5.68	9.33619e-08	7.03	3.93176e-07	1.25452	pos	179.079	[M]+			Biosynthesis of other secondary metabolites; Global and overview maps			BioDeepDB
D-Fructose	M180T124	180.101	124.1	4.55534	C6H12O6	C00095	1.85635e+07	2.06227e+07	23.96	330760	340152	33.89	56.12	5.81	3.5143e-11	10.45	3.39885e-10	1.24915	pos	180.063	[M]+	Organooxygen compounds	Carbohydrates and carbohydrate conjugates	Endocrine and metabolic disease; Membrane transport; Sensory system; Digestive system; Carbohydrate metabolism; Global and overview maps	53188-23-1 / 87-81-0	HMDB0000660	BioDeepDB
S-Carboxymethyl-L-cysteine	M180T207	180.101	207.4	24.3181	C5H9NO4S	C03727	1.62279e+07	1.53454e+07	8.14	477907	419460	38.57	33.96	5.09	1.96587e-07	6.71	7.63365e-07	1.24972	pos	179.025	[M+H]+				638-23-3		BioDeepDB
L-Dopa	M180T213	180.064	213	16.2942	C9H11NO4	C00355	1.06731e+07	9.2107e+06	29.07	395372	404029	6.05	27	4.75	1.11704e-08	7.95	5.98486e-08	1.25775	pos	197.069	[M+H-H2O]+	Carboxylic acids and derivatives	Amino acids, peptides, and analogues	Nervous system; Endocrine system; Neurodegenerative disease; Biosynthesis of other secondary metabolites; Amino acid metabolism; Substance dependence; Chemical structure transformation maps; Global and overview maps	59-92-7	HMDB0000181	BioDeepDB
Phenacetin	M180T245	180.101	244.6	6.69725	C10H13NO2	C07591	2.76916e+07	2.65069e+07	11.22	187409	216145	42.38	147.76	7.21	6.87704e-08	7.16	2.97951e-07	1.25322	pos	179.095	[M+H]+				62-44-2		BioDeepDB
Beta-D-Glucose	M180T263	180.064	263	4.99824	C6H12O6	C00221	6.9387e+06	6.55717e+06	14.69	373375	379143	7	18.58	4.22	2.08307e-15	14.68	5.71025e-14	1.26121	pos	180.063	[M]+	Organooxygen compounds	Alcohols and polyols	Carbohydrate metabolism; Global and overview maps	492-61-5	HMDB0000516	MetaDNA
D-Iditol	M182T230	182.08	230.1	5.49209	C6H14O6	C01489	1.07132e+09	1.07079e+09	4.11	583206	586433	4.05	1836.95	10.84	2.40404e-25	24.62	2.95456e-22	1.26414	pos	182.079	[M]+				25878-23-3		BioDeepDB
(S)-beta-Tyrosine	M182T277	182.08	277.2	5.76451	C9H11NO3	C21308	1.3801e+07	1.37932e+07	1.75	7.68541e+06	7.24019e+06	13.55	1.8	0.84	1.53894e-05	4.81	3.79408e-05	1.21392	pos	181.074	[M+H]+			Global and overview maps; Metabolism of terpenoids and polyketides			BioDeepDB
Normetanephrine	M183T219	183.09	218.8	4.36943	C9H13NO3	C05589	5.33044e+07	5.58918e+07	13.73	439999	462727	12.03	121.15	6.92	1.77343e-16	15.75	6.44201e-15	1.26238	pos	183.089	[M]+	Phenols	Methoxyphenols	Amino acid metabolism; Global and overview maps	97-31-4	HMDB0000819	BioDeepDB
Se-Methylselenocysteine	M183T339	182.981	339	7.10456	C4H9NO2Se	C05689	3.94212e+07	3.93809e+07	1.99	1.4939e+06	1.46558e+06	6.94	26.39	4.72	5.69892e-13	12.24	8.40477e-12	1.26383	pos	182.98	[M]+	Carboxylic acids and derivatives	Amino acids, peptides, and analogues	Metabolism of other amino acids; Global and overview maps	26046-90-2 / 2574-71-2 / NA	HMDB0004113	BioDeepDB
Azatyrosine	M183T76	183.075	76.1	7.51605	C8H10N2O3	C21325	2.88979e+07	2.909e+07	3.02	249947	248532	8.82	115.62	6.85	6.58254e-14	13.18	1.22616e-12	1.26386	pos	182.069	[M+H]+			Global and overview maps; Metabolism of terpenoids and polyketides	58525-82-9		BioDeepDB
Sorbitol	M183T90	182.984	90	6.32273	C6H14O6	C00794	4.85293e+08	473487212	6.63	2.90321e+07	2.82263e+07	7.28	16.72	4.06	1.27083e-17	16.9	6.24738e-16	1.26288	pos	182.079	[M+H]+	Organooxygen compounds	Carbohydrates and carbohydrate conjugates	Carbohydrate metabolism; Membrane transport; Global and overview maps	50-70-4	HMDB0000247	BioDeepDB
Phosphorylcholine	M184T328	184.078	328	21.1034	C5H15NO4P	C00588	2.1015e+06	2.10299e+06	3.55	218615	221744	10.56	9.61	3.26	9.12903e-11	10.04	8.08133e-10	1.26139	pos	184.074	[M]+	Organonitrogen compounds	Quaternary ammonium salts	Lipid metabolism; Cancer: overview; Global and overview maps	3616-04-4 / 107-73-3	HMDB0001565	BioDeepDB
Antiarol	M185T157	185.08	157	5.81371	C9H12O4	C10765	1.02203e+07	1.02123e+07	0.95	21563	21399.4	5.09	473.98	8.89	9.04566e-15	14.04	2.07797e-13	1.26414	pos	184.074	[M+H]+				642-71-7		BioDeepDB
Phosphoserine	M185T447	185.163	447.2	7.7714	C3H8NO6P	C01005	5.17041e+07	5.84491e+07	29.53	3.40229e+07	3.14773e+07	71.26	1.52	0.6	0.0932076	1.03	0.123907	0.590108	pos	185.009	[M]+	Carboxylic acids and derivatives	Amino acids, peptides, and analogues	Biosynthesis of other secondary metabolites; Translation; Amino acid metabolism; Energy metabolism; Global and overview maps	407-41-0	HMDB0000272	BioDeepDB
Undecanoic acid	M187T87	186.955	87	8.11572	C11H22O2	C17715	5.79757e+07	6.13991e+07	23.81	395746	479843	70.83	146.5	7.19	1.84595e-06	5.73	5.57185e-06	1.22543	pos	186.162	[M+H]+	Fatty Acyls	Fatty acids and conjugates		112-37-8	HMDB0000947	BioDeepDB
N-Alpha-acetyllysine	M188T248	188.069	248.1	7.62296	C8H16N2O3	C12989	6.18505e+06	6.10942e+06	3.02	45968	53836.3	62.69	134.55	7.07	5.62444e-06	5.25	1.51866e-05	1.23092	pos	188.116	[M]+	Carboxylic acids and derivatives	Amino acids, peptides, and analogues		1946-82-3	HMDB0000446	BioDeepDB
7,8-Diaminononanoate	M189T44_2	189.158	44.3	5.97721	C9H20N2O2	C01037	1.47408e+06	1.46943e+06	3.68	1.01163e+07	1.03693e+07	6.77	0.15	-2.78	9.26648e-17	16.03	3.6154e-15	1.26248	pos	188.153	[M+H]+			Metabolism of cofactors and vitamins; Global and overview maps	21738-21-6		BioDeepDB
meso-2,6-Diaminoheptanedioate	M190T102	190.085	101.5	14.8956	C7H14N2O4	C00680	3.12744e+07	3.34849e+07	18.99	2.38803e+06	3.1083e+06	96.57	13.1	3.71	0.00308128	2.51	0.00501575	1.01713	pos	190.095	[M]+			Amino acid metabolism; Global and overview maps	922-54-3		BioDeepDB
Kynurenic acid	M190T277	190.121	277.1	8.95014	C10H7NO3	C01717	3.13405e+06	3.21871e+06	4.94	2.37147e+06	2.07694e+06	56.99	1.32	0.4	0.135436	0.87	0.174598	0.563075	pos	189.043	[M+H]+	Quinolines and derivatives	Quinoline carboxylic acids	Amino acid metabolism; Global and overview maps	492-27-3	HMDB0000715	BioDeepDB
N(omega)-Hydroxyarginine	M191T158	191.105	158.4	14.577	C6H14N4O3	C05933	1.19247e+07	1.18786e+07	16.59	1.22294e+07	1.24688e+07	11.52	0.98	-0.04	0.70558	0.15	0.751979	0.136938	pos	190.107	[M+H]+	Carboxylic acids and derivatives	Amino acids, peptides, and analogues	Amino acid metabolism; Biosynthesis of other secondary metabolites; Global and overview maps	53054-07-2	HMDB0004224	BioDeepDB
Diaminopimelic acid	M191T207	191.106	206.7	15.3004	C7H14N2O4	C00666	1.88892e+06	1.86972e+06	9.07	5.28934e+06	5.36892e+06	5.25	0.36	-1.49	5.04247e-12	11.3	5.88342e-11	1.25408	pos	190.095	[M+H]+	Carboxylic acids and derivatives	Amino acids, peptides, and analogues	Amino acid metabolism; Global and overview maps	583-93-7 / 14289-34-0 / NA	HMDB0001370	BioDeepDB
Cytisine	M191T248	191.117	247.9	5.14516	C11H14N2O	C10763	1.0333e+07	1.02471e+07	5.23	1.00315e+07	1.01754e+07	9.89	1.03	0.04	0.456912	0.34	0.519148	0.275124	pos	190.111	[M+H]+			Chemical structure transformation maps; Biosynthesis of other secondary metabolites; Global and overview maps	485-35-8		BioDeepDB
5-Hydroxyindoleacetate	M192T306	192.064	305.9	6.64361	C10H9NO3	C05635	6.3663e+06	6.00397e+06	27.06	268761	300731	21.41	23.69	4.57	8.56452e-12	11.07	9.38406e-11	1.25215	pos	191.058	[M+H]+	Indoles and derivatives	Indolyl carboxylic acids and derivatives	Amino acid metabolism; Nervous system; Global and overview maps	54-16-0	HMDB0000763	mzCloud
Phenylacetylglycine	M193T132	193.078	132	21.7529	C10H11NO3	C05598	1.07228e+07	1.0767e+07	7.38	9.34725e+06	9.05082e+06	15.65	1.15	0.2	0.0442636	1.35	0.0619707	0.688984	pos	193.074	[M]+	Carboxylic acids and derivatives	Amino acids, peptides, and analogues	Amino acid metabolism	500-98-1	HMDB0000821	mzCloud
3-(3,4-Dihydroxy-5-methoxy)-2-propenoic acid	M193T233	193.048	233.3	15.1983	C10H10O5	C05619	2.97777e+06	2.6597e+06	27.85	1.90105e+06	1.2114e+06	70.49	1.57	0.65	0.0447455	1.35	0.0625978	0.7209	pos	210.053	[M+H-H2O]+	Cinnamic acids and derivatives	Hydroxycinnamic acids and derivatives	Chemical structure transformation maps; Biosynthesis of other secondary metabolites; Global and overview maps	1782-55-4/2041-35-2	HMDB0035484	BioDeepDB
Scopoletin	M193T278	193.048	278.3	7.12775	C10H8O4	C01752	1.46183e+07	1.49031e+07	3.2	1.05201e+06	1.06967e+06	26.9	13.9	3.8	1.75062e-07	6.76	6.86652e-07	1.25246	pos	192.042	[M+H]+	Coumarins and derivatives	Hydroxycoumarins	Chemical structure transformation maps; Biosynthesis of other secondary metabolites; Global and overview maps	92-61-5	HMDB0034344	mzCloud
3-Carbamoyl-2-phenylpropionaldehyde	M193T70_1	193.065	69.7	15.114	C10H11NO3	C16587	3.45535e+07	3.43777e+07	10.72	2.64809e+06	2.45349e+06	36.27	13.05	3.71	9.07085e-07	6.04	2.95574e-06	1.23687	pos	193.074	[M]+	Benzene and substituted derivatives	Phenylacetaldehydes	Xenobiotics biodegradation and metabolism		HMDB0060366	BioDeepDB
Isoproterenol	M194T257	194.116	257.5	15.1147	C11H17NO3	C07056	1.94319e+07	1.93374e+07	4.48	733288	740042	3.77	26.5	4.73	5.74688e-21	20.24	9.63125e-19	1.26391	pos	211.121	[M+H-H2O]+	Phenols	Benzenediols	Circulatory system	7683-59-2	HMDB0015197	BioDeepDB
3,4-Methylenedioxyamphetamine	M194T310	194.116	309.6	2.47268	C11H15NO2	C07577	2.39509e+07	2.40929e+07	4.11	1.16735e+06	1.16273e+06	12	20.52	4.36	2.04484e-11	10.69	2.07124e-10	1.26214	pos	193.11	[M+H]+	Benzodioxoles			4764-17-4 / 42542-10-9	HMDB0041931	BioDeepDB
Leucodopachrome	M195T117	195.064	116.5	10.1664	C9H9NO4	C05604	1.37194e+07	1.32802e+07	10.96	281665	281486	2.99	48.71	5.61	6.12408e-12	11.21	7.01226e-11	1.26352	pos	195.053	[M]+	Indoles and derivatives	Indolecarboxylic acids and derivatives	Amino acid metabolism; Biosynthesis of other secondary metabolites; Global and overview maps	18766-67-1	HMDB0004067	BioDeepDB
Ferulate	M195T246	195.064	245.7	6.54145	C10H10O4	C01494	1.35609e+07	9.11667e+06	55.22	4.18701e+06	4229327	3.09	3.24	1.7	0.00349874	2.46	0.0056566	1.01281	pos	194.058	[M+H]+	Cinnamic acids and derivatives	Hydroxycinnamic acids and derivatives	Chemical structure transformation maps; Biosynthesis of other secondary metabolites; Global and overview maps	c("537-98-4", "1135-24-6")	HMDB0000954	mzCloud
3-Methyl-L-tyrosine	M195T371	195.1	370.9	6.62271	C10H13NO3	C20800	4.70661e+07	4.70587e+07	2.1	1.21397e+07	1.21515e+07	2.51	3.88	1.95	2.26793e-19	18.64	1.87907e-17	1.26361	pos	195.089	[M]+						BioDeepDB
2-Amino-2-deoxy-D-gluconate	M196T164	196.095	164.4	7.81878	C6H13NO6	C03752	2.3527e+07	2.29731e+07	6.63	9.92716e+06	8.36936e+06	46.49	2.37	1.24	0.00172582	2.76	0.00289758	1.05661	pos	195.074	[M+H]+			Carbohydrate metabolism; Membrane transport; Global and overview maps	3646-68-2		BioDeepDB
Metanephrine	M198T92	198.111	91.7	6.94555	C10H15NO3	C05588	6.94418e+06	6.7817e+06	4.56	8.3313e+06	8.37978e+06	2.67	0.83	-0.26	9.30562e-07	6.03	3.02156e-06	1.18159	pos	197.105	[M+H]+	Benzene and substituted derivatives	1-hydroxy-2-unsubstituted benzenoids	Amino acid metabolism; Global and overview maps	5001-33-2	HMDB0004063	MetaDNA
Dodecanoic acid	M200T34	199.986	34.4	6.41038	C12H24O2	C02679	3.27229e+07	3.09908e+07	10.77	895780	1.44013e+06	90.69	36.53	5.19	0.00100045	3	0.00173543	1.09165	pos	200.178	[M]+	Fatty Acyls	Fatty acids and conjugates	Lipid metabolism; Biosynthesis of other secondary metabolites; Global and overview maps	143-07-7	HMDB0000638	BioDeepDB
Ecgonine methyl ester	M200T77	200.127	76.9	7.37533	C10H17NO3	C12448	2.84902e+08	2.65072e+08	22.16	1.8064e+06	1.22878e+06	76.88	157.72	7.3	1.48514e-06	5.83	4.5841e-06	1.2355	pos	199.121	[M+H]+	Tropane alkaloids		Chemical structure transformation maps; Biosynthesis of other secondary metabolites; Global and overview maps	7143-09-1	HMDB0006406	MoNA
Asymmetric dimethylarginine	M203T258	203.153	258.4	10.8164	C8H18N4O2	C03626	4.80857e+07	4.65594e+07	16.67	2.12493e+06	2.12918e+06	18.57	22.63	4.5	1.43362e-13	12.84	2.45495e-12	1.2586	pos	202.143	[M+H]+	Carboxylic acids and derivatives	Amino acids, peptides, and analogues		30315-93-6 / 220805-22-1	HMDB0001539	BioDeepDB
(-)-alpha-Curcumene	M203T264	203.178	263.5	5.90615	C15H22	C09649	1.64788e+06	1.65075e+06	1.32	1.73423e+06	1.75352e+06	7.03	0.95	-0.07	0.116462	0.93	0.152429	0.587436	pos	202.172	[M+H]+	Prenol lipids	Sesquiterpenoids		4176-17-4	HMDB0061838	BioDeepDB
Spermine	M203T44	203.222	43.6	6.77093	C10H26N4	C00750	2.73344e+08	4.09169e+08	64.81	4.66822e+06	1.12463e+06	125.93	58.55	5.87	0.000765023	3.12	0.00135412	1.06449	pos	202.216	[M+H]+	Organonitrogen compounds	Amines	Metabolism of cofactors and vitamins; Metabolism of other amino acids; Digestive system; Amino acid metabolism; Global and overview maps	71-44-3	HMDB0001256	BioDeepDB
Indolebutyric acid	M204T288	204.101	288	5.2719	C12H13NO2	C11284	5.06779e+06	3.35037e+06	80.77	1.6594e+06	1.67811e+06	68.39	3.05	1.61	0.0441143	1.36	0.0617852	0.691852	pos	203.095	[M+H]+	Indoles and derivatives	Indoles		133-32-4	HMDB0002096	mzCloud
O-Acetylcarnitine	M204T43_2	204.123	43.1	0.00322176	C9H18NO4	C02571	3.46756e+07	3.83498e+07	30.62	1.20187e+06	1.1938e+06	18.12	28.85	4.85	2.46397e-07	6.61	9.35116e-07	1.24035	pos	204.124	[M+H]+			Endocrine and metabolic disease	5080-50-2		BioDeepDB
L-Tryptophan	M205T89	205.096	88.6	6.30589	C11H12N2O2	C00078	7.93855e+08	7.24534e+08	78.46	6.81868e+08	5.99294e+08	58.23	1.16	0.22	0.923512	0.03	0.936594	0.0353728	pos	204.09	[M+H]+	Indoles and derivatives	Indolyl carboxylic acids and derivatives	Cancer: overview; Nervous system; Digestive system; Development and regeneration; Biosynthesis of other secondary metabolites; Translation; Amino acid metabolism; Chemical structure transformation maps; Infectious disease: parasitic; Global and overview maps	73-22-3	HMDB0000929	BioDeepDB
5-Methoxyindoleacetate	M206T240	206.08	239.5	6.67703	C11H11NO3	C05660	5.04326e+07	5.04886e+07	2.33	160140	157178	30.25	314.93	8.3	3.33547e-09	8.48	2.04794e-08	1.26109	pos	205.074	[M+H]+	Indoles and derivatives	Indolyl carboxylic acids and derivatives	Amino acid metabolism	3471-31-6	HMDB0004096	mzCloud
Sinapic acid	M207T245	207.064	244.6	12.7207	C11H12O5	C00482	8.05338e+06	7.40126e+06	45.24	5.25731e+06	5.04413e+06	12.75	1.53	0.62	0.194485	0.71	0.242991	0.487007	pos	224.069	[M+H-H2O]+	Cinnamic acids and derivatives	Hydroxycinnamic acids and derivatives	Chemical structure transformation maps; Biosynthesis of other secondary metabolites; Global and overview maps	530-59-6/530-59-6 7362-37-0/7362-37-0	HMDB0032616	BioDeepDB
Pilocarpine	M209T272	209.127	272.1	3.20309	C11H16N2O2	C07474	9.36533e+06	9.40322e+06	2.5	121509	121633	32.27	77.08	6.27	4.65253e-08	7.33	2.10219e-07	1.25701	pos	208.121	[M+H]+			Chemical structure transformation maps; Global and overview maps	54-71-7 / 92-13-7	HMDB0015217	BioDeepDB
trans-Isoasarone	M209T293	209.115	293	4.49426	C12H16O3	C17846	5.62154e+06	5.56206e+06	2.99	57889	63887.6	18.47	97.11	6.6	5.25988e-10	9.28	3.90991e-09	1.26216	pos	208.11	[M+H]+	Benzene and substituted derivatives	Phenols and derivatives		2883-98-9	HMDB0031469	BioDeepDB
Propoxur	M210T286	210.111	286	4.55894	C11H15NO3	C14334	2.69023e+07	2.47924e+07	37.67	2.54719e+06	2.64917e+06	20.38	10.56	3.4	5.99888e-08	7.22	2.63465e-07	1.21136	pos	209.105	[M+H]+				114-26-1		BioDeepDB
(-)-Jasmonic acid	M211T230	211.128	229.8	23.095	C12H18O3	C08491	1.57834e+07	1.39038e+07	17.7	131491	132907	26	120.03	6.91	2.0248e-13	12.69	3.31061e-12	1.25815	pos	210.126	[M+H]+	Fatty Acyls	Lineolic acids and derivatives	Lipid metabolism; Signal transduction; Chemical structure transformation maps; Global and overview maps	c("6894-38-8", "59366-47-1")	HMDB0032797	mzCloud
Methoxamine	M212T189	212.133	189	23.5701	C11H17NO3	C07513	7.28134e+06	7.32627e+06	6.45	419274	466298	36.88	17.37	4.12	1.22658e-06	5.91	3.86034e-06	1.24097	pos	211.121	[M+H]+	Benzene and substituted derivatives	Methoxybenzenes		390-28-3	HMDB0014861	BioDeepDB
Dethiobiotin	M214T252	214.132	251.9	3.736	C10H18N2O3	C01909	3.06e+07	3.0227e+07	8.39	3.15339e+07	3.16681e+07	12.43	0.97	-0.04	0.65147	0.19	0.703771	0.16607	pos	214.132	[M]+	Fatty Acyls	Fatty acids and conjugates	Metabolism of cofactors and vitamins; Global and overview maps	533-48-2	HMDB0003581	BioDeepDB
1-Hydroxypyrene	M218T106	218.08	106.1	29.3471	C16H10O	C14519	7.12884e+06	8.07828e+06	35.36	1.12442e+06	1.34929e+06	44.64	6.34	2.66	0.000147023	3.83	0.000297026	1.06793	pos	218.073	[M]+	Phenanthrenes and derivatives	Phenanthrols	Xenobiotics biodegradation and metabolism; Global and overview maps	5315-79-7	HMDB0013139	BioDeepDB
3-Methylindolepyruvate	M218T226	218.08	226	6.30962	C12H11NO3	C05644	2.73527e+07	2.76732e+07	3.42	1.61674e+06	1.92536e+06	49.51	16.92	4.08	2.46718e-05	4.61	5.82176e-05	1.21019	pos	217.074	[M+H]+			Amino acid metabolism; Global and overview maps			BioDeepDB
Abrine	M219T101	219.111	100.7	6.27987	C12H14N2O2	C02983	3.58416e+07	4.08652e+07	49.09	131589	88408	69.69	272.38	8.09	5.56926e-09	8.25	3.23623e-08	1.2293	pos	218.106	[M+H]+	Azacyclic compounds	Amines		526-31-8		MetaDNA
Cis-zeatin	M219T267	219.115	267.2	14.1478	C10H13N5O	C00371	2.11926e+07	2.16559e+07	5.07	209187	54917.6	136.33	101.31	6.66	5.29541e-05	4.28	0.000117087	1.19687	pos	219.112	[M]+	Imidazopyrimidines	Purines and purine derivatives	Chemical structure transformation maps; Signal transduction; Global and overview maps; Metabolism of terpenoids and polyketides	1637-39-4 / 32771-64-5	HMDB0012204	BioDeepDB
Pyrimidodiazepine	M221T88	221.09	88.3	3.61843	C9H11N5O2	C02587	4.78719e+07	4.48317e+07	37.53	7.70821e+06	7.44482e+06	5.29	6.21	2.63	7.23085e-06	5.14	1.91593e-05	1.22498	pos	221.091	[M]+			Metabolism of cofactors and vitamins			BioDeepDB
Carbofuran	M222T76	222.111	76.3	6.64533	C12H15NO3	C14291	5.05111e+07	4.73062e+07	27.4	2.76419e+06	3.23691e+06	45.6	18.27	4.19	1.21429e-08	7.92	6.43261e-08	1.22463	pos	221.105	[M+H]+	Coumarans			1563-66-2	HMDB0031770	mzCloud
Neostigmine	M223T219	223.14	218.8	16.5815	C12H19N2O2	C07258	3.38831e+07	3.39002e+07	7.11	3.22184e+07	3.21286e+07	9.63	1.05	0.07	0.27316	0.56	0.330698	0.392278	pos	223.145	[M+H]+	Benzene and substituted derivatives	Phenoxy compounds		59-99-4	HMDB0015472	BioDeepDB
Apiole	M223T321	223.095	320.6	2.61654	C12H14O4	C10429	5.12756e+06	5.21677e+06	3.75	9043.56	1177.29	154.2	566.98	9.15	2.8113e-05	4.55	6.57277e-05	1.20958	pos	222.089	[M+H]+	Benzodioxoles			523-80-8	HMDB0033776	BioDeepDB
Hydroxykynurenine	M224T109	224.126	109.2	8.17402	C10H12N2O4	C02794	6.3499e+07	6.41514e+07	2.64	420358	389191	53.14	151.06	7.24	5.53073e-07	6.26	1.91114e-06	1.24847	pos	224.08	[M]+	Organooxygen compounds	Carbonyl compounds		484-78-6 / 2147-61-7	HMDB0000732	BioDeepDB
2-Acetamidofluorene	M224T171	224.09	171.4	8.0694	C15H13NO	C02778	1.3108e+07	1.29188e+07	16.84	486033	641156	67.09	26.97	4.75	0.00129879	2.89	0.00221235	1.07519	pos	223.1	[M+H]+				53-96-3 / 27215-65-2		BioDeepDB
Cerulenin	M224T351	224.126	350.5	7.9241	C12H17NO3	C12058	4.37008e+07	4.00455e+07	19.36	169375	116944	86.56	258.01	8.01	4.36221e-08	7.36	1.98316e-07	1.25163	pos	223.121	[M+H]+	Epoxides	Oxirane carboxylic acids and derivatives		17397-89-6	HMDB0015168	MoNA
3-Methoxy-4',5-dihydroxy-trans-stilbene	M225T173	225.084	172.6	10.5116	C15H14O3	C20154	1.19047e+07	8.16255e+06	55.14	2.12336e+06	2.21049e+06	37.94	5.61	2.49	1.69574e-05	4.77	4.14189e-05	1.12751	pos	242.094	[M+H-H2O]+						BioDeepDB
1,8-Diazacyclotetradecane-2,9-dione	M227T114	227.174	114	7.37756	C12H22N2O2	C04277	1.35831e+07	1.36155e+07	6.78	1.1173e+06	1.15827e+06	42.75	12.16	3.6	4.95554e-06	5.3	1.35593e-05	1.2284	pos	226.168	[M+H]+	Azacyclic compounds	Carbonyl compounds	Xenobiotics biodegradation and metabolism; Global and overview maps			MetaDNA
L-Arogenate	M227T197	227.08	197.1	1.7615	C10H13NO5	C00826	1.92438e+06	1.91834e+06	12.84	4.96823e+06	4.8244e+06	20.83	0.39	-1.37	2.19147e-07	6.66	8.40784e-07	1.20166	pos	227.079	[M]+			Amino acid metabolism; Global and overview maps	53078-86-7		BioDeepDB
Carnosine	M227T238	227.119	238.2	24.7623	C9H14N4O3	C00386	6.70988e+06	6.68055e+06	8.96	6.5273e+06	6.52412e+06	6.12	1.03	0.04	0.534298	0.27	0.595153	0.225679	pos	226.107	[M+H]+	Peptidomimetics	Hybrid peptides	Amino acid metabolism; Metabolism of other amino acids; Global and overview maps	305-84-0	HMDB0000033	MoNA
Deoxyuridine	M228T83	228.079	83.5	19.73	C9H12N2O5	C00526	7.46319e+06	7.39963e+06	24.51	91781.3	87421.8	45.8	81.31	6.35	1.66391e-10	9.78	1.38016e-09	1.24518	pos	228.075	[M]+	Pyrimidine nucleosides	Pyrimidine 2'-deoxyribonucleosides	Membrane transport; Global and overview maps; Nucleotide metabolism	951-78-0	HMDB0000012	BioDeepDB
Propazine	M230T313	230.116	312.9	4.24134	C9H16ClN5	C14312	8.54283e+06	8.66509e+06	6.4	67782.7	80275.2	44.16	126.03	6.98	5.79919e-07	6.24	1.993e-06	1.24758	pos	229.109	[M+H]+				139-40-2		BioDeepDB
Ergothioneine	M230T51	230.096	51.1	0.869202	C9H16N3O2S	C05570	1.35748e+07	1.31096e+07	19.4	1.73876e+06	1.79994e+06	16.08	7.81	2.96	9.63608e-11	10.02	8.45911e-10	1.24679	pos	230.096	[M+H]+	Carboxylic acids and derivatives	Amino acids, peptides, and analogues	Amino acid metabolism; Global and overview maps	497-30-3/58511-63-0	HMDB0003045	BioDeepDB
Nalidixic Acid	M233T175	233.09	175.3	0.719044	C12H12N2O3	C05079	1.29288e+07	1.39761e+07	25.43	70853.6	33075.8	89.43	182.47	7.51	2.61099e-06	5.58	7.59803e-06	1.22269	pos	232.085	[M+H]+	Diazanaphthalenes	Naphthyridines		389-08-2	HMDB0014917	BioDeepDB
4-(Glutamylamino) butanoate	M233T70_2	233.111	70	9.33452	C9H16N2O5	C15767	1.80303e+07	1.82246e+07	7.94	673068	51435	160.04	26.79	4.74	0.000492301	3.31	0.000902817	1.1274	pos	232.106	[M+H]+	Carboxylic acids and derivatives	Amines	Amino acid metabolism; Global and overview maps	5105-96-4	HMDB0012161	MetaDNA
Lidocaine	M235T231	235.179	230.7	5.85086	C14H22N2O	C07073	3.43242e+07	3.3838e+07	4.94	1.31449e+06	141371	143.55	26.11	4.71	0.000715945	3.15	0.00127275	1.11086	pos	234.173	[M+H]+	Benzene and substituted derivatives	Xylenes	Xenobiotics biodegradation and metabolism	137-58-6	HMDB0014426	BioDeepDB
Felbamate	M238T158	238.101	158.3	24.7794	C11H14N2O4	C07501	1.62125e+08	1.80145e+08	23.5	2.59865e+06	2.66789e+06	36.2	62.39	5.96	3.00515e-11	10.52	2.96256e-10	1.24913	pos	238.095	[M]+	Benzene and substituted derivatives		Xenobiotics biodegradation and metabolism	25451-15-4	HMDB0015084	BioDeepDB
3,3'-Dimethoxybenzidine	M245T291	245.126	291.3	8.06114	C14H16N2O2	C19231	4.14836e+07	3.46861e+07	36.99	2.26441e+06	2.31583e+06	70.73	18.32	4.2	0.000289871	3.54	0.000553042	1.12887	pos	244.121	[M+H]+	Industrial Chemicals			119-90-4		mzCloud
Mepivacaine	M247T221	247.179	220.6	5.82707	C15H22N2O	C07528	7.37893e+06	7.28229e+06	5.53	1.15898e+08	1.16183e+08	4.74	0.06	-3.97	7.19686e-19	18.14	5.29764e-17	1.26345	pos	246.173	[M+H]+	Piperidines	Piperidinecarboxylic acids and derivatives		96-88-8	HMDB0015096	BioDeepDB
cis-N-Methyl-(S)-7,8,13,14-tetrahydroprotoberberine	M251T115	251.185	115	6.8276	C18H20N	C05318	1.27913e+08	1.31738e+08	6.74	1.5042e+08	1.52178e+08	5.39	0.85	-0.23	0.000334871	3.48	0.000631867	1.0393	pos	250.16	[M+H]+						BioDeepDB
gamma-L-Glutamyl-L-cysteine	M251T54_1	251.068	53.6	7.07379	C8H14N2O5S	C00669	2.91265e+07	2.85739e+07	3.91	3449.14	3722.33	68.56	8444.55	13.04	3.83117e-08	7.42	1.76349e-07	1.25753	pos	250.062	[M+H]+	Carboxylic acids and derivatives	Amino acids, peptides, and analogues	Cell growth and death; Metabolism of other amino acids; Global and overview maps	636-58-8	HMDB0001049	mzCloud
Nebularine	M252T232	252.085	232.2	4.36361	C10H12N4O4	C01736	2.22543e+07	22209404	7.21	100981	107534	47.97	220.38	7.78	1.71836e-07	6.76	6.75075e-07	1.25263	pos	252.086	[M]+	Purine nucleosides			550-33-4/9030-21-1	HMDB0029956	MoNA
Daidzein	M255T274	255.063	273.8	7.7471	C15H10O4	C10208	2.83536e+06	2.79984e+06	4.73	24818.2	7360.24	129.95	114.25	6.84	3.94776e-05	4.4	8.94891e-05	1.2024	pos	254.058	[M+H]+	Isoflavonoids	Isoflav-2-enes	Chemical structure transformation maps; Biosynthesis of other secondary metabolites; Global and overview maps	486-66-8	HMDB0003312	BioDeepDB
Nicotinate D-ribonucleoside	M256T50	256.079	49.9	6.7221	C11H14NO6	C05841	1.34589e+07	1.30402e+07	15.06	470109	325918	102.36	28.63	4.84	0.000759291	3.12	0.00134462	1.10429	pos	256.082	[M]+	Organooxygen compounds	Carbohydrates and carbohydrate conjugates	Metabolism of cofactors and vitamins; Global and overview maps		HMDB0006809	BioDeepDB
Glucose 6-phosphate	M261T51	261.035	50.8	7.1846	C6H13O9P	C00092	1.06546e+08	1.07011e+08	6.95	2.82026e+07	2.77929e+07	3.62	3.78	1.92	1.01445e-14	13.99	2.30882e-13	1.26089	pos	260.03	[M+H]+	Organooxygen compounds	Carbohydrates and carbohydrate conjugates	Endocrine and metabolic disease; Membrane transport; Cancer: overview; Signal transduction; Endocrine system; Carbohydrate metabolism; Biosynthesis of other secondary metabolites; Chemical structure transformation maps; Global and overview maps	56-73-5 / 299-31-0	HMDB0001401	BioDeepDB
(S)-Abscisic acid	M265T201	265.142	200.7	7.16598	C15H20O4	C06082	3.66327e+07	3.58766e+07	12.45	2.94774e+07	2.93153e+07	6.93	1.24	0.31	0.00189631	2.72	0.00316652	0.955949	pos	264.136	[M+H]+	Prenol lipids	Sesquiterpenoids	Chemical structure transformation maps; Signal transduction; Global and overview maps; Metabolism of terpenoids and polyketides	21293-29-8	HMDB0035140	BioDeepDB
Xanthoxic acid	M266T201	266.146	200.9	23.6707	C15H22O4	C13454	5.80485e+06	5.9166e+06	12.11	5.66175e+06	5.67146e+06	18.08	1.03	0.04	0.698279	0.16	0.745708	0.138562	pos	266.152	[M]+	Carboxylic acids and derivatives	Alcohols and polyols	Metabolism of terpenoids and polyketides			MetaDNA
5'-Oxoinosine	M267T70_1	267.079	70	23.3045	C10H10N4O5	C01993	3.92148e+08	3.97206e+08	4.83	1.1382e+06	579171	114.66	344.53	8.43	2.65961e-06	5.58	7.72624e-06	1.23883	pos	266.065	[M+H]+	Azacyclic compounds	Alcohols and polyols				MetaDNA
Inosine	M268T70_1	268.083	70	7.83346	C10H12N4O5	C00294	1.59097e+07	1.53483e+07	20.24	1.19748e+07	1.20169e+07	4.64	1.33	0.41	0.0110327	1.96	0.0167466	0.895718	pos	268.081	[M]+	Azacyclic compounds	Alcohols and polyols	Membrane transport; Global and overview maps; Nucleotide metabolism	58-63-9	HMDB0000195	MetaDNA
Adenosine	M268T70_2	268.102	70	8.57883	C10H13N5O4	C00212	5.88225e+08	5.87433e+08	5.91	6.83023e+07	6.71914e+07	6.04	8.61	3.11	6.58802e-17	16.18	2.71397e-15	1.26274	pos	267.097	[M+H]+	Purine nucleosides		Circulatory system; Membrane transport; Signal transduction; Endocrine system; Neurodegenerative disease; Signaling molecules and interaction; Nucleotide metabolism; Substance dependence; Global and overview maps	58-61-7	HMDB0000050	BioDeepDB
Pelargonidin	M271T193	271.058	192.9	8.85419	C15H11O5	C05904	1.71434e+07	1.70429e+07	1.33	194161	310099	93.24	88.29	6.46	0.00121842	2.91	0.00208267	1.08266	pos	271.061	[M]+	Endogenous Metabolites		Biosynthesis of other secondary metabolites; Global and overview maps	c("134-04-3", "7690-51-9")		mzCloud
Nandrolone	M275T290	275.198	290.1	8.2704	C18H26O2	C07254	3.04713e+07	3.06557e+07	7.64	3.07286e+06	2.29258e+06	67.98	9.92	3.31	0.00028146	3.55	0.000538109	1.14552	pos	274.193	[M+H]+	Steroids and steroid derivatives	Estrane steroids		434-22-0	HMDB0002725	mzCloud
Aspartame	M277T226_1	277.116	225.9	7.33988	C14H18N2O5	C11045	1.58944e+07	1.57434e+07	2.91	685952	598862	36.05	23.17	4.53	6.86321e-07	6.16	2.30566e-06	1.24722	pos	294.122	[M+H-H2O]+	Carboxylic acids and derivatives	Amino acids, peptides, and analogues	Sensory system	22839-47-0	HMDB0001894	BioDeepDB
Sulfamethazine	M279T325	279.091	325.2	0	C12H14N4O2S	C19530	6.65041e+07	6.49591e+07	6.32	1.98109e+07	652322	190.9	3.36	1.75	0.0137975	1.86	0.0206753	0.88873	pos	278.084	[M+H]+	Benzene and substituted derivatives	Benzenesulfonamides		57-68-1	HMDB0015522	BioDeepDB
13S-hydroxyoctadecadienoic acid	M279T383	279.23	383.5	8.00064	C18H32O3	C14762	2.85729e+06	2.84571e+06	4.56	1.11345e+06	1.11754e+06	3.66	2.57	1.36	1.69709e-14	13.77	3.59608e-13	1.26014	pos	296.235	[M+H-H2O]+	Carboxylic acids and derivatives	Alcohols and polyols	Lipid metabolism; Endocrine system	5204-88-6/29623-28-7	HMDB0004667	MetaDNA
Cyclopeptine	M280T173	280.119	173.2	8.51533	C17H16N2O2	C20579	1.34493e+07	1.28811e+07	9.16	1.51208e+06	1.48543e+06	5.62	8.89	3.15	7.72927e-16	15.11	2.29821e-14	1.26151	pos	280.121	[M]+				50886-63-0		BioDeepDB
1-Methyladenosine	M281T398	281.245	397.9	7.71681	C11H15N5O4	C02494	4.31378e+06	4.32105e+06	17.87	1.32481e+07	1.27008e+07	33.37	0.33	-1.62	6.29189e-06	5.2	1.6896e-05	1.15012	pos	281.112	[M]+	Purine nucleosides			15763-06-1	HMDB0003331	BioDeepDB
Glycitein	M284T443	284.292	443.2	9.82198	C16H12O5	C14536	2.27142e+08	2.36563e+08	8.12	4.1519e+07	4.87929e+07	44.32	5.47	2.45	0.000182482	3.74	0.000359599	1.15727	pos	284.068	[M]+	Isoflavonoids	Isoflav-2-enes	Biosynthesis of other secondary metabolites; Global and overview maps	40957-83-3 / NA	HMDB0005781	BioDeepDB
Guanosine	M284T70_1	284.096	70	10.4753	C10H13N5O5	C00387	2.09177e+07	2.15216e+07	19.5	8.17781e+07	8.66869e+07	54.52	0.26	-1.97	0.00251482	2.6	0.00413289	0.999922	pos	283.092	[M+H]+	Purine nucleosides		Membrane transport; Global and overview maps; Nucleotide metabolism	118-00-3	HMDB0000133	BioDeepDB
Cyanidin	M287T244	287.053	243.7	10.451	C15H11O6	C05905	5.2555e+07	4.99122e+07	25.86	1.95578e+07	2.15706e+07	20.53	2.69	1.43	2.50412e-06	5.6	7.30723e-06	1.16582	pos	287.056	[M]+	Endogenous Metabolites		Chemical structure transformation maps; Biosynthesis of other secondary metabolites; Global and overview maps	c("528-58-5", "13306-05-3")		mzCloud
Luteolin	M287T297	287.053	297.2	3.33859	C15H10O6	C01514	1.67035e+08	1.658e+08	4.56	3.24568e+06	4.10199e+06	66.64	51.46	5.69	0.000356446	3.45	0.000669152	1.14009	pos	286.048	[M+H]+	Flavonoids	Flavones	Biosynthesis of other secondary metabolites; Global and overview maps	491-70-3	HMDB0005800	BioDeepDB
Dehydroepiandrosterone	M288T320	288.287	319.8	9.21289	C19H28O2	C01227	1.28185e+09	1.32832e+09	60.48	1.8124e+09	1.60266e+09	65.79	0.71	-0.5	0.582796	0.23	0.641902	0.20087	pos	288.209	[M]+	Steroids and steroid derivatives	Androstane steroids	Cancer: overview; Endocrine system; Lipid metabolism; Xenobiotics biodegradation and metabolism; Cancer: specific types; Global and overview maps	53-43-0	HMDB0000077	BioDeepDB
Eriodictyol chalcone	M289T277	289.068	276.7	8.25925	C15H12O6	C15525	1.60767e+06	1.60964e+06	4.08	311747	61397	148.41	5.16	2.37	0.00448638	2.35	0.00715453	0.996595	pos	288.063	[M+H]+			Biosynthesis of other secondary metabolites; Global and overview maps	73692-51-0		BioDeepDB
Catechin	M291T180	291.084	179.5	9.19324	C15H14O6	C06562	5.85099e+07	5.72696e+07	10.31	6.67116e+07	6.69371e+07	9.99	0.88	-0.19	0.0324172	1.49	0.0463086	0.722256	pos	290.079	[M+H]+	Flavonoids	Flavans	Chemical structure transformation maps; Biosynthesis of other secondary metabolites; Global and overview maps	154-23-4	HMDB0002780	BioDeepDB
Androsterone	M291T257	291.194	257.5	7.75615	C19H30O2	C00523	2.47125e+06	2.58789e+06	10.72	32421.8	35085.3	28.24	76.22	6.25	1.52328e-09	8.82	1.01469e-08	1.25789	pos	290.225	[M+H]+	Steroids and steroid derivatives	Androstane steroids	Lipid metabolism	53-41-8	HMDB0000031	BioDeepDB
9-OxoODE	M295T297	295.224	296.8	9.0643	C18H30O3	C14766	1.42475e+07	1.34364e+07	10.16	147590	133383	53.02	96.53	6.59	6.70926e-07	6.17	2.26219e-06	1.24477	pos	294.219	[M+H]+	Fatty Acyls	Lineolic acids and derivatives	Lipid metabolism	54232-59-6	HMDB0004669	mzCloud
Dehypoxanthine futalosine	M296T47	296.063	47.4	9.50909	C14H16O7	C17010	9570144	9.7795e+06	13.48	9.14363e+06	8.62071e+06	9.12	1.05	0.07	0.53231	0.27	0.593476	0.227962	pos	296.09	[M]+			Metabolism of cofactors and vitamins; Global and overview maps			BioDeepDB
5'-Methylthioadenosine	M298T78	298.094	78.4	6.09455	C11H15N5O3S	C00170	7.56571e+07	7.03296e+07	37.95	1.7687e+06	1.7647e+06	49.83	42.78	5.42	2.59645e-09	8.59	1.63923e-08	1.2337	pos	297.09	[M+H]+	5'-deoxyribonucleosides	5'-deoxy-5'-thionucleosides	Chemical structure transformation maps; Amino acid metabolism; Global and overview maps; Metabolism of terpenoids and polyketides	2457-80-9	HMDB0001173	BioDeepDB
all-trans-Retinoic acid	M300T192	300.197	192.3	1.76471	C20H28O2	C00777	3.5221e+07	3.50197e+07	11.6	9.26772e+06	8.95975e+06	7.29	3.8	1.93	8.45834e-12	11.07	9.30485e-11	1.25227	pos	300.209	[M]+	Prenol lipids	Retinoids	Cancer: overview; Metabolism of cofactors and vitamins; Cancer: specific types; Immune system; Global and overview maps	302-79-4	HMDB0001852	BioDeepDB
Oxymorphone	M302T329	302.136	329.4	9.18792	C17H19NO4	C08019	1.78385e+07	1.57931e+07	19.3	343222	235850	123.9	51.97	5.7	0.000146648	3.83	0.000296349	1.16519	pos	301.131	[M+H]+	Phenanthrenes and derivatives			76-41-5	HMDB0015323	mzCloud
gamma-L-Glutamyl-L-cysteinyl-beta-alanine	M304T106	304.101	105.6	27.735	C11H19N3O6S	C04544	7.93297e+06	7.6405e+06	10.9	111341	10165.5	116.25	71.25	6.15	0.000301949	3.52	0.000574006	1.14466	pos	321.099	[M+H-H2O]+	Carboxylic acids and derivatives	Alkylthiols				MetaDNA
N(6)-[(Indol-3-yl)acetyl]-L-lysine	M304T70	304.147	70.1	12.618	C16H21N3O3	C04211	3.66286e+07	3.8384e+07	13.85	359089	304278	56.89	102	6.67	5.02394e-06	5.3	1.37108e-05	1.22689	pos	303.158	[M+H]+						BioDeepDB
Leucodelphinidin	M305T231	305.063	231.3	4.37287	C15H14O8	C05909	469512	27578.4	251.55	7.87581e+06	9.07966e+06	55.28	0.06	-4.07	0.000234399	3.63	0.000454141	1.11613	pos	322.069	[M+H-H2O]+			Biosynthesis of other secondary metabolites; Global and overview maps			BioDeepDB
Bz-Arg-OEt	M307T205	307.175	204.5	4.47953	C15H22N4O3	C01670	1.21429e+07	1.24078e+07	9.25	1.27837e+07	1.25321e+07	7.34	0.95	-0.07	0.269532	0.57	0.326734	0.395939	pos	306.169	[M+H]+						mzCloud
Glutathione	M307T76	307.092	76.2	28.0054	C10H17N3O6S	C00051	1.49148e+07	1.49323e+07	13.12	291715	416036	91.29	51.13	5.68	0.000603785	3.22	0.00108672	1.11616	pos	307.084	[M]+	Carboximidic acids and derivatives	Alkylthiols	Membrane transport; Cell growth and death; Metabolism of other amino acids; Digestive system; Endocrine system; Amino acid metabolism; Global and overview maps	70-18-8		MetaDNA
Phytosphingosine	M318T311	318.297	310.8	9.9781	C18H39NO3	C12144	4.62511e+07	4.65866e+07	12.31	2.25458e+06	2.3258e+06	50.56	20.51	4.36	2.6846e-06	5.57	7.77849e-06	1.2304	pos	317.293	[M+H]+	Organonitrogen compounds	Amines	Lipid metabolism; Global and overview maps	554-62-1	HMDB0004610	mzCloud
(S,E)-Zearalenone	M319T230	319.162	230.3	26.3941	C18H22O5	C09981	1.09599e+07	1.09901e+07	21.23	29009.9	22697.5	61.72	377.8	8.56	3.12263e-09	8.51	1.92689e-08	1.25476	pos	318.147	[M+H]+	Macrolides and analogues	Zearalenones		17924-92-4	HMDB0031752	BioDeepDB
beta-Lactose	M325T306	325.11	306	2.2577	C12H22O11	C01970	4.57384e+06	4.98454e+06	23.85	3.309e+06	2.22056e+06	56.05	1.38	0.47	0.0872021	1.06	0.116343	0.599402	pos	342.116	[M+H-H2O]+	Carbohydrates and carbohydrate conjugates	Glycosyl compounds		5965-66-2	HMDB0041627	BioDeepDB
Cyclic AMP	M330T67	330.056	67.4	10.8345	C10H12N5O6P	C00575	7.85107e+07	8.14723e+07	9.64	1.32054e+06	1.29498e+06	74.85	59.45	5.89	8.89318e-06	5.05	2.30963e-05	1.22384	pos	329.053	[M+H]+	Purine nucleotides	Cyclic purine nucleotides	Neurodegenerative disease; Substance dependence; Cellular community - eukaryotes; Immune system; Excretory system; Development and regeneration; Cancer: overview; Drug resistance: antineoplastic; Signal transduction; Cell growth and death; Nervous system; Digestive system; Environmental adaptation; Infectious disease: bacterial; Aging; Infectious disease: parasitic; Infectious disease: viral; Cir…	60-92-4	HMDB0000058	BioDeepDB
dAMP	M331T67_2	331.061	67.3	22.9565	C10H14N5O6P	C00360	7.82913e+06	7.49538e+06	10.98	152137	160948	33.31	51.46	5.69	3.48113e-08	7.46	1.62262e-07	1.25356	pos	331.068	[M]+	Purine nucleotides	Purine deoxyribonucleotides	Global and overview maps; Nucleotide metabolism	653-63-4	HMDB0000905	BioDeepDB
5'-O-beta-D-Glucosylpyridoxine	M332T51	332.129	51.4	12.9818	C14H21NO8	C03996	4.12268e+07	3.95977e+07	29.16	2.18674e+07	2.16962e+07	48.77	1.89	0.91	0.0151494	1.82	0.0225788	0.798831	pos	331.127	[M+H]+				26545-80-2		BioDeepDB
Cellobiose	M342T49	342.136	49.3	1.82383	C12H22O11	C00185	3.36213e+07	3.50576e+07	14.43	2.02991e+07	2.19438e+07	18.33	1.66	0.73	0.000164788	3.78	0.00032771	1.06349	pos	342.116	[M-H2O+NH4]+			Carbohydrate metabolism; Membrane transport; Global and overview maps	16462-44-5 / 528-50-7		BioDeepDB
Sucrose	M343T49	343.12	49.1	8.96478	C12H22O11	C00089	2.95025e+08	2.79964e+08	17.14	2.48495e+07	2.59237e+07	18.45	11.87	3.57	6.82644e-12	11.17	7.66182e-11	1.25297	pos	342.116	[M+H]+	Organooxygen compounds	Carbohydrates and carbohydrate conjugates	Membrane transport; Sensory system; Digestive system; Carbohydrate metabolism; Global and overview maps	57-50-1	HMDB0000258	BioDeepDB
GMP	M346T69	346.051	69	1.25415	C10H14N5O8P	C00144	3.15657e+07	2.98364e+07	19.4	2.83694e+07	2.99202e+07	16.57	1.11	0.15	0.301049	0.52	0.360554	0.374183	pos	363.058	[M+H-H2O]+	Purine nucleotides	Purine ribonucleotides	Drug resistance: antineoplastic; Signal transduction; Sensory system; Nucleotide metabolism; Chemical structure transformation maps; Global and overview maps	85-32-5	HMDB0001397	BioDeepDB
Cortexolone	M347T211	347.227	210.6	5.51599	C21H30O4	C05488	1.32557e+06	1.34133e+06	14.32	475570	212804	77.23	2.79	1.48	0.00581436	2.24	0.00914255	0.960147	pos	346.214	[M+H]+	Steroids and steroid derivatives	Hydroxysteroids	Lipid metabolism; Endocrine and metabolic disease; Global and overview maps; Endocrine system	152-58-9	HMDB0000015	BioDeepDB
3'-AMP	M348T66	348.067	66.3	8.55007	C10H14N5O7P	C01367	9.37729e+06	7.91796e+06	34.91	459743	458651	15.44	20.4	4.35	1.91576e-11	10.72	1.95934e-10	1.25144	pos	347.063	[M+H]+	Ribonucleoside 3'-phosphates		Global and overview maps; Nucleotide metabolism	84-21-9	HMDB0003540	BioDeepDB
Pyridaben	M365T225	365.154	225.3	24.1652	C19H25ClN2OS	C18614	6.32612e+06	6.16562e+06	13.69	1.31038e+06	1.17377e+06	69.66	4.83	2.27	0.00200084	2.7	0.00332902	1.04384	pos	364.138	[M+H]+				96489-71-3		BioDeepDB
Abscisic acid glucose ester	M427T83	427.191	83.1	12.1162	C21H30O9	C15970	5.84376e+06	5.70437e+06	13.03	2.45368e+06	2.424e+06	13.01	2.38	1.25	2.85965e-08	7.54	1.36929e-07	1.21886	pos	426.189	[M+H]+	Carboxylic acids and derivatives	Alcohols and polyols	Global and overview maps; Metabolism of terpenoids and polyketides			MetaDNA
Crataegolic acid	M455T403	455.345	403.3	6.07451	C30H48O4	C16939	2.69461e+06	2.86302e+06	24.82	1.81866e+06	1.81041e+06	25.48	1.48	0.57	0.016787	1.78	0.0248869	0.790968	pos	472.355	[M+H-H2O]+	Prenol lipids	Triterpenoids		4373-41-5	HMDB0002392	mzCloud
Raffinose	M487T48_2	487.158	48.2	6.70419	C18H32O16	C00492	5.75837e+08	5.89011e+08	24.6	1.76342e+08	1.89927e+08	28.76	3.27	1.71	9.12149e-06	5.04	2.36338e-05	1.14308	pos	504.169	[M+H-H2O]+	Organooxygen compounds	Carbohydrates and carbohydrate conjugates	Carbohydrate metabolism; Membrane transport; Global and overview maps	512-69-6	HMDB0003213	mzCloud
Procyanidin B2	M579T212_1	579.142	212.2	12.2732	C30H26O12	C17639	459549	14262.3	166.6	36440.5	30895.7	66.92	12.61	3.66	0.640514	0.19	0.694377	0.180533	pos	578.142	[M+H]+	Flavonoids	Biflavonoids and polyflavonoids		29106-49-8	HMDB0033973	BioDeepDB
Kaempferol-3-O-rutinoside	M595T237_1	595.16	236.5	9.87298	C27H30O15	C21833	3.77762e+06	3.00873e+06	41.25	5.16939e+06	4849722	40.65	0.73	-0.45	0.221712	0.65	0.273213	0.440523	pos	594.159	[M+H]+			Biosynthesis of other secondary metabolites; Global and overview maps	17650-84-9		mzCloud
Cellotetraose	M649T253	649.235	253.1	23.1481	C24H42O21	C02013	287674	214199	80.42	206643	79818.9	83.82	1.39	0.48	0.265817	0.58	0.322709	0.400799	pos	666.222	[M+H-H2O]+				38819-01-1		BioDeepDB
Glyceric acid	M105T46	105.018	45.5	1.49783	C3H6O4	C00258	9.93901e+06	9.87739e+06	11.51	9.31114e+06	9.37332e+06	9.32	1.07	0.09	0.279375	0.55	0.326434	0.390033	neg	106.027	[M-H]-	Organooxygen compounds	Carbohydrates and carbohydrate conjugates	Carbohydrate metabolism; Lipid metabolism; Amino acid metabolism; Energy metabolism; Global and overview maps	473-81-4	HMDB0000139	BioDeepDB
1,3-Benzenediol	M109T220	109.028	220.3	10.0891	C6H6O2	C01751	8.36748e+06	8.74764e+06	20.62	94884.1	82277.6	51.73	88.19	6.46	2.00779e-10	9.7	1.39619e-09	1.23691	neg	110.037	[M-H]-	Benzene and substituted derivatives	Phenols and derivatives	Xenobiotics biodegradation and metabolism; Global and overview maps	108-46-3	HMDB0032037	BioDeepDB
2-Furoate	M111T49_2	111.008	48.8	8.32374	C5H4O3	C01546	4.79343e+07	4.09301e+07	45.1	1991871	1.94341e+06	8.3	24.06	4.59	1.15676e-07	6.94	4.37515e-07	1.24282	neg	112.016	[M-H]-	Furans	Furoic acid and derivatives	Xenobiotics biodegradation and metabolism; Global and overview maps	88-14-2	HMDB0000617	mzCloud
5-Aminolevulinic acid	M112T91	112.039	90.6	3.65943	C5H9NO3	C00430	261556	235371	58.29	309895	338418	70.57	0.84	-0.24	0.836657	0.08	0.859566	0.0741561	neg	131.058	[M-H2O-H]-	Carboxylic acids and derivatives	Amino acids, peptides, and analogues	Metabolism of cofactors and vitamins; Membrane transport; Amino acid metabolism; Chemical structure transformation maps; Global and overview maps	106-60-5	HMDB0001149	MoNA
5-Aminopentanoic acid	M117T34	116.927	33.5	4.97363	C5H11NO2	C00431	1.0403e+07	1.04401e+07	6.15	1.04427e+07	1.07876e+07	12.26	1	-0.01	0.981745	0.01	0.985715	0.00916571	neg	117.079	[M]-	Carboxylic acids and derivatives	Amino acids, peptides, and analogues	Amino acid metabolism; Global and overview maps	660-88-8	HMDB0003355	BioDeepDB
Succinic acid	M117T42	117.018	41.5	9.40025	C4H6O4	C00042	6.30708e+06	7.87022e+06	47.1	1.576e+07	1.61018e+07	5.03	0.4	-1.32	0.0060999	2.21	0.00930191	0.962122	neg	118.027	[M-H]-	Carboxylic acids and derivatives	Dicarboxylic acids and derivatives	Cancer: overview; Metabolism of cofactors and vitamins; Chemical structure transformation maps; Signal transduction; Nervous system; Endocrine system; Carbohydrate metabolism; Xenobiotics biodegradation and metabolism; Amino acid metabolism; Energy metabolism; Global and overview maps	110-15-6	HMDB0000254	BioDeepDB
L-Valine	M117T449	116.927	448.5	5.4102	C5H11NO2	C00183	9.36863e+09	9.24377e+09	7.26	1.81825e+09	1.77378e+09	6.42	5.15	2.37	9.28311e-15	14.03	1.87483e-13	1.25275	neg	117.079	[M]-	Carboxylic acids and derivatives	Amino acids, peptides, and analogues	Cancer: overview; Metabolism of cofactors and vitamins; Metabolism of other amino acids; Membrane transport; Digestive system; Biosynthesis of other secondary metabolites; Translation; Amino acid metabolism; Chemical structure transformation maps; Global and overview maps	72-18-4	HMDB0000883	BioDeepDB
Erythritol	M121T240	121.028	240.5	2.02928	C4H10O4	C00503	3.61729e+07	3.60577e+07	2.33	3.23776e+06	3.42048e+06	47.46	11.17	3.48	0.00211665	2.67	0.00344491	1.0421	neg	122.058	[M-H]-			Membrane transport	149-32-6		BioDeepDB
Nicotinic acid	M122T52	122.024	52.3	0.0583106	C6H5NO2	C00253	2.46333e+07	2.48557e+07	4.7	110813	13100.6	116.22	222.3	7.8	9.35812e-05	4.03	0.000199046	1.17503	neg	123.032	[M-H]-	Pyridines and derivatives	Pyridinecarboxylic acids and derivatives	Metabolism of cofactors and vitamins; Biosynthesis of other secondary metabolites; Infectious disease: bacterial; Chemical structure transformation maps; Global and overview maps	59-67-6	HMDB0001488	BioDeepDB
4-Methylcatechol	M123T274	123.044	273.7	9.13494	C7H8O2	C06730	2.81648e+06	2.85155e+06	4.14	848894	847389	7.81	3.32	1.73	1.72724e-13	12.76	2.46723e-12	1.25047	neg	124.052	[M-H]-	Phenols	Benzenediols	Xenobiotics biodegradation and metabolism; Global and overview maps	452-86-8	HMDB0000873	BioDeepDB
Cyanuric acid	M128T362	128.009	361.6	9.56184	C3H3N3O3	C06554	9.41918e+06	9.55896e+06	3.81	9.85881e+06	9.81704e+06	3.89	0.96	-0.07	0.0481973	1.32	0.0644718	0.674739	neg	129.017	[M-H]-	Triazines	1,3,5-triazines	Xenobiotics biodegradation and metabolism; Global and overview maps	108-80-5/504-19-8	HMDB0041861	BioDeepDB
Itaconic acid	M129T44	129.018	44.2	10.0761	C5H6O4	C00490	4.05795e+08	4.07631e+08	2.69	1.7818e+07	1.78896e+07	2.29	22.77	4.51	2.47158e-23	22.61	2.08651e-20	1.25633	neg	130.027	[M-H]-	Fatty Acyls	Fatty acids and conjugates	Carbohydrate metabolism; Global and overview maps	97-65-4/2964-00-3	HMDB0002092	BioDeepDB
Pyroglutamic acid	M129T46	129.037	46.4	1.33894	C5H7NO3	C01879	5.26112e+07	5.26289e+07	1.53	2.53819e+06	1.62123e+06	66.71	20.73	4.37	5.5707e-06	5.25	1.50827e-05	1.22427	neg	129.043	[M]-	Carboxylic acids and derivatives	Amino acids, peptides, and analogues	Metabolism of other amino acids; Global and overview maps	98-79-3	HMDB0000267	BioDeepDB
3-Methyl-2-oxovaleric acid	M129T80	129.054	79.8	10.2141	C6H10O3	C03465	5.63549e+06	5.62811e+06	2.1	193602	194227	5.17	29.11	4.86	4.4264e-15	14.35	9.83359e-14	1.25618	neg	130.063	[M-H]-	Keto acids and derivatives	Short-chain keto acids and derivatives		1460-34-0	HMDB0000491	MoNA
Glutaric acid	M131T47	131.034	47.2	0.218049	C5H8O4	C00489	4.75004e+06	4.78422e+06	4.72	1.75772e+06	1.71953e+06	6	2.7	1.43	2.15432e-13	12.67	2.98143e-12	1.25026	neg	132.042	[M-H]-	Carboxylic acids and derivatives	Dicarboxylic acids and derivatives	Lipid metabolism; Amino acid metabolism; Global and overview maps	110-94-1	HMDB0000661	BioDeepDB
L-Malic acid	M133T42	133.013	41.5	3.16453	C4H6O5	C00149	3.66541e+08	1.23487e+08	88.32	4.84351e+08	4.80328e+08	64.13	0.76	-0.4	0.416341	0.38	0.466518	0.29722	neg	134.022	[M-H]-	Hydroxy acids and derivatives	Beta hydroxy acids and derivatives	Cancer: overview; Chemical structure transformation maps; Signal transduction; Sensory system; Endocrine system; Excretory system; Carbohydrate metabolism; Cancer: specific types; Energy metabolism; Global and overview maps	97-67-6 / 6915-15-7	HMDB0000156	BioDeepDB
Phenyl acetate	M135T46_1	134.893	45.6	0.253926	C8H8O2	C00548	5.01261e+06	5.01364e+06	3.78	3.88464e+06	3.85797e+06	3.54	1.29	0.37	1.99569e-08	7.7	8.89994e-08	1.21413	neg	136.052	[M-H]-				122-79-2		BioDeepDB
2-Aminobenzoic acid	M136T152	136.039	151.8	10.2912	C7H7NO2	C00108	1.89092e+06	1.86889e+06	4.47	1.27999e+06	1.63965e+06	53.84	1.48	0.56	0.108396	0.96	0.136681	0.599115	neg	137.048	[M-H]-	Benzene and substituted derivatives	Benzoic acids and derivatives	Skeleton-based classification; Biosynthesis of other secondary metabolites; Xenobiotics biodegradation and metabolism; Amino acid metabolism; Chemical structure transformation maps; Global and overview maps	118-92-3	HMDB0001123	BioDeepDB
Gentisate aldehyde	M137T231	137.023	231.4	9.6626	C7H6O3	C05585	1.5974e+07	1.59086e+07	7.08	9.17398e+06	8.77863e+06	13.6	1.74	0.8	2.61535e-07	6.58	9.1995e-07	1.19139	neg	138.032	[M-H]-	Organooxygen compounds	Carbonyl compounds	Amino acid metabolism; Global and overview maps	1194-98-5	HMDB0004062	mzCloud
4-Hydroxyphenylethanol	M137T291	137.059	291.3	10.3897	C8H10O2	C06044	1.82687e+06	1.83079e+06	2.16	8063.13	11863.7	76.91	226.57	7.82	1.05727e-05	4.98	2.70878e-05	1.21677	neg	138.068	[M-H]-	Phenols	Tyrosols and derivatives	Amino acid metabolism; Global and overview maps	501-94-0	HMDB0004284	mzCloud
Urocanic acid	M137T54	137.034	54.1	11.8511	C6H6N2O2	C00785	3.94073e+06	3.84769e+06	5.75	705953	746255	50.91	5.58	2.48	0.00347681	2.46	0.00546986	1.00775	neg	138.043	[M-H]-	Azoles	Imidazoles	Amino acid metabolism; Global and overview maps	104-98-3	HMDB0000301	BioDeepDB
3-Hydroxybenzoic acid	M137T83	137.023	82.6	0.320812	C7H6O3	C00587	2.24059e+06	2.23844e+06	1.11	425279	390475	16.89	5.27	2.4	1.15587e-07	6.94	4.37375e-07	1.24744	neg	138.032	[M-H]-	Benzene and substituted derivatives	Benzoic acids and derivatives	Amino acid metabolism; Xenobiotics biodegradation and metabolism; Global and overview maps	99-06-9	HMDB0002466	BioDeepDB
4-Nitrophenol	M138T288	138.018	287.6	10.3175	C6H5NO3	C00870	6.27995e+06	6.33596e+06	8.88	5.78594e+06	5.8734e+06	6.34	1.09	0.12	0.0778465	1.11	0.100702	0.612604	neg	139.027	[M-H]-	Phenols	Nitrophenols	Xenobiotics biodegradation and metabolism; Global and overview maps	100-02-7	HMDB0001232	BioDeepDB
6-Hydroxynicotinic acid	M138T93	138.018	93.4	10.3175	C6H5NO3	C01020	5.60089e+06	5.68072e+06	24.06	684444	664219	8.82	8.18	3.03	8.58414e-08	7.07	3.33643e-07	1.23958	neg	139.027	[M-H]-	Pyridines and derivatives	Pyridinecarboxylic acids and derivatives	Metabolism of cofactors and vitamins; Global and overview maps	5006-66-6	HMDB0002658	BioDeepDB
N-methyl-L-glutamic Acid	M142T48	142.049	47.8	6.40622	C6H11NO4	C01046	4.60999e+07	4.71965e+07	66.76	3.12481e+07	2.83213e+07	91.88	1.48	0.56	0.220524	0.66	0.262791	0.441228	neg	161.069	[M-H2O-H]-	Carboxylic acids and derivatives	Amino acids, peptides, and analogues	Energy metabolism; Global and overview maps	35989-16-3/NA	HMDB0062660	BioDeepDB
Dimethylbenzimidazole	M145T226	145.037	226.2	17.2602	C9H10N2	C03114	1.10524e+06	984997	28.23	231590	229224	3.5	4.77	2.25	1.87697e-06	5.73	5.54421e-06	1.23075	neg	146.084	[M-H]-	Benzimidazoles		Metabolism of cofactors and vitamins; Global and overview maps	582-60-5	HMDB0003701	BioDeepDB
L-Xylonate	M147T54	147.028	54.1	6.86938	C5H10O6	C05411	2.94005e+07	2.62916e+07	34.2	1.40794e+08	1.64501e+08	35.84	0.21	-2.26	7.56605e-05	4.12	0.000163566	1.08184	neg	166.048	[M-H2O-H]-	Carboxylic acids and derivatives	Alcohols and polyols	Carbohydrate metabolism		HMDB0060256	MetaDNA
7-Methyladenine	M148T84	148.061	83.8	10.9684	C6H7N5	C02241	5.90962e+06	5.65931e+06	14.77	985639	968816	8.88	6	2.58	2.22157e-12	11.65	2.42307e-11	1.24726	neg	149.07	[M-H]-	Imidazopyrimidines	Purines and purine derivatives		935-69-3	HMDB0011614	BioDeepDB
3,4-Dihydroxymandelaldehyde	M149T248	149.023	248.2	6.77744	C8H8O4	C05577	1.06633e+06	1.06961e+06	1.92	20197.9	27072.4	59.58	52.79	5.72	5.65817e-06	5.25	1.52901e-05	1.22386	neg	168.042	[M-H2O-H]-	Benzene and substituted derivatives	1-hydroxy-2-unsubstituted benzenoids	Amino acid metabolism; Global and overview maps	13023-73-9	HMDB0006242	MetaDNA
Tartaric acid	M149T42	149.008	41.6	9.55655	C4H6O6	C00898	1.13375e+06	1.14505e+06	19.44	8.32127e+06	8.42073e+06	6.22	0.14	-2.88	2.44228e-08	7.61	1.06332e-07	1.245	neg	150.016	[M-H]-	Organooxygen compounds	Carbohydrates and carbohydrate conjugates	Carbohydrate metabolism; Global and overview maps	87-69-4/526-83-0	HMDB0000956	BioDeepDB
D-Xylose	M149T46	149.044	46.1	8.72224	C5H10O5	C00181	1.9297e+07	1.96969e+07	12.36	3.58408e+07	3.59831e+07	2.06	0.54	-0.89	6.50378e-06	5.19	1.7375e-05	1.21725	neg	150.053	[M-H]-	Organooxygen compounds	Carbohydrates and carbohydrate conjugates	Carbohydrate metabolism; Membrane transport; Global and overview maps	58-86-6	HMDB0000098	BioDeepDB
Pyridoxine	M150T122	150.054	122.1	6.73089	C8H11NO3	C00314	4.13597e+06	3.84394e+06	67.16	127430	114524	15.15	32.46	5.02	2.0729e-05	4.68	5.01271e-05	1.19886	neg	169.074	[M-H2O-H]-	Pyridines and derivatives	Pyridoxines	Metabolism of cofactors and vitamins; Global and overview maps	65-23-6	HMDB0000239	MoNA
Mandelic acid	M151T153	151.038	152.6	5.34084	C8H8O3	C01984	279061	212984	66.17	128547	124493	7.49	2.17	1.12	0.00833359	2.08	0.012465	0.927166	neg	152.047	[M-H]-	Benzene and substituted derivatives		Xenobiotics biodegradation and metabolism; Global and overview maps	90-64-2 / 17199-29-0	HMDB0000703	BioDeepDB
3,4-Dihydroxyphenylglycol	M151T233	151.038	232.7	8.01121	C8H10O4	C05576	1.13839e+07	1.13736e+07	7.14	6.7144e+06	6.71007e+06	6.88	1.7	0.76	7.71019e-09	8.11	3.79752e-08	1.22031	neg	170.058	[M-H2O-H]-	Phenols	Benzenediols	Amino acid metabolism; Global and overview maps	28822-73-3 / 3343-19-9	HMDB0000318	BioDeepDB
Xanthine	M151T70	151.025	70.1	9.93216	C5H4N4O2	C00385	3.4793e+06	3.4715e+06	1.73	89258.1	90168	7.85	38.98	5.28	2.96799e-12	11.53	3.13198e-11	1.25599	neg	152.033	[M-H]-	Imidazopyrimidines	Purines and purine derivatives	Chemical structure transformation maps; Biosynthesis of other secondary metabolites; Global and overview maps; Nucleotide metabolism	69-89-6	HMDB0000292	BioDeepDB
Dopamine	M152T132	152.07	132	13.1519	C8H11NO2	C03758	551532	416285	38.8	50525.2	46604.1	19.93	10.92	3.45	6.129e-09	8.21	3.06523e-08	1.222	neg	153.079	[M-H]-	Phenols	Benzenediols	Nervous system; Signal transduction; Digestive system; Endocrine system; Neurodegenerative disease; Biosynthesis of other secondary metabolites; Signaling molecules and interaction; Amino acid metabolism; Substance dependence; Cellular community - eukaryotes; Chemical structure transformation maps; Global and overview maps	62-31-7/51-61-6	HMDB0000073	BioDeepDB
Ribitol	M152T228	152.07	227.6	11.8366	C5H12O5	C00474	1.6733e+06	1.55668e+06	15.21	17562.2	3271.78	200.9	95.28	6.57	5.3615e-05	4.27	0.000119994	1.18673	neg	152.069	[M]-	Organooxygen compounds	Carbohydrates and carbohydrate conjugates	Carbohydrate metabolism; Metabolism of cofactors and vitamins; Global and overview maps	488-81-3	HMDB0000508	BioDeepDB
Aminosalicylic Acid	M152T311	152.034	311.1	9.86623	C7H7NO3	C02518	1.53258e+06	1.54987e+06	7.66	1.1345e+06	1.11517e+06	12.39	1.35	0.43	0.000147549	3.83	0.000302113	1.0596	neg	153.043	[M-H]-	Benzene and substituted derivatives	Benzoic acids and derivatives		65-49-6	HMDB0014378	BioDeepDB
3-Amino-4-hydroxybenzoate	M152T47	152.034	47.5	3.29772	C7H7NO3	C12115	2.20999e+07	2.09272e+07	10.17	174722	173352	8.03	126.49	6.98	6.70898e-19	18.17	5.95755e-17	1.25574	neg	153.043	[M-H]-			Biosynthesis of other secondary metabolites; Global and overview maps	1571-72-8		BioDeepDB
3-Hydroxyanthranilic acid	M152T72_1	152.034	72.3	3.49564	C7H7NO3	C00632	8.37536e+06	7.98793e+06	12.34	5.74025e+06	4.9659e+06	34.27	1.46	0.55	0.00345831	2.46	0.00544379	0.909109	neg	153.043	[M-H]-	Benzene and substituted derivatives	Benzoic acids and derivatives	Amino acid metabolism; Xenobiotics biodegradation and metabolism; Global and overview maps	548-93-6	HMDB0001476	BioDeepDB
2-Pyrocatechuic acid	M153T208	153.018	207.8	4.49642	C7H6O4	C00196	8.16111e+07	9.11609e+07	31.85	1.5292e+06	1.59551e+06	9.67	53.37	5.74	6.4009e-07	6.19	2.08635e-06	1.23665	neg	154.027	[M-H]-	Benzene and substituted derivatives	Benzoic acids and derivatives	Chemical structure transformation maps; Xenobiotics biodegradation and metabolism; Global and overview maps; Metabolism of terpenoids and polyketides	303-38-8	HMDB0000397	BioDeepDB
Protocatechuic acid	M153T49	153.018	48.7	3.90032	C7H6O4	C00230	2.52558e+07	2.55868e+07	5.42	852069	859071	9.63	29.64	4.89	9.85861e-18	17.01	5.36944e-16	1.25527	neg	154.027	[M-H]-	Benzene and substituted derivatives	Benzoic acids and derivatives	Chemical structure transformation maps; Xenobiotics biodegradation and metabolism; Global and overview maps; Metabolism of terpenoids and polyketides	99-50-3	HMDB0001856	BioDeepDB
Gentisic acid	M153T81	153.065	81.4	11.813	C7H6O4	C00628	2.36523e+07	2.39544e+07	18.88	1.48531e+07	1.47192e+07	21.97	1.59	0.67	0.00122126	2.91	0.00206736	0.970305	neg	154.027	[M-H]-	Benzene and substituted derivatives	Benzoic acids and derivatives	Amino acid metabolism; Xenobiotics biodegradation and metabolism; Global and overview maps	490-79-9	HMDB0000152	BioDeepDB
3-Indoleacetonitrile	M156T72	156.064	72.2	28.8343	C10H8N2	C02938	1.00848e+07	9.62104e+06	16.36	4.24793e+06	4.31277e+06	10.52	2.37	1.25	5.51357e-08	7.26	2.23133e-07	1.20633	neg	156.069	[M]-	Indoles and derivatives	Indoles	Amino acid metabolism; Global and overview maps	771-51-7	HMDB0006524	BioDeepDB
Allantoin	M157T52	157.035	52.5	11.4624	C4H6N4O3	C01551	4.40921e+07	4.51342e+07	5.71	1.54227e+06	786264	70.17	28.59	4.84	1.21681e-05	4.91	3.07553e-05	1.21304	neg	158.044	[M-H]-	Azoles	Imidazoles		97-59-6	HMDB0000462	BioDeepDB
D-Alanyl-D-alanine	M159T49	159.076	48.9	10.6867	C6H12N2O3	C00993	1.91718e+06	2.04364e+06	58.65	2.39419e+07	2.35281e+07	5.03	0.08	-3.64	0.000130214	3.89	0.000269033	1.16528	neg	160.085	[M-H]-	Carboxylic acids and derivatives	Amino acids, peptides, and analogues	Glycan biosynthesis and metabolism; Global and overview maps; Drug resistance: antimicrobial	923-16-0	HMDB0003459	BioDeepDB
Oxoadipic acid	M159T76	158.977	76.1	1.52433	C6H8O5	C00322	1.42901e+08	1.43239e+08	3.46	5.10457e+06	5.40338e+06	34.73	27.99	4.81	1.76763e-07	6.75	6.44873e-07	1.24543	neg	160.037	[M-H]-	Keto acids and derivatives	Medium-chain keto acids and derivatives	Energy metabolism; Amino acid metabolism; Global and overview maps	3184-35-8	HMDB0000225	BioDeepDB
3-Hydroxymethylglutaric acid	M161T42	161.043	41.6	9.62509	C6H10O5	C03761	6.99509e+06	7.79782e+06	42.86	4.27905e+06	3.44049e+06	50.03	1.63	0.71	0.104757	0.98	0.132448	0.569405	neg	162.053	[M-H]-	Fatty Acyls	Fatty acids and conjugates		503-49-1	HMDB0000355	BioDeepDB
D-Mannose	M161T55	161.043	54.8	9.37635	C6H12O6	C00159	9.32085e+07	9.62972e+07	8.48	9.03241e+07	8.9606e+07	8.79	1.03	0.05	0.508768	0.29	0.558666	0.240811	neg	180.063	[M-H2O-H]-	Organooxygen compounds	Carbohydrates and carbohydrate conjugates	Membrane transport; Transport and catabolism; Carbohydrate metabolism; Immune system; Global and overview maps	3458-28-4 / 3458-28-4 31103-86-3 / 530-26-7	HMDB0000169	BioDeepDB
trans-2-Hydroxycinnamate	M163T235	163.038	235.1	10.5742	C9H8O3	C01772	6.57141e+06	6.20788e+06	16.13	552724	548602	8.31	11.89	3.57	7.87259e-14	13.1	1.23075e-12	1.2512	neg	164.047	[M-H]-	Cinnamic acids and derivatives	Hydroxycinnamic acids and derivatives	Amino acid metabolism; Biosynthesis of other secondary metabolites; Global and overview maps	c("614-60-8", "583-17-5")	HMDB0002641	mzCloud
trans-3-Hydroxycinnamate	M163T72	163.04	72.2	1.3739	C9H8O3	C12621	7.40431e+06	7.41117e+06	6.64	116171	109598	35.09	63.74	5.99	3.59805e-08	7.44	1.50968e-07	1.24824	neg	164.047	[M-H]-	Cinnamic acids and derivatives	Hydroxycinnamic acids and derivatives	Amino acid metabolism; Global and overview maps	c("14755-02-3", "588-30-7")	HMDB0001713	mzCloud
Epinephrine	M164T257	164.07	256.9	7.37491	C9H13NO3	C00788	4.16195e+06	3.78133e+06	24.61	282689	284049	3.75	14.72	3.88	1.8476e-08	7.73	8.31042e-08	1.25	neg	183.089	[M-H2O-H]-	Phenols	Benzenediols	Circulatory system; Signal transduction; Endocrine system; Signaling molecules and interaction; Amino acid metabolism; Cellular community - prokaryotes; Global and overview maps	51-43-4	HMDB0000068	MoNA
Homovanillin	M165T225	165.054	225.1	11.6567	C9H10O3	C05581	5.80548e+06	5.23608e+06	24.57	871705	848267	9.39	6.66	2.74	9.39196e-08	7.03	3.61875e-07	1.23659	neg	166.063	[M-H]-	Benzene and substituted derivatives	1-hydroxy-2-unsubstituted benzenoids	Amino acid metabolism; Global and overview maps	5703-24-2	HMDB0005175	MetaDNA
Terephthalate	M165T295	165.018	294.6	10.4474	C8H6O4	C06337	4.22316e+06	2.98546e+06	83.87	5.72555e+06	5.00496e+06	37.57	0.74	-0.44	0.153563	0.81	0.188674	0.522335	neg	166.027	[M-H]-	Benzene and substituted derivatives	Benzoic acids and derivatives	Xenobiotics biodegradation and metabolism; Global and overview maps	c("100-21-0", "3198-30-9")	HMDB0002428	mzCloud
3-(2-Hydroxyphenyl)propanoic acid	M165T306	165.054	305.6	5.5994	C9H10O3	C01198	842222	605263	59.74	206512	182351	30.8	4.08	2.03	5.87571e-05	4.23	0.000130396	1.09113	neg	166.063	[M-H]-	Phenylpropanoic acids		Amino acid metabolism; Xenobiotics biodegradation and metabolism; Global and overview maps	495-78-3	HMDB0033752	BioDeepDB
3-Methylxanthine	M165T412	165.039	412.3	10.9074	C6H6N4O2	C16357	7.44479e+06	5.83547e+06	73.43	2.88356e+07	2.06307e+07	103.01	0.26	-1.95	0.0682926	1.17	0.0891766	0.627699	neg	166.049	[M-H]-	Imidazopyrimidines	Purines and purine derivatives	Biosynthesis of other secondary metabolites; Global and overview maps	1076-22-8	HMDB0001886	BioDeepDB
1-Methylxanthine	M166T212	166.049	212.1	0	C6H6N4O2	C16358	4.4613e+07	4.58798e+07	13.16	3.30557e+07	1.82476e+07	121.19	1.35	0.43	0.0642312	1.19	0.0841465	0.682304	neg	166.049	[M]-	Imidazopyrimidines	Purines and purine derivatives	Biosynthesis of other secondary metabolites; Global and overview maps	6136-37-4	HMDB0010738	mzCloud
3-Methoxyanthranilate	M166T250	166.049	250.2	10.9847	C8H9NO3	C05831	1.27537e+07	1.27496e+07	2.47	126287	115542	26.1	100.99	6.66	1.89942e-09	8.72	1.05702e-08	1.25401	neg	167.058	[M-H]-	Benzene and substituted derivatives	Benzoic acids and derivatives	Amino acid metabolism	3177-80-8	HMDB0060374	BioDeepDB
7-Methylxanthine	M166T267	166.049	267.3	0	C6H6N4O2	C16353	1.00874e+07	1.00606e+07	5.46	1.038e+06	1.0776e+06	31.91	9.72	3.28	8.4554e-07	6.07	2.67443e-06	1.23603	neg	166.049	[M]-	Imidazopyrimidines	Purines and purine derivatives	Biosynthesis of other secondary metabolites; Global and overview maps	552-62-5	HMDB0001991	mzCloud
3,4-Dihydroxybenzeneacetic acid	M167T263	167.033	263.2	9.57892	C8H8O4	C01161	3.86721e+07	3.86741e+07	2.73	3.08059e+06	2.98729e+06	9.85	12.55	3.65	5.78345e-11	10.24	4.50821e-10	1.25471	neg	168.042	[M-H]-	Phenols	Benzenediols	Substance dependence; Amino acid metabolism; Nervous system; Global and overview maps	102-32-9	HMDB0001336	BioDeepDB
Norepinephrine	M168T161	168.065	161.2	11.4076	C8H11NO3	C00547	2.50201e+06	2.41949e+06	10.35	528556	604536	37.09	4.73	2.24	0.000206548	3.68	0.000409987	1.14202	neg	169.074	[M-H]-	Phenols	Benzenediols	Circulatory system; Nervous system; Signal transduction; Sensory system; Endocrine system; Digestive system; Environmental adaptation; Signaling molecules and interaction; Amino acid metabolism; Cellular community - eukaryotes; Cellular community - prokaryotes; Global and overview maps	51-41-2	HMDB0000216	MoNA
Uric acid	M168T73	168.029	72.6	1.78541	C5H4N4O3	C00366	2.34267e+06	2.31519e+06	6.27	120517	122511	7.63	19.44	4.28	1.01316e-17	16.99	5.43737e-16	1.25528	neg	168.028	[M]-	Imidazopyrimidines	Purines and purine derivatives	Global and overview maps; Nucleotide metabolism; Digestive system	69-93-2	HMDB0000289	BioDeepDB
Gallic acid	M169T47	169.012	47	10.2003	C7H6O5	C01424	9.4851e+06	1.04398e+07	19.83	181254	186457	19.95	52.33	5.71	1.35297e-13	12.87	1.98986e-12	1.25089	neg	170.022	[M-H]-	Benzene and substituted derivatives	1-hydroxy-2-unsubstituted benzenoids	Chemical structure transformation maps; Xenobiotics biodegradation and metabolism; Global and overview maps	149-91-7	HMDB0005807	MetaDNA
N-Isopropylammelide	M170T72_2	170.08	72.1	0	C6H10N4O2	C06553	5.54291e+06	5.53546e+06	3.51	6.37853e+06	6.20804e+06	5.03	0.87	-0.2	5.80556e-05	4.24	0.000129077	1.08998	neg	170.08	[M]-	Azacyclic compounds	1,3,5-triazines	Xenobiotics biodegradation and metabolism; Global and overview maps	35200-63-6		MetaDNA
N-Acetylleucine	M172T73	172.096	73	11.0403	C8H15NO3	C02710	1.02871e+07	1.03923e+07	8.8	586016	558965	16.43	17.55	4.13	1.49426e-14	13.83	2.88663e-13	1.2525	neg	173.105	[M-H]-	Carboxylic acids and derivatives	Amino acids, peptides, and analogues		1188-21-2	HMDB0011756	BioDeepDB
Shikimic acid	M173T116	173.044	115.6	10.5407	C7H10O5	C00493	8.39973e+06	8.63251e+06	24.44	6.4344e+06	6.71789e+06	42.88	1.31	0.38	0.178068	0.75	0.215891	0.478893	neg	174.053	[M-H]-	Organooxygen compounds	Alcohols and polyols	Chemical structure transformation maps; Amino acid metabolism; Global and overview maps	138-59-0	HMDB0003070	MoNA
1H-Indole-3-acetamide	M173T277	173.07	276.7	6.14303	C10H10N2O	C02693	3.71075e+06	3.71395e+06	3.27	3.8589e+06	3.92089e+06	5.6	0.96	-0.06	0.146989	0.83	0.181283	0.512836	neg	174.079	[M-H]-	Indoles and derivatives	Indoles	Amino acid metabolism; Global and overview maps	879-37-8	HMDB0029739	BioDeepDB
N-Acetylornithine	M173T52	173.091	52.1	11.1155	C7H14N2O3	C00437	5.72923e+06	6.3715e+06	32.76	2.54347e+07	2.53582e+07	4.94	0.23	-2.15	0.000233315	3.63	0.000457631	1.14567	neg	174.1	[M-H]-	Carboxylic acids and derivatives	Amino acids, peptides, and analogues	Amino acid metabolism; Global and overview maps	6205-08-9/2185-16-2	HMDB0003357	BioDeepDB
L-Arginine	M174T60	174.106	60.3	2.95965	C6H14N4O2	C00062	4.46615e+06	4.47841e+06	1.41	1.71167e+06	1.73013e+06	6.01	2.61	1.38	2.79961e-09	8.55	1.4949e-08	1.25213	neg	174.112	[M]-	Carboxylic acids and derivatives	Amino acids, peptides, and analogues	Cancer: overview; Membrane transport; Neurodegenerative disease; Biosynthesis of other secondary metabolites; Translation; Amino acid metabolism; Chemical structure transformation maps; Infectious disease: parasitic; Global and overview maps	74-79-3	HMDB0000517	BioDeepDB
Guanidinosuccinic acid	M175T241	174.954	240.8	3.93365	C5H9N3O4	C03139	3.32727e+06	2.05736e+06	62.12	8.92488e+06	9.75687e+06	49.04	0.37	-1.42	0.00710756	2.15	0.0107108	0.857232	neg	175.059	[M]-	Carboxylic acids and derivatives	Amino acids, peptides, and analogues		6133-30-8	HMDB0003157	BioDeepDB
N-Acetyl-L-aspartic acid	M175T45_1	175.045	44.9	15.9956	C6H9NO5	C01042	1.31418e+07	1.30183e+07	2.43	1.00233e+07	9.95427e+06	4.63	1.31	0.39	1.04688e-08	7.98	5.00158e-08	1.21797	neg	175.048	[M]-	Carboxylic acids and derivatives	Amino acids, peptides, and analogues	Amino acid metabolism; Global and overview maps	997-55-7	HMDB0000812	MetaDNA
D-Glucurono-6,3-lactone	M175T47	175.023	47.4	10.2844	C6H8O6	C02670	2.21073e+07	2.21099e+07	3.27	9.2684e+06	9.12007e+06	5.94	2.39	1.25	2.09357e-13	12.68	2.90463e-12	1.2502	neg	176.032	[M-H]-	Furofurans	Isosorbides	Carbohydrate metabolism; Global and overview maps	32449-92-6	HMDB0006355	BioDeepDB
N-Formyl-L-methionine	M176T251	176.034	251.4	29.5398	C6H11NO3S	C03145	2.63351e+06	2.64326e+06	13.47	54986.8	43451.8	76.88	47.89	5.58	1.24294e-05	4.91	3.13783e-05	1.20869	neg	177.046	[M-H]-	Carboxylic acids and derivatives	Amino acids, peptides, and analogues	Amino acid metabolism	4289-98-9	HMDB0001015	BioDeepDB
Pyrophosphate	M177T44	176.934	43.6	11.3037	H4P2O7	C00013	7.57015e+06	7.53692e+06	2.86	109647	113860	57.74	69.04	6.11	2.85895e-06	5.54	8.15847e-06	1.2306	neg	177.943	[M-H]-	Non-metal oxoanionic compounds	Non-metal pyrophosphates	Energy metabolism; Neurodegenerative disease	14000-31-8/2466-09-3	HMDB0000250	BioDeepDB
Gluconolactone	M177T54	177.038	54	11.4325	C6H10O6	C00198	1.39463e+08	1.38162e+08	2.33	1.25715e+06	1.23727e+06	8.94	110.94	6.79	3.90216e-13	12.41	5.00639e-12	1.25609	neg	178.048	[M-H]-	Organooxygen compounds	Carbohydrates and carbohydrate conjugates	Carbohydrate metabolism; Global and overview maps	90-80-2	HMDB0000150	BioDeepDB
Phenacemide	M177T79	177.065	79.4	10.8661	C9H10N2O2	C07428	1.09723e+06	1.07178e+06	12.21	40093.7	38876.1	17.42	27.37	4.77	1.03957e-14	13.98	2.06495e-13	1.25273	neg	178.074	[M-H]-	Benzene and substituted derivatives	Phenylacetamides		63-98-9	HMDB0015253	BioDeepDB
Hippurate	M178T256	178.049	255.6	10.806	C9H9NO3	C01586	1.39768e+07	1.27137e+07	28.45	3.31832e+06	3.26592e+06	7.12	4.21	2.07	1.38862e-06	5.86	4.2047e-06	1.22348	neg	179.058	[M-H]-	Benzene and substituted derivatives	Benzoic acids and derivatives	Amino acid metabolism; Global and overview maps	495-69-2	HMDB0000714	mzCloud
Isoxanthopterin	M179T213	179.044	213.4	0	C6H5N5O2	C03975	301741	241533	74.13	66084.7	42459.7	62.26	4.57	2.19	0.00117633	2.93	0.00199709	0.971844	neg	179.044	[M]-	Pteridines and derivatives	Pterins and derivatives		529-69-1	HMDB0000704	mzCloud
4-Hydroxyphenylpyruvic acid	M179T240	179.033	240.2	11.1711	C9H8O4	C01179	4.75136e+06	5.18502e+06	24.48	3.11462e+06	2.87613e+06	22.84	1.53	0.61	0.0106301	1.97	0.0156422	0.827163	neg	180.042	[M-H]-	Benzene and substituted derivatives	Phenylpyruvic acid derivatives	Metabolism of cofactors and vitamins; Biosynthesis of other secondary metabolites; Metabolism of terpenoids and polyketides; Amino acid metabolism; Chemical structure transformation maps; Global and overview maps	156-39-8	HMDB0000707	BioDeepDB
Caffeate	M179T282	179.033	282.3	4.50918	C9H8O4	C01197	1.14774e+07	1.17611e+07	7.98	2.46919e+06	2.38987e+06	7.72	4.65	2.22	1.24255e-13	12.91	1.84352e-12	1.25089	neg	180.042	[M-H]-			Chemical structure transformation maps; Biosynthesis of other secondary metabolites; Global and overview maps	501-16-6 / 331-39-5		BioDeepDB
myo-Inositol	M179T47	179.054	46.9	2.89308	C6H12O6	C00137	3.07417e+08	3.05515e+08	5.34	2.199e+08	2.16023e+08	6.66	1.4	0.48	2.04894e-07	6.69	7.37302e-07	1.19326	neg	180.063	[M-H]-	Organooxygen compounds	Alcohols and polyols	Membrane transport; Signal transduction; Carbohydrate metabolism; Biosynthesis of other secondary metabolites; Global and overview maps	87-89-8 / 87-9-8	HMDB0000211	BioDeepDB
L-Gulose	M179T63	179.054	63.4	10.6113	C6H12O6	C15923	8.78409e+06	8.40146e+06	61.22	445755	421189	19.33	19.71	4.3	7.6428e-06	5.12	2.01186e-05	1.2032	neg	180.063	[M-H]-	Organooxygen compounds	Carbohydrates and carbohydrate conjugates	Carbohydrate metabolism	6027-89-0	HMDB0012326	BioDeepDB
Beta-Tyrosine	M180T257	180.065	256.8	10.5518	C9H11NO3	C04368	6.64391e+08	6.61938e+08	1.26	88176.9	80702.6	18.81	7534.75	12.88	8.46191e-12	11.07	8.08093e-11	1.25608	neg	181.074	[M-H]-	Carboxylic acids and derivatives	Amino acids, peptides, and analogues	Amino acid metabolism		HMDB0003831	BioDeepDB
Theophylline	M180T315	180.065	315.1	0.555356	C7H8N4O2	C07130	1.23526e+06	803117	97.53	165899	159404	25.89	7.45	2.9	1.2688e-05	4.9	3.19832e-05	1.12929	neg	180.065	[M]-	Imidazopyrimidines	Purines and purine derivatives	Chemical structure transformation maps; Biosynthesis of other secondary metabolites; Global and overview maps	58-55-9	HMDB0001889	BioDeepDB
L-Tyrosine	M180T72_2	180.064	72.1	7.63519	C9H11NO3	C00082	1.50641e+07	1.48258e+07	4.53	169911	165237	17.09	88.66	6.47	4.45356e-11	10.35	3.59436e-10	1.25497	neg	181.074	[M-H]-	Carboxylic acids and derivatives	Amino acids, peptides, and analogues	Cancer: overview; Metabolism of cofactors and vitamins; Metabolism of other amino acids; Chemical structure transformation maps; Nervous system; Endocrine system; Digestive system; Neurodegenerative disease; Biosynthesis of other secondary metabolites; Translation; Metabolism of terpenoids and polyketides; Amino acid metabolism; Substance dependence; Energy metabolism; Global and overview maps	60-18-4	HMDB0000158	BioDeepDB
2',6'-Dihydroxy-4'-methoxyacetophenone	M181T283	181.049	283.4	9.52229	C9H10O4	C10680	3.55832e+06	3.19878e+06	29.47	592991	535560	24.61	6	2.59	1.04604e-08	7.98	5.00158e-08	1.21836	neg	182.058	[M-H]-	Organooxygen compounds	Carbonyl compounds		7507-89-3	HMDB0029646	MoNA
Hydroxyphenyllactic acid	M181T306	181.049	305.7	9.94207	C9H10O4	C03672	4.48656e+07	4.49826e+07	2.44	3.24147e+06	3.28434e+06	5.01	13.84	3.79	5.57731e-20	19.25	8.4078e-18	1.25601	neg	182.058	[M-H]-	Phenylpropanoic acids			306-23-0	HMDB0000755	BioDeepDB
Mannitol	M181T50	181.07	50.4	2.35336	C6H14O6	C00392	3.77715e+07	3.5276e+07	47.45	5.98717e+06	6.05882e+06	4.58	6.31	2.66	0.000388709	3.41	0.00072391	1.12824	neg	182.079	[M-H]-	Organooxygen compounds	Carbohydrates and carbohydrate conjugates	Carbohydrate metabolism; Membrane transport; Global and overview maps	69-65-8	HMDB0000765	BioDeepDB
Homovanillate	M181T83	181.049	82.9	6.20825	C9H10O4	C05582	2.33332e+06	2.37435e+06	25.66	2.46694e+06	2.47232e+06	13.08	0.95	-0.08	0.50536	0.3	0.555719	0.243255	neg	182.058	[M-H]-	Phenols	Methoxyphenols	Amino acid metabolism; Nervous system; Global and overview maps	306-08-1	HMDB0000118	mzCloud
4-Pyridoxic acid	M182T72_1	182.044	72.2	12.085	C8H9NO4	C00847	1.13093e+07	1.02555e+07	31.7	1.20482e+07	1.17688e+07	17.33	0.94	-0.09	0.497522	0.3	0.547933	0.249185	neg	183.053	[M-H]-	Pyridines and derivatives	Pyridinecarboxylic acids and derivatives	Metabolism of cofactors and vitamins; Global and overview maps	82-82-6	HMDB0000017	BioDeepDB
2,4-Dinitrophenol	M183T235	183.003	234.7	11.0599	C6H4N2O5	C02496	5.92374e+07	5.84305e+07	3.22	4.53347e+06	4.45633e+06	3.73	13.07	3.71	1.20709e-20	19.92	2.48543e-18	1.2561	neg	184.012	[M-H]-	Textile Chemicals/Auxiliary/Dyes; Pesticides/Herbicides; Industrial Chemicals; Endogenous Metabolites			51-28-5		mzCloud
3,4-Dihydroxymandelic acid	M183T82	183.028	81.8	3.98314	C8H8O5	C05580	2.25353e+06	2230105	3.4	2.11578e+06	2.049e+06	6.97	1.07	0.09	0.0425533	1.37	0.0574317	0.689706	neg	184.037	[M-H]-			Amino acid metabolism; Global and overview maps	14883-87-5	HMDB0001866	BioDeepDB
2-Keto-6-acetamidocaproate	M187T302	187.086	301.8	6.41421	C8H13NO4	C05548	946092	865925	16.89	1.00224e+06	1.03779e+06	15.81	0.94	-0.08	0.534999	0.27	0.583296	0.22868	neg	187.084	[M]-	Carboxylic acids and derivatives	Alpha-keto acids and derivatives	Amino acid metabolism; Global and overview maps	59403-50-8	HMDB0012150	MetaDNA
N6-Acetyl-L-lysine	M187T66_1	187.107	66.4	10.1546	C8H16N2O3	C02727	2.20015e+06	2.06959e+06	16.32	2.68485e+06	2.70357e+06	8.24	0.82	-0.29	0.00938978	2.03	0.0139484	0.835601	neg	188.116	[M-H]-	Carboxylic acids and derivatives	Amino acids, peptides, and analogues	Amino acid metabolism; Global and overview maps	692-04-6	HMDB0000206	BioDeepDB
N-Acetylglutamic acid	M188T47	188.054	47.5	6.17948	C7H11NO5	C00624	1.82208e+07	1.9546e+07	25.5	1.19572e+08	1.51655e+08	56.93	0.15	-2.71	0.000272177	3.57	0.000525072	1.09562	neg	189.064	[M-H]-	Carboxylic acids and derivatives	Amino acids, peptides, and analogues	Amino acid metabolism; Global and overview maps	1188-37-0	HMDB0001138	BioDeepDB
L-Kynurenine	M189T79	189.065	79.1	10.1024	C10H12N2O3	C00328	2.9053e+06	3.62005e+06	41.38	3.54367e+06	3.68734e+06	23.76	0.82	-0.29	0.25178	0.6	0.296654	0.41159	neg	208.085	[M-H2O-H]-	Organooxygen compounds	Carbonyl compounds	Amino acid metabolism; Infectious disease: parasitic; Global and overview maps	2922-83-0/343-65-7	HMDB0000684	BioDeepDB
Citric acid	M191T33	190.926	32.5	8.92418	C6H8O7	C00158	535784	302805	98.96	12343.1	12239.5	37.17	43.41	5.44	2.5293e-08	7.6	1.09781e-07	1.21236	neg	192.027	[M-H]-	Carboxylic acids and derivatives	Tricarboxylic acids and derivatives	Cancer: overview; Chemical structure transformation maps; Signal transduction; Sensory system; Endocrine system; Carbohydrate metabolism; Biosynthesis of other secondary metabolites; Metabolism of terpenoids and polyketides; Amino acid metabolism; Energy metabolism; Global and overview maps	77-92-9 / 126-44-3	HMDB0000094	BioDeepDB
Quinate	M192T298	192.064	297.9	5.20659	C7H12O6	C00296	2.43725e+06	2.29907e+06	17.34	21267.5	20980.5	12.28	114.6	6.84	1.51672e-16	15.82	5.51902e-15	1.2546	neg	192.063	[M]-			Amino acid metabolism; Global and overview maps	77-95-2		BioDeepDB
Methyl beta-D-galactoside	M193T46	193.07	46.4	6.21094	C7H14O6	C03619	442884	213703	95.5	1.07616e+07	1.0844e+07	7.04	0.04	-4.6	2.92319e-05	4.53	6.87397e-05	1.19969	neg	194.079	[M-H]-			Membrane transport	1824-94-8		BioDeepDB
2-Dehydro-L-idonate	M194T177	194.044	177.2	6.18421	C6H10O7	C15673	633105	619788	17.1	51019.9	55027.8	24.15	12.41	3.63	1.8993e-10	9.72	1.33393e-09	1.23676	neg	194.043	[M]-	Carboxylic acids and derivatives	Alcohols and polyols		526-98-7/342385-52-8		MetaDNA
5-Keto-D-gluconate	M194T221	194.044	221.4	6.18421	C6H10O7	C01062	2.37978e+06	2.56701e+06	20.59	178145	175988	5.47	13.36	3.74	8.49877e-08	7.07	3.30782e-07	1.24521	neg	194.043	[M]-	Carboxylic acids and derivatives	Alcohols and polyols		3470-36-8	HMDB0011731	MetaDNA
Caffeine	M194T282	194.081	281.8	0.51525	C8H10N4O2	C07481	1.57332e+07	1.55121e+07	5.02	471675	473985	3.23	33.36	5.06	2.44019e-21	20.61	6.05886e-19	1.25614	neg	194.08	[M]-	Imidazopyrimidines	Purines and purine derivatives	Chemical structure transformation maps; Biosynthesis of other secondary metabolites; Global and overview maps	58-08-2	HMDB0001847	mzCloud
Gluconic acid	M195T46	195.049	45.7	7.28985	C6H12O7	C00257	2.41777e+08	2.47823e+08	6.11	944738	986099	18.65	255.92	8	1.28206e-11	10.89	1.16629e-10	1.255	neg	196.058	[M-H]-	Organooxygen compounds	Carbohydrates and carbohydrate conjugates	Carbohydrate metabolism; Global and overview maps	526-95-4	HMDB0000625	BioDeepDB
Tryptophan	M203T301	203.08	301.4	10.9513	C11H12N2O2	C00806	2.64759e+06	2.83054e+06	17.61	59828.3	53398.8	25.62	44.25	5.47	6.18599e-13	12.21	7.59043e-12	1.24908	neg	204.09	[M-H]-	Carboxylic acids and derivatives	Amino acids, peptides, and analogues		54-12-6	HMDB0013209	mzCloud
Indolelactate	M204T323	204.065	322.8	9.42838	C11H11NO3	C02043	1.9963e+06	2.41089e+06	46.49	431245	400145	14.36	4.63	2.21	0.000954408	3.02	0.00165172	1.07177	neg	205.074	[M-H]-	Indoles and derivatives	Indolyl carboxylic acids and derivatives		1821-52-9	HMDB0000671	mzCloud
N-Acetyl-L-phenylalanine	M206T306	206.08	306	5.26508	C11H13NO3	C03519	3.35117e+06	3.3731e+06	51.09	59845.6	57889.4	12.24	56	5.81	1.31067e-05	4.88	3.296e-05	1.20931	neg	207.089	[M-H]-	Carboxylic acids and derivatives	Amino acids, peptides, and analogues	Amino acid metabolism; Global and overview maps	2018-61-3	HMDB0000512	BioDeepDB
N-Acetyl-D-phenylalanine	M206T52	206.08	51.7	12.2475	C11H13NO3	C05620	1.37063e+06	872123	54.28	1.63274e+07	1.63664e+07	6.15	0.08	-3.57	1.15123e-05	4.94	2.9238e-05	1.2122	neg	207.089	[M-H]-	Benzene and substituted derivatives	Amino acids, peptides, and analogues	Amino acid metabolism; Global and overview maps	10172-89-1		MetaDNA
Sinapyl alcohol	M209T343	209.08	343.5	11.0006	C11H14O4	C02325	3.72132e+06	3.67289e+06	2.64	744856	754441	4.12	5	2.32	3.64009e-18	17.44	2.42769e-16	1.25541	neg	210.089	[M-H]-	Phenols	Methoxyphenols	Chemical structure transformation maps; Biosynthesis of other secondary metabolites; Global and overview maps	537-33-7	HMDB0013070	BioDeepDB
Pantothenic acid	M218T53	218.101	53.2	8.63656	C9H17NO5	C00864	6.90255e+06	6.94739e+06	4.39	503640	519056	10.19	13.71	3.78	2.29628e-16	15.64	7.78521e-15	1.25445	neg	219.111	[M-H]-	Alcohols and polyols	Polyols	Metabolism of cofactors and vitamins; Metabolism of other amino acids; Global and overview maps; Digestive system	79-83-4 / 20938-62-9 / 137-08-6	HMDB0000210	BioDeepDB
Prephenate	M226T277	226.052	276.8	18.1378	C10H10O6	C00254	3.85496e+08	3.89038e+08	1.87	2.95028e+06	2.98573e+06	13.19	130.66	7.03	4.61261e-11	10.34	3.70501e-10	1.25565	neg	226.048	[M]-	Carboxylic acids and derivatives	Alcohols and polyols	Chemical structure transformation maps; Amino acid metabolism; Biosynthesis of other secondary metabolites; Global and overview maps	126-49-8	HMDB0012283	MetaDNA
Dinoseb	M239T291	239.065	291.3	10.1395	C10H12N2O5	C14302	4.04264e+06	4.07896e+06	5.48	2.56115e+06	2.70564e+06	51.07	1.58	0.66	0.0326221	1.49	0.0448016	0.781671	neg	240.075	[M-H]-	Phenols	Nitrophenols		88-85-7	HMDB0032559	MoNA
Uridine	M243T55_1	243.06	54.7	10.0199	C9H12N2O6	C00299	3.02065e+07	3.27156e+07	26.26	3.65152e+07	3.51429e+07	22.05	0.83	-0.27	0.168076	0.77	0.205043	0.491829	neg	244.07	[M-H]-	Pyrimidine nucleosides		Membrane transport; Global and overview maps; Nucleotide metabolism	58-96-8	HMDB0000296	BioDeepDB
N-Acetyl-D-tryptophan	M245T136	245.091	135.7	10.2981	C13H14N2O3	C03137	1.15923e+07	1.28548e+07	37.26	1.79572e+07	1.81923e+07	11.05	0.65	-0.63	0.060898	1.22	0.080153	0.688539	neg	246.1	[M-H]-	Azacyclic compounds	Amino acids, peptides, and analogues		2280-01-5		MetaDNA
Palmitic acid	M255T398	255.23	397.9	9.93417	C16H32O2	C00249	1.98026e+08	1.16244e+08	67.66	1.93399e+08	1.23233e+08	94.03	1.02	0.03	0.889446	0.05	0.908385	0.0499479	neg	256.24	[M-H]-	Fatty Acyls	Fatty acids and conjugates	Lipid metabolism; Chemical structure transformation maps; Global and overview maps	57-10-3	HMDB0000220	BioDeepDB
Deoxyguanosine	M266T281	266.082	281.4	27.7279	C10H13N5O4	C00330	1.06794e+06	1.07441e+06	13.34	61036.2	59334.2	10.26	17.5	4.13	1.03309e-14	13.99	2.05692e-13	1.25284	neg	267.097	[M-H]-	Purine nucleosides	Purine 2'-deoxyribonucleosides	Membrane transport; Global and overview maps; Nucleotide metabolism	961-07-9	HMDB0000085	MoNA
2-O-(alpha-D-Mannosyl)-D-glycerate	M267T54	267.068	53.8	13.5694	C9H16O9	C11544	3.56559e+07	3.69147e+07	21.29	5.81161e+06	5.41328e+06	13.97	6.14	2.62	1.30843e-09	8.88	7.60726e-09	1.22901	neg	268.079	[M-H]-	Carboxylic acids and derivatives	Alcohols and polyols	Carbohydrate metabolism; Membrane transport; Global and overview maps			MetaDNA
Genistein	M269T301	269.043	300.6	6.52559	C15H10O5	C06563	3.31989e+06	3.32537e+06	6.79	58916.4	31622.6	137.7	56.35	5.82	9.22097e-06	5.04	2.38857e-05	1.21705	neg	270.053	[M-H]-	Isoflavonoids	Isoflav-2-enes	Chemical structure transformation maps; Biosynthesis of other secondary metabolites; Global and overview maps	446-72-0	HMDB0003217	BioDeepDB
N2-Malonyl-D-tryptophan	M271T105	271.068	105.4	15.8998	C14H14N2O5	C03414	232157	140997	52.59	3.1556e+06	3.15971e+06	2.6	0.07	-3.76	8.82144e-06	5.05	2.29352e-05	1.21868	neg	290.09	[M-H2O-H]-	Azacyclic compounds	Amino acids, peptides, and analogues				MetaDNA
16-Hydroxypalmitate	M271T409	271.224	408.8	12.9929	C16H32O3	C18218	1.00028e+07	9.90654e+06	4.13	6.7921e+06	6.81665e+06	2.58	1.47	0.56	7.19664e-11	10.14	5.4981e-10	1.23998	neg	272.235	[M-H]-	Fatty Acyls	Fatty acids and conjugates	Lipid metabolism; Global and overview maps	506-13-8	HMDB0006294	mzCloud
Vaccenic acid	M281T359	281.251	359	9.51471	C18H34O2	C08367	7.86161e+06	5.34846e+06	75.16	8.43486e+06	4.86944e+06	101.9	0.93	-0.1	0.608819	0.22	0.653234	0.18939	neg	282.256	[M-H]-	Carboxylic acids and derivatives	Carbonyl compounds		693-72-1	HMDB0003231	MetaDNA
(6Z)-Octadecenoic acid	M281T405	281.24	404.6	27.8362	C18H34O2	C08363	1.89287e+07	1.84727e+07	11.1	1.7066e+07	1.68444e+07	4.95	1.11	0.15	0.0432358	1.36	0.0582876	0.686297	neg	282.256	[M-H]-				593-39-5		BioDeepDB
Taxifolin	M285T315	285.037	314.7	11.6125	C15H12O7	C01617	4.04014e+08	3.80309e+08	8.53	1.98326e+06	693272	114.41	203.71	7.67	5.42378e-06	5.27	1.47227e-05	1.2233	neg	304.058	[M-H2O-H]-			Chemical structure transformation maps; Biosynthesis of other secondary metabolites; Global and overview maps	480-18-2		BioDeepDB
(+)-Gallocatechin	M287T197	287.053	196.7	8.04722	C15H14O7	C12127	4.39354e+06	4.29627e+06	4.51	3.67371e+06	3.76771e+06	6.14	1.2	0.26	4.87969e-05	4.31	0.000110116	1.09509	neg	306.074	[M-H2O-H]-	Benzene and substituted derivatives	1-benzopyrans	Biosynthesis of other secondary metabolites; Global and overview maps	970-73-0	HMDB0038365	MetaDNA
Eriodictyol	M287T279	287.054	279.1	6.00579	C15H12O6	C05631	5.93044e+06	5.50143e+06	16.58	1.0441e+06	1.03118e+06	5.28	5.68	2.51	1.50734e-08	7.82	6.91576e-08	1.24593	neg	288.063	[M-H]-	Benzene and substituted derivatives	1-benzopyrans	Biosynthesis of other secondary metabolites; Global and overview maps	552-58-9	HMDB0005810	MetaDNA
12,13-DHOME	M295T365	295.224	364.6	10.1956	C18H34O4	C14829	1.69682e+07	1.73809e+07	7.72	3.14284e+07	3.09358e+07	16.49	0.54	-0.89	1.09274e-06	5.96	3.37149e-06	1.17286	neg	314.246	[M-H2O-H]-	Fatty Acyls	Fatty acids and conjugates	Lipid metabolism		HMDB0004705	mzCloud
Quercetin	M301T304	301.032	304	9.75795	C15H10O7	C00389	1.27897e+08	1.33657e+08	29.39	4.80079e+06	1.52844e+06	98.29	26.64	4.74	0.000187071	3.73	0.000374941	1.13168	neg	302.043	[M-H]-	Flavonoids	Flavones	Signal transduction; Biosynthesis of other secondary metabolites; Global and overview maps	117-39-5	HMDB0005794	BioDeepDB
Pentahydroxyflavanone	M303T250	303.047	250.2	13.2783	C15H12O7	C05911	1.33442e+07	1.32852e+07	25.45	815498	813449	6.18	16.36	4.03	4.23851e-08	7.37	1.75056e-07	1.2464	neg	304.058	[M-H]-	Benzene and substituted derivatives	1-benzopyrans	Biosynthesis of other secondary metabolites; Global and overview maps	81398-31-4		MetaDNA
2',3'-Cyclic CMP	M304T47	304.03	46.8	9.48699	C9H12N3O7P	C02354	1.79432e+07	1.78545e+07	12.43	1.882e+06	2.0462e+06	36.62	9.53	3.25	4.62699e-05	4.33	0.000104946	1.1819	neg	305.041	[M-H]-			Global and overview maps; Nucleotide metabolism	633-90-9		BioDeepDB
UMP	M323T43	323.024	42.7	13.386	C9H13N2O9P	C00105	11635170	1.26155e+07	19.07	1.99701e+06	2.27098e+06	69.11	5.83	2.54	0.000589129	3.23	0.00106318	1.09363	neg	324.036	[M-H]-	Pyrimidine nucleotides	Pyrimidine ribonucleotides	Global and overview maps; Nucleotide metabolism	58-97-9	HMDB0000288	BioDeepDB
9,12,13-TriHOME	M329T277	329.229	276.8	11.6149	C18H34O5	C14833	1.22887e+07	1.22122e+07	1.9	1.07147e+07	1.01664e+07	15.01	1.15	0.2	0.0390243	1.41	0.0529311	0.75478	neg	330.241	[M-H]-	Carboxylic acids and derivatives	Alcohols and polyols	Lipid metabolism	97134-11-7	HMDB0004708	MetaDNA
Hepoxilin A3	M335T308	335.219	307.8	12.8989	C20H32O4	C14808	1.43446e+06	1.34903e+06	12.83	172451	256647	89.08	8.32	3.06	0.00381864	2.42	0.0059831	0.999309	neg	336.23	[M-H]-	Carboxylic acids and derivatives	Alcohols and polyols	Lipid metabolism	85589-24-8/94161-11-2	HMDB0004688	MetaDNA
Fructose 1,6-bisphosphate	M339T44	338.982	44.2	18.6558	C6H14O12P2	C00354	3.5221e+06	3.46413e+06	16.64	215902	239988	42.23	16.31	4.03	2.18653e-05	4.66	5.26639e-05	1.19269	neg	339.996	[M-H]-	Organooxygen compounds	Carbohydrates and carbohydrate conjugates	Cancer: overview; Signal transduction; Endocrine system; Amino acid metabolism; Energy metabolism; Global and overview maps	488-69-7	HMDB0001058	BioDeepDB
3'-Ketolactose	M339T54_1	339.087	53.7	18.0599	C12H20O11	C05403	1.06015e+06	1.02326e+06	17.95	1.03934e+07	1.04421e+07	2.16	0.1	-3.29	4.04098e-08	7.39	1.67718e-07	1.24923	neg	340.101	[M-H]-	Organic oxides	Alcohols and polyols		15990-62-2	HMDB0001030	MetaDNA
Trehalose	M341T51_1	341.103	50.7	15.6194	C12H22O11	C01083	3.17849e+09	4.60288e+09	70.14	3.09146e+09	3.10658e+09	7.16	1.03	0.04	0.440554	0.36	0.490331	0.292937	neg	342.116	[M-H]-	Organooxygen compounds	Carbohydrates and carbohydrate conjugates	Carbohydrate metabolism; Membrane transport; Global and overview maps	99-20-7	HMDB0000975	BioDeepDB
Melibiose	M341T72_1	341.103	72.3	13.5181	C12H22O11	C05400	8.7219e+06	9.01668e+06	8.34	7.37587e+06	7.22021e+06	7.22	1.18	0.24	0.00184798	2.73	0.0030375	0.947557	neg	342.116	[M-H]-	Organooxygen compounds	Carbohydrates and carbohydrate conjugates	Carbohydrate metabolism	585-99-9 / 17296-19-4	HMDB0000048	BioDeepDB
1-O-Feruloyl-beta-D-glucose	M355T333	355.112	332.7	24.1507	C16H20O9	C17759	1.41923e+07	1.42526e+07	43.21	8.94637e+06	8.71238e+06	16.3	1.59	0.67	0.0525521	1.28	0.0699204	0.69439	neg	356.111	[M-H]-	Benzene and substituted derivatives	1-hydroxy-2-unsubstituted benzenoids				MetaDNA
Cellobionate	M357T263	357.113	262.9	25.6956	C12H22O12	C20888	112417	96714.7	38.65	1.29062e+07	1.30276e+07	5.78	0.01	-6.84	3.15449e-08	7.5	1.33955e-07	1.24938	neg	358.111	[M-H]-						MetaDNA
Fraxin	M369T302	369.091	301.9	23.2354	C16H18O10	C09266	1.50701e+06	1.57659e+06	8.53	107732	63193.8	77.05	13.99	3.81	1.74545e-05	4.76	4.27849e-05	1.20509	neg	370.09	[M-H]-				524-30-1		mzCloud
Syringin	M371T274	371.128	274.1	17.848	C17H24O9	C01533	1.33716e+06	1.42735e+06	14.03	6515.37	6030.18	47.52	205.23	7.68	4.79309e-09	8.32	2.44491e-08	1.24858	neg	372.142	[M-H]-	Benzene and substituted derivatives	Alcohols and polyols	Biosynthesis of other secondary metabolites	118-34-3/138-87-4		MetaDNA
Acetyl-maltose	M383T55	383.112	54.8	18.5947	C14H24O12	C02130	1.43447e+07	1.42795e+07	8.24	348795	408107	42.25	41.13	5.36	5.6511e-05	4.25	0.000126041	1.18606	neg	384.127	[M-H]-	Carboxylic acids and derivatives	Alcohols and polyols				MetaDNA
Lactose 6-phosphate	M403T297	403.067	297.1	6.17768	C12H23O14P	C05396	8.45343e+06	8.3863e+06	13.66	207858	186406	61.06	40.67	5.35	2.83395e-06	5.55	8.09343e-06	1.22365	neg	422.082	[M-H2O-H]-	Organic oxides	Alcohols and polyols	Carbohydrate metabolism; Membrane transport; Global and overview maps		HMDB0006789	MetaDNA
Naringenin 7-O-beta-D-glucoside	M433T257	433.106	256.7	17.3719	C21H22O10	C09099	1.00689e+06	1.02456e+06	8.37	1.19727e+06	1.05844e+06	34.06	0.84	-0.25	0.337291	0.47	0.38654	0.360269	neg	434.121	[M-H]-	Benzene and substituted derivatives	1-benzopyrans	Biosynthesis of other secondary metabolites	529-55-5		MetaDNA
Cyanidin 3-glucoside	M449T227	449.101	226.8	16.2547	C21H21O11	C08604	2.23249e+06	2.35164e+06	17.4	455076	324193	62.64	4.91	2.29	7.38972e-05	4.13	0.000160288	1.14485	neg	449.108	[M]-	Flavonoids	Flavonoid glycosides	Biosynthesis of other secondary metabolites	7084-24-4	HMDB0030684	MoNA
Isoquercitrin	M463T244_2	463.087	244	0.960037	C21H20O12	C05623	42584.9	38572.6	25.92	201758	111023	115.33	0.21	-2.24	0.0159988	1.8	0.0229229	0.846362	neg	464.096	[M-H]-	Flavonoids	Flavonoid glycosides	Biosynthesis of other secondary metabolites; Global and overview maps	482-35-9/21637-25-2	HMDB0037362	BioDeepDB
1-Kestose	M503T49	503.152	49.4	18.5312	C18H32O16	C03661	1.11476e+08	1.07359e+08	8.91	494486	559531	40.85	225.44	7.82	2.05966e-06	5.69	6.03739e-06	1.23129	neg	504.169	[M-H]-	Organooxygen compounds	Carbohydrates and carbohydrate conjugates		470-69-9	HMDB0011729	BioDeepDB
3-alpha(S)-Strictosidine	M529T218_1	529.219	217.7	0.990138	C27H34N2O9	C03470	739606	862187	28.12	965943	1.0569e+06	19.92	0.77	-0.39	0.0825837	1.08	0.106292	0.601528	neg	530.226	[M-H]-	Azacyclic compounds	Alcohols and polyols	Chemical structure transformation maps; Biosynthesis of other secondary metabolites; Global and overview maps	20824-29-7		MetaDNA
Quercetin 3-(6''-malonyl-glucoside)	M549T229	549.08	228.8	15.706	C24H22O15	C12638	9.87847e+06	1.01895e+07	46.73	1.1366e+07	1.13451e+07	16.28	0.87	-0.2	0.286317	0.54	0.333668	0.394903	neg	550.096	[M-H]-	Benzene and substituted derivatives	1-benzopyrans	Biosynthesis of other secondary metabolites	96862-01-0	HMDB0037368	MetaDNA
Quercetin 3-O-beta-D-glucosyl-(1->2)-beta-D-glucoside	M625T224_1	625.129	224.5	20.0339	C27H30O17	C12667	239449	231757	23.73	360028	352917	41.13	0.67	-0.59	0.0767692	1.11	0.0994148	0.612355	neg	626.148	[M-H]-	Benzene and substituted derivatives	1-benzopyrans	Biosynthesis of other secondary metabolites	18609-17-1		MetaDNA
Stachyose	M665T48_2	665.203	48.3	15.4339	C24H42O21	C01613	1.41395e+09	1.64455e+09	32.22	5.87536e+08	6.7854e+08	37.91	2.41	1.27	0.00190432	2.72	0.00312282	0.945932	neg	666.222	[M-H]-			Carbohydrate metabolism; Global and overview maps	54261-98-2	HMDB0003553	BioDeepDB

## Sheet: Yellow seed DEMs
name	ID	mz	rt	ppm	formula	KEGG	YCB_Mean	YCB_Median	YCB_RSD	YRB_Mean	YRB_Median	YRB_RSD	FC	log2FC	P.value	-log10(P.value)	FDR	VIP	posneg	exact_mass	precursor_type	class	sub_class	KEGG_Pathway	CAS	hmdb	library
N-Methyl-2-pyrrolidinone	M100T291	100.075	291	5.75568	C5H9NO	C11118	2.36428e+06	2.37301e+06	3.76	1.42173e+06	1.54865e+06	31.17	1.66	0.73	0.0205196	1.69	0.0289259	0.824589	pos	99.0684	[M+H]+	Extractables/Leachables; Industrial Chemicals; Textile Chemicals/Auxiliary/Dyes; Excipients/Additives/Colorants; Personal Care Products/Cosmetics			872-50-4		mzCloud
Cyclohexylamine	M100T70	100.111	70	6.74664	C6H13N	C00571	1.75365e+07	1.76297e+07	2.46	4.21409e+07	3.95824e+07	18.84	0.42	-1.26	6.23146e-06	5.21	1.39287e-05	1.19722	pos	99.1048	[M+H]+	Organonitrogen compounds	Cyclohexylamines	Xenobiotics biodegradation and metabolism; Global and overview maps	108-91-8	HMDB0031404	MoNA
Triethylamine	M102T448	102.127	448.1	9.80767	C6H15N	C14691	1.60663e+09	1.2596e+09	87.11	9.88889e+08	5.82796e+08	58.31	1.62	0.7	0.564613	0.25	0.617448	0.208417	pos	101.12	[M+H]+	Amines	Tertiary amines		121-44-8	HMDB0032539	BioDeepDB
Valeric acid	M103T277	103.13	276.9	6.81368	C5H10O2	C00803	3.38016e+06	3.48669e+06	12.49	4.23446e+06	4.17032e+06	6.58	0.8	-0.33	0.00102143	2.99	0.00168426	0.961761	pos	102.068	[M+H]+	Fatty Acyls	Fatty acids and conjugates		109-52-4	HMDB0000892	BioDeepDB
Choline	M104T59	104.106	58.8	4.48162	C5H14NO	C00114	1.33344e+08	1.93676e+08	59.89	3.38031e+08	3.42565e+08	68.41	0.39	-1.34	0.0628932	1.2	0.0832929	0.628672	pos	104.108	[M+H]+	Organonitrogen compounds	Quaternary ammonium salts	Cancer: overview; Membrane transport; Nervous system; Digestive system; Lipid metabolism; Amino acid metabolism; Global and overview maps	62-49-7	HMDB0000097	BioDeepDB
gamma-Aminobutyric acid	M104T75	104.106	75.2	13.2915	C4H9NO2	C00334	2.18568e+07	2.70307e+07	47.88	1.46686e+07	1.05501e+07	76.45	1.49	0.58	0.260962	0.58	0.310126	0.397872	pos	103.063	[M+H]+	Carboxylic acids and derivatives	Amino acids, peptides, and analogues	Metabolism of cofactors and vitamins; Metabolism of other amino acids; Signal transduction; Nervous system; Sensory system; Endocrine system; Carbohydrate metabolism; Signaling molecules and interaction; Amino acid metabolism; Cellular community - prokaryotes; Global and overview maps	56-12-2	HMDB0000112	BioDeepDB
Benzylamine	M108T51	108.08	50.5	6.24803	C7H9N	C15562	4.14785e+07	4.21292e+07	3.34	894294	838807	15.17	46.38	5.54	1.44826e-10	9.84	6.85018e-10	1.23255	pos	107.073	[M+H]+	Benzene and substituted derivatives	Phenylmethylamines		100-46-9	HMDB0033871	MoNA
2-Aminophenol	M110T147	110.059	146.9	7.05074	C6H7NO	C01987	3.12608e+06	3.08906e+06	6.72	1.73519e+07	1.73769e+07	1.23	0.18	-2.47	2.37061e-10	9.63	1.08174e-09	1.23256	pos	109.053	[M+H]+			Amino acid metabolism; Xenobiotics biodegradation and metabolism; Global and overview maps	95-55-6		BioDeepDB
Catechol	M110T309	110.019	309.4	15.2084	C6H6O2	C00090	4.51939e+08	5.13007e+08	67.22	5.89734e+08	5.67192e+08	13.18	0.77	-0.38	0.152461	0.82	0.190196	0.524902	pos	110.037	[M]+			Xenobiotics biodegradation and metabolism; Global and overview maps	120-80-9 / 12385-08-9		BioDeepDB
Hydroquinone	M110T352	110.019	352.2	14.1144	C6H6O2	C00530	1.2665e+09	1.51967e+09	26.21	1.74981e+07	1.6845e+07	9.42	72.38	6.18	1.20484e-09	8.92	4.86499e-09	1.22929	pos	110.037	[M]+	Phenols	Benzenediols	Amino acid metabolism; Xenobiotics biodegradation and metabolism; Global and overview maps	123-31-9	HMDB0002434	BioDeepDB
Imidazole-4-acetaldehyde	M111T83	111.055	83.2	1.5848	C5H6N2O	C05130	3.84824e+07	5.0458e+07	60.9	4.80962e+07	5.85369e+07	47.08	0.8	-0.32	0.467548	0.33	0.52333	0.260893	pos	110.048	[M+H]+	Azacyclic compounds	Carbonyl compounds	Amino acid metabolism; Global and overview maps	645-14-7	HMDB0003905	MetaDNA
Uracil	M112T41_3	112.017	40.9	6.56942	C4H4N2O2	C00106	9.22916e+06	9.26866e+06	1.82	1.02162e+07	1.0181e+07	1.7	0.9	-0.15	1.59162e-07	6.8	4.45581e-07	1.17502	pos	112.027	[M]+	Diazines	Pyrimidines and pyrimidine derivatives	Metabolism of cofactors and vitamins; Metabolism of other amino acids; Global and overview maps; Nucleotide metabolism	66-22-8	HMDB0000300	BioDeepDB
Cytosine	M112T48	112.05	47.7	6.92549	C4H5N3O	C00380	4.80561e+07	4.85045e+07	3.38	4.38807e+06	4.20377e+06	11.5	10.95	3.45	2.26957e-10	9.64	1.04273e-09	1.23153	pos	111.043	[M+H]+	Diazines	Pyrimidines and pyrimidine derivatives	Global and overview maps; Nucleotide metabolism	71-30-7	HMDB0000630	BioDeepDB
Histamine	M112T70_3	112.086	70	5.1389	C5H9N3	C00388	8.10361e+07	8.0689e+07	3.85	2.86618e+06	2.92737e+06	12.77	28.27	4.82	6.41954e-11	10.19	3.24453e-10	1.23241	pos	111.08	[M+H]+	Organonitrogen compounds	Amines	Nervous system; Sensory system; Digestive system; Target-based classification: G protein-coupled receptors; Signaling molecules and interaction; Amino acid metabolism; Immune disease; Chemical structure transformation maps; Immune system; Global and overview maps	51-45-6	HMDB0000870	BioDeepDB
L-Leucine	M114T112	114.09	112.4	27.4695	C6H13NO2	C00123	1.13067e+08	1.39686e+08	45.27	108770651	1.23321e+08	42.46	1.04	0.06	0.962982	0.02	0.970881	0.0170495	pos	131.095	[M+H-H2O]+	Carboxylic acids and derivatives	Amino acids, peptides, and analogues	Membrane transport; Signal transduction; Digestive system; Biosynthesis of other secondary metabolites; Translation; Amino acid metabolism; Chemical structure transformation maps; Global and overview maps	61-90-5	HMDB0000687	MoNA
Creatinine	M114T244	114.064	244.5	22.5839	C4H7N3O	C00791	1.03629e+08	8.41689e+07	66.88	1.73259e+08	1.88182e+08	59.83	0.6	-0.74	0.365415	0.44	0.420436	0.323713	pos	113.059	[M+H]+	Carboxylic acids and derivatives	Amino acids, peptides, and analogues	Amino acid metabolism; Global and overview maps	60-27-5	HMDB0000562	BioDeepDB
1-Pyrroline-2-carboxylic acid	M114T333	114.064	333.1	24.2728	C5H7NO2	C03564	9.20527e+07	3.55905e+07	105.3	7.57822e+07	7.36527e+07	69.44	1.21	0.28	0.930019	0.03	0.942804	0.0319771	pos	113.048	[M+H]+	Pyrrolines		Amino acid metabolism	2139-03-9	HMDB0006875	BioDeepDB
Epsilon-caprolactam	M114T448	114.091	447.7	6.35397	C6H11NO	C06593	7.26491e+07	7.29962e+07	4.64	2.32645e+08	2.33833e+08	1.87	0.31	-1.68	6.51759e-12	11.19	3.93296e-11	1.2323	pos	113.084	[M+H]+	Lactams	Caprolactams	Xenobiotics biodegradation and metabolism; Global and overview maps	105-60-2	HMDB0062769	BioDeepDB
L-Proline	M116T50	116.07	49.9	8.40875	C5H9NO2	C00148	1.2471e+08	1.22038e+08	12.26	1.25129e+08	1.2401e+08	4.51	1	0	0.861588	0.06	0.885608	0.0644785	pos	115.063	[M+H]+	Carboxylic acids and derivatives	Amino acids, peptides, and analogues	Cancer: overview; Membrane transport; Digestive system; Biosynthesis of other secondary metabolites; Translation; Amino acid metabolism; Global and overview maps	147-85-3	HMDB0000162	BioDeepDB
Fumaric acid	M117T80	117.09	79.7	7.81258	C4H4O4	C00122	9.71204e+06	9.81512e+06	3.62	1.25621e+07	1.25886e+07	3.23	0.77	-0.37	9.5025e-09	8.02	3.26369e-08	1.19752	pos	116.011	[M+H]+	Carboxylic acids and derivatives	Dicarboxylic acids and derivatives	Cancer: overview; Metabolism of cofactors and vitamins; Chemical structure transformation maps; Signal transduction; Endocrine system; Carbohydrate metabolism; Xenobiotics biodegradation and metabolism; Amino acid metabolism; Energy metabolism; Global and overview maps	110-17-8	HMDB0000134	BioDeepDB
Aminomalonic acid	M119T52	119.015	51.7	8.42696	C3H5NO4	C00872	1.29947e+08	1.32115e+08	12.38	2.72391e+08	2.68943e+08	8.68	0.48	-1.07	2.00588e-08	7.7	6.44785e-08	1.19241	pos	119.022	[M]+	Carboxylic acids and derivatives	Amino acids, peptides, and analogues		1068-84-4	HMDB0001147	BioDeepDB
2-Hydroxyphenethylamine	M120T242	120.08	241.7	28.5976	C8H11NO	C02735	4.56826e+06	4.31532e+06	10.27	275436	276111	9.03	16.59	4.05	1.06704e-15	14.97	1.50735e-14	1.2317	pos	137.084	[M+H-H2O]+	Organonitrogen compounds	Amines		7568-93-6	HMDB0001065	BioDeepDB
L-Threonine	M120T34	120.022	34.3	10.8827	C4H9NO3	C00188	1.50796e+07	1.68033e+07	27.79	1.51364e+07	1.27961e+07	44.89	1	-0.01	0.907569	0.04	0.923092	0.0424339	pos	119.058	[M+H]+	Carboxylic acids and derivatives	Amino acids, peptides, and analogues	Metabolism of cofactors and vitamins; Membrane transport; Digestive system; Biosynthesis of other secondary metabolites; Translation; Amino acid metabolism; Chemical structure transformation maps; Global and overview maps	72-19-5	HMDB0000167	BioDeepDB
Phenylethylamine	M121T272	121.075	271.9	21.3724	C8H11N	C05332	2.70933e+06	2.6754e+06	1.87	2797.75	2992.29	56.07	968.4	9.92	2.70013e-07	6.57	7.272e-07	1.22245	pos	121.089	[M]+	Benzene and substituted derivatives	Phenethylamines	Amino acid metabolism; Global and overview maps	64-04-0	HMDB0012275	BioDeepDB
Benzamide	M122T177	122.059	177.2	7.69991	C7H7NO	C09815	2.35848e+07	2.04409e+07	23.84	1.41563e+06	1.44988e+06	7.03	16.66	4.06	4.06359e-09	8.39	1.49079e-08	1.22708	pos	121.053	[M+H]+	Benzene and substituted derivatives	Benzoic acids and derivatives	Xenobiotics biodegradation and metabolism; Global and overview maps	55-21-0	HMDB0004461	MoNA
Niacinamide	M123T69	123.055	69.1	6.30615	C6H6N2O	C00153	2.41364e+07	2.69127e+07	25.18	2.2867e+07	2.3919e+07	16.11	1.06	0.08	0.789451	0.1	0.823513	0.0971023	pos	122.048	[M+H]+	Pyridines and derivatives	Pyridinecarboxylic acids and derivatives	Metabolism of cofactors and vitamins; Global and overview maps; Aging; Digestive system	98-92-0	HMDB0001406	BioDeepDB
L-Histidinol	M124T68	124.086	68	26.8684	C6H11N3O	C00860	1.12398e+07	1.12531e+07	1.1	8672.26	6317.19	65.98	1296.06	10.34	9.30921e-08	7.03	2.71221e-07	1.22603	pos	141.09	[M+H-H2O]+	Organonitrogen compounds	Amines	Amino acid metabolism; Global and overview maps	4836-52-6	HMDB0003431	MoNA
Aminohydroquinone	M126T93	126.054	93.1	6.9494	C6H7NO2	C14604	4.00028e+07	4.00128e+07	8.79	5.12387e+07	5.0488e+07	5.41	0.78	-0.36	3.02461e-05	4.52	6.14589e-05	1.08856	pos	125.048	[M+H]+			Xenobiotics biodegradation and metabolism; Global and overview maps			BioDeepDB
1,2,3-Trihydroxybenzene	M127T114	127.037	113.6	14.7673	C6H6O3	C01108	4.30516e+08	4.03092e+08	21.17	4.37072e+08	4.39431e+08	37.49	0.98	-0.02	0.858725	0.07	0.883404	0.0644185	pos	126.032	[M+H]+	Benzene and substituted derivatives	Phenols and derivatives	Xenobiotics biodegradation and metabolism; Global and overview maps; Target-based classification: Enzymes	87-66-1	HMDB0013674	mzCloud
Maltol	M127T224	127.037	223.7	13.9802	C6H6O3	C11918	3.11241e+07	3.13402e+07	3.85	3.20388e+07	3.1847e+07	5.73	0.97	-0.04	0.290619	0.54	0.34261	0.375104	pos	126.032	[M+H]+	Pyrans	Pyranones and derivatives	Global and overview maps; Metabolism of terpenoids and polyketides	118-71-8	HMDB0030776	BioDeepDB
Triacetate lactone	M127T49	127.037	49.1	13.193	C6H6O3	C02752	1.40588e+08	1.41431e+08	9.16	1.49443e+08	1.50378e+08	4.22	0.94	-0.09	0.124902	0.9	0.15817	0.530886	pos	126.032	[M+H]+				675-10-5		BioDeepDB
4-Acetamidobutanoic acid	M128T70	128.07	70.1	26.0327	C6H11NO3	C02946	1.39833e+08	1.40407e+08	3	5.65855e+06	5.3251e+06	22.71	24.71	4.63	5.52361e-09	8.26	1.9715e-08	1.23023	pos	145.074	[M+H-H2O]+	Carboxylic acids and derivatives	Amino acids, peptides, and analogues	Amino acid metabolism; Global and overview maps	3025-96-5	HMDB0003681	BioDeepDB
Quinoline	M130T124	130.006	123.8	14.5285	C9H7N	C06413	2.44766e+07	2.15974e+07	70.55	1.68826e+07	1.25084e+07	67.08	1.45	0.54	0.298174	0.53	0.350396	0.369468	pos	129.058	[M+H]+	Quinolines and derivatives			91-22-5	HMDB0033731	BioDeepDB
Pipecolic acid	M130T54	130.049	54.5	13.3543	C6H11NO2	C00408	9.71845e+08	7.32672e+08	45.68	2.82156e+08	2.79102e+08	8.52	3.44	1.78	0.000522699	3.28	0.000899296	1.08706	pos	129.079	[M+H]+	Carboxylic acids and derivatives	Amino acids, peptides, and analogues	Chemical structure transformation maps; Amino acid metabolism; Biosynthesis of other secondary metabolites; Global and overview maps	535-75-1 / 3105-95-1	HMDB0000070	BioDeepDB
(2E)-Decenoyl-ACP	M130T66	130.085	65.6	9.80897	C6H11NO2	C03969	1.47031e+09	1.78701e+09	36.05	2.07598e+11	2.88847e+11	68.22	0.01	-7.14	0.0155509	1.81	0.0222881	0.850864	pos	129.079	[M+H]+	Carboxylic acids and derivatives	Amino acids, peptides, and analogues		52-52-8	HMDB0062225	BioDeepDB
Beta-Leucine	M131T206	131.087	206.2	18.9055	C6H13NO2	C02486	3.80107e+06	3.82742e+06	3.01	163951	154897	12.15	23.18	4.54	6.44122e-11	10.19	3.25326e-10	1.23267	pos	131.095	[M]+	Carboxylic acids and derivatives	Amino acids, peptides, and analogues		5699-54-7	HMDB0003640	BioDeepDB
Ketoleucine	M131T35	130.965	34.9	10.7555	C6H10O3	C00233	7.60271e+07	7.66349e+07	8.29	6.06671e+07	6.1207e+07	2.22	1.25	0.33	0.000259355	3.59	0.000465438	1.10192	pos	130.063	[M+H]+	Keto acids and derivatives	Short-chain keto acids and derivatives	Amino acid metabolism; Biosynthesis of other secondary metabolites; Global and overview maps	816-66-0	HMDB0000695	BioDeepDB
Agmatine	M131T42	131.128	42.1	5.67062	C5H14N4	C00179	9.76261e+06	9.81526e+06	2	2.44388e+06	3.33666e+06	59.57	3.99	2	0.00133424	2.87	0.00216615	1.05128	pos	130.122	[M+H]+	Organonitrogen compounds	Guanidines	Amino acid metabolism; Global and overview maps	306-60-5	HMDB0001432	BioDeepDB
L-Glutamic gamma-semialdehyde	M131T54	131.052	54.5	5.98623	C5H9NO3	C01165	4.78055e+07	4.96651e+07	10.67	4.9001e+07	4.92535e+07	3.59	0.98	-0.04	0.534745	0.27	0.589507	0.228161	pos	131.058	[M]+	Carboxylic acids and derivatives	Amino acids, peptides, and analogues	Amino acid metabolism; Biosynthesis of other secondary metabolites; Global and overview maps	496-92-4	HMDB0002104	BioDeepDB
L-Isoleucine	M132T226	132.1	225.6	13.4444	C6H13NO2	C00407	5.36797e+06	4.40556e+06	30.1	5.60935e+06	5720075	13.71	0.96	-0.06	0.566734	0.25	0.619493	0.207004	pos	131.095	[M+H]+	Carboxylic acids and derivatives	Amino acids, peptides, and analogues	Cancer: overview; Metabolism of other amino acids; Digestive system; Biosynthesis of other secondary metabolites; Infectious disease: bacterial; Translation; Amino acid metabolism; Chemical structure transformation maps; Global and overview maps	73-32-5	HMDB0000172	BioDeepDB
Leucine	M132T252	132.101	251.9	5.87429	C6H13NO2	C16439	261852	179693	65.04	521759	372058	48.51	0.5	-0.99	0.0284592	1.55	0.0394545	0.720339	pos	131.095	[M+H]+	Carboxylic acids and derivatives	Amino acids, peptides, and analogues		328-39-2	HMDB0062203	BioDeepDB
cis-4-Hydroxy-D-proline	M132T35	131.972	34.9	14.7756	C5H9NO3	C03440	1.29053e+08	8.79304e+07	98.36	4.20228e+06	4.40014e+06	11.42	30.71	4.94	7.6227e-05	4.12	0.000147108	1.15488	pos	131.058	[M+H]+	Carboxylic acids and derivatives	Amino acids, peptides, and analogues	Amino acid metabolism; Global and overview maps	2584-71-6	HMDB0060460	BioDeepDB
L-Asparagine	M133T48	133.06	48.5	6.5835	C4H8N2O3	C00152	1.47846e+08	1.45001e+08	26.9	208903387	2.04909e+08	15.92	0.71	-0.5	0.0163521	1.79	0.0233729	0.773931	pos	132.054	[M+H]+	Carboxylic acids and derivatives	Amino acids, peptides, and analogues	Cancer: overview; Metabolism of other amino acids; Digestive system; Translation; Amino acid metabolism; Chemical structure transformation maps; Global and overview maps	70-47-3	HMDB0000168	BioDeepDB
L-Aspartic acid	M134T49_1	134.044	49.1	5.78914	C4H7NO4	C00049	5.73328e+07	5.68802e+07	14.56	1.14913e+08	1.07296e+08	10.3	0.5	-1	1.52827e-07	6.82	4.28822e-07	1.17536	pos	133.037	[M+H]+	Carboxylic acids and derivatives	Amino acids, peptides, and analogues	Metabolism of cofactors and vitamins; Metabolism of other amino acids; Chemical structure transformation maps; Membrane transport; Signal transduction; Biosynthesis of other secondary metabolites; Signaling molecules and interaction; Translation; Amino acid metabolism; Energy metabolism; Cell motility; Global and overview maps	1783-96-6	HMDB0006483	BioDeepDB
Isochavicol	M134T49_2	134.08	49.1	6.78753	C9H10O	C20464	2.09763e+08	2.08044e+08	1.72	2.45479e+08	2.44923e+08	6.68	0.85	-0.23	0.000666973	3.18	0.00112986	1.06514	pos	134.073	[M]+			Biosynthesis of other secondary metabolites	20649-39-2 539-12-8		BioDeepDB
Ortho-Hydroxyphenylacetic acid	M135T230	135.043	229.6	25.4289	C8H8O3	C05852	1.1605e+06	1189838	5.94	24198.2	24249.4	13.6	47.96	5.58	6.12228e-17	16.21	1.19118e-15	1.23264	pos	152.047	[M+H-H2O]+	Benzene and substituted derivatives	Phenylacetic acids	Amino acid metabolism; Xenobiotics biodegradation and metabolism; Global and overview maps	614-75-5	HMDB0000669	MoNA
(R)-mandelic Acid	M135T255	135.043	255	10.3671	C8H8O3	C01983	1.28541e+07	1.28396e+07	1.8	44620.5	43671.1	6.71	288.08	8.17	2.02279e-14	13.69	2.07168e-13	1.23406	pos	152.047	[M+H-H2O]+	Benzene and substituted derivatives		Xenobiotics biodegradation and metabolism; Global and overview maps	611-71-2	HMDB0062635	BioDeepDB
4-Hydroxyphenylacetaldehyde	M136T52	136.042	52.2	17.3197	C8H8O2	C03765	6.8151e+07	6.85651e+07	5.61	5.71324e+06	5.71909e+06	5.47	11.93	3.58	6.24962e-18	17.2	1.72602e-16	1.23316	pos	136.052	[M]+	Benzene and substituted derivatives	Phenylacetaldehydes	Chemical structure transformation maps; Amino acid metabolism; Biosynthesis of other secondary metabolites; Global and overview maps	7339-87-9	HMDB0003767	BioDeepDB
Adenine	M136T62	136.061	61.5	6.43829	C5H5N5	C00147	8.95852e+06	9.01999e+06	3.75	2.11205e+07	3.03835e+07	59.49	0.42	-1.24	0.0614924	1.21	0.0814816	0.681134	pos	135.054	[M+H]+	Imidazopyrimidines	Purines and purine derivatives	Metabolism of terpenoids and polyketides; Global and overview maps; Nucleotide metabolism	73-24-5	HMDB0000034	BioDeepDB
Pralidoxime	M137T216	137.07	216.2	6.12005	C7H9N2O	C07400	7.43176e+06	7.51157e+06	9.45	1.66309e+07	1.16979e+07	50.26	0.45	-1.16	0.0047568	2.32	0.00726074	0.950785	pos	137.071	[M+H]+	Pyridines and derivatives	Methylpyridines		6735-59-7	HMDB0014871	MoNA
Phenelzine	M137T258	137.107	258.4	5.65983	C8H12N2	C07430	1.91025e+08	1.87918e+08	5.04	2.46579e+06	1.94808e+06	64.23	77.47	6.28	8.41987e-07	6.07	2.1104e-06	1.21641	pos	136.1	[M+H]+	Benzene and substituted derivatives			51-71-8	HMDB0014918	BioDeepDB
p-Aminobenzoic acid	M138T175	138.054	175	7.0697	C7H7NO2	C00568	3.16991e+07	3.2232e+07	5.55	1.58525e+09	1.55472e+09	6.87	0.02	-5.64	9.19287e-20	19.04	4.74044e-18	1.23369	pos	137.048	[M+H]+	Benzene and substituted derivatives	Benzoic acids and derivatives	Chemical structure transformation maps; Metabolism of cofactors and vitamins; Xenobiotics biodegradation and metabolism; Global and overview maps	150-13-0/2906-28-7	HMDB0001392	BioDeepDB
Tyramine	M138T87	138.09	87.1	6.51747	C8H11NO	C00483	2.32531e+07	2.5065e+07	14.81	1.45288e+07	1.44263e+07	2.74	1.6	0.68	0.000161402	3.79	0.00029747	1.12991	pos	137.084	[M+H]+	Benzene and substituted derivatives	Phenethylamines	Chemical structure transformation maps; Digestive system; Biosynthesis of other secondary metabolites; Signaling molecules and interaction; Amino acid metabolism; Energy metabolism; Global and overview maps	51-67-2	HMDB0000306	BioDeepDB
Salicylic acid	M139T124	139.038	123.6	5.5812	C7H6O3	C00805	2.04457e+06	2.04579e+06	3.65	349448	351124	3	5.85	2.55	8.19359e-19	18.09	2.99106e-17	1.23348	pos	138.032	[M+H]+	Benzene and substituted derivatives	Benzoic acids and derivatives	Signal transduction; Digestive system; Xenobiotics biodegradation and metabolism; Metabolism of terpenoids and polyketides; Amino acid metabolism; Chemical structure transformation maps; Global and overview maps	69-72-7	HMDB0001895	BioDeepDB
3-Hydroxypicolinic acid	M140T154	140.033	153.6	6.7281	C6H5NO3	C18620	2.9683e+08	2.96976e+08	1.29	1.29694e+06	1.47808e+06	23.38	228.87	7.84	2.32323e-09	8.63	8.83069e-09	1.23175	pos	139.027	[M+H]+	Pyridines and derivatives	Pyridinecarboxylic acids and derivatives		874-24-8	HMDB0013188	BioDeepDB
Phosphonoacetate	M140T230	140.069	230.3	5.39651	C2H5O5P	C05682	6.19785e+06	7.40977e+06	43.64	8.02876e+06	1.0523e+07	57.2	0.77	-0.37	0.577438	0.24	0.62877	0.201156	pos	139.988	[M]+	Organic phosphonic acids and derivatives	Organic phosphonic acids	Metabolism of other amino acids; Global and overview maps	4408-78-0	HMDB0004110	BioDeepDB
O-Phosphoethanolamine	M142T184	141.956	183.9	18.169	C2H8NO4P	C00346	1.22133e+08	1.2188e+08	1.09	7.51759e+07	7.34511e+07	7.15	1.62	0.7	1.26081e-06	5.9	3.08468e-06	1.21184	pos	141.019	[M+H]+	Organic phosphoric acids and derivatives	Phosphate esters	Lipid metabolism; Signal transduction; Global and overview maps; Drug resistance: antimicrobial	1071-23-4	HMDB0000224	BioDeepDB
Pelletierine	M142T262	142.122	262.4	5.70137	C8H15NO	C06182	4.16282e+06	4.14949e+06	2.12	224251	120489	84.85	18.56	4.21	2.62475e-05	4.58	5.37487e-05	1.18145	pos	141.115	[M+H]+	Piperidines		Chemical structure transformation maps; Biosynthesis of other secondary metabolites; Global and overview maps	539-00-4 / 4396-01-4	HMDB0030325	BioDeepDB
Kojic acid	M143T122	143.038	122.2	27.2655	C6H6O4	C14516	1.85065e+07	1.78039e+07	26.59	1.29935e+07	1.27251e+07	27.02	1.42	0.51	0.0214958	1.67	0.0302212	0.748616	pos	142.027	[M+H]+	Pyrans	Pyranones and derivatives		501-30-4	HMDB0032923	BioDeepDB
trans-trans-Muconic acid	M143T239	143.038	238.5	24.9351	C6H6O4	C02480	3.27684e+06	3.19867e+06	20.54	2.61436e+06	2.50753e+06	12.61	1.25	0.33	0.0403358	1.39	0.0548269	0.682314	pos	142.027	[M+H]+	Fatty Acyls	Fatty acids and conjugates	Xenobiotics biodegradation and metabolism; Global and overview maps	3588-17-8 / 505-70-4 / 1119-72-8	HMDB0002349	BioDeepDB
Ectoine	M143T49	143.081	48.8	5.63681	C6H10N2O2	C06231	4.59338e+07	4.59497e+07	3.6	645484	694595	30.4	71.16	6.15	1.53544e-08	7.81	5.06367e-08	1.22907	pos	142.074	[M+H]+			Amino acid metabolism; Global and overview maps	96702-03-3		BioDeepDB
2-Keto-glutaramic acid	M145T49	145.048	49.1	6.70456	C5H7NO4	C00940	2.44214e+08	1.61555e+08	55.08	1.53388e+08	1.60255e+08	10.4	1.59	0.67	0.0952334	1.02	0.122887	0.604488	pos	145.037	[M]+	Keto acids and derivatives	Short-chain keto acids and derivatives	Amino acid metabolism; Global and overview maps	18465-19-5	HMDB0001552	BioDeepDB
L-Glutamine	M146T262	146.07	261.6	8.89982	C5H10N2O3	C00064	1.51589e+06	1.52375e+06	12.45	1.29081e+06	1.24358e+06	7.84	1.17	0.23	0.0153203	1.81	0.0219875	0.779945	pos	146.069	[M]+	Carboxylic acids and derivatives	Amino acids, peptides, and analogues	Cancer: overview; Metabolism of cofactors and vitamins; Chemical structure transformation maps; Membrane transport; Nervous system; Excretory system; Digestive system; Carbohydrate metabolism; Nucleotide metabolism; Translation; Amino acid metabolism; Energy metabolism; Global and overview maps	5959-95-5	HMDB0003423	BioDeepDB
Spermidine	M146T39	146.164	39.3	5.91438	C7H19N3	C00315	3.7486e+06	3.76514e+06	3.44	2.44022e+06	1.504e+06	49.02	1.54	0.62	0.0284486	1.55	0.0394471	0.786025	pos	145.158	[M+H]+	Organonitrogen compounds	Amines	Membrane transport; Metabolism of other amino acids; Digestive system; Biosynthesis of other secondary metabolites; Metabolism of terpenoids and polyketides; Amino acid metabolism; Global and overview maps	124-20-9	HMDB0001257	BioDeepDB
Acetylcholine	M146T86	146.117	86.1	5.22601	C7H16NO2	C01996	9.75236e+06	9.6967e+06	1.14	3.05293e+07	2.85848e+07	16.59	0.32	-1.65	7.72711e-07	6.11	1.94603e-06	1.21696	pos	146.118	[M+H]+	Organonitrogen compounds	Quaternary ammonium salts	Nervous system; Signal transduction; Sensory system; Endocrine system; Digestive system; Lipid metabolism; Neurodegenerative disease; Signaling molecules and interaction; Substance dependence; Cell motility	51-84-3	HMDB0000895	BioDeepDB
N-Methyl-D-aspartic acid	M147T181	147.054	181.1	7.48023	C5H9NO4	C12269	3.69306e+06	3.26432e+06	30.3	34551.2	33672.6	19.27	106.89	6.74	5.98089e-14	13.22	5.4583e-13	1.22927	pos	147.053	[M]+	Carboxylic acids and derivatives	Amino acids, peptides, and analogues		6384-92-5	HMDB0002393	BioDeepDB
L-Lysine	M147T44	147.112	43.6	5.95465	C6H14N2O2	C00047	4.02409e+06	3.98319e+06	4.66	272201	274785	4.5	14.78	3.89	2.17934e-19	18.66	9.62302e-18	1.23361	pos	146.106	[M+H]+	Carboxylic acids and derivatives	Amino acids, peptides, and analogues	Metabolism of cofactors and vitamins; Digestive system; Biosynthesis of other secondary metabolites; Translation; Amino acid metabolism; Chemical structure transformation maps; Global and overview maps	56-87-1	HMDB0000182	BioDeepDB
(R) 2,3-Dihydroxy-3-methylvalerate	M148T223	148.075	223	6.95977	C6H12O4	C06007	6.6709e+06	5.97199e+06	19	8.06e+06	8.06852e+06	2.52	0.83	-0.27	0.0275945	1.56	0.0383635	0.785889	pos	148.074	[M]+	Fatty Acyls	Fatty acids and conjugates	Amino acid metabolism; Global and overview maps	562-43-6	HMDB0012140	BioDeepDB
trans-Cinnamate	M148T251	148.019	251.1	2.11567	C9H8O2	C00423	2.57514e+06	2.3053e+06	21.5	2.53664e+06	2.53903e+06	1.69	1.02	0.02	0.971186	0.01	0.977682	0.0131749	pos	148.052	[M]+			Metabolism of cofactors and vitamins; Biosynthesis of other secondary metabolites; Amino acid metabolism; Chemical structure transformation maps; Global and overview maps	140-10-3		BioDeepDB
L-Glutamic acid	M148T49	148.059	48.8	4.65555	C5H9NO4	C00025	3.49665e+08	3.83824e+08	42.55	4.22286e+08	2.44522e+08	89.97	0.83	-0.27	0.884754	0.05	0.904628	0.0525401	pos	147.053	[M+H]+	Carboxylic acids and derivatives	Amino acids, peptides, and analogues	Neurodegenerative disease; Biosynthesis of other secondary metabolites; Substance dependence; Cellular community - eukaryotes; Energy metabolism; Metabolism of other amino acids; Excretory system; Carbohydrate metabolism; Cancer: overview; Membrane transport; Cell growth and death; Signal transduction; Nervous system; Digestive system; Environmental adaptation; Amino acid metabolism; Chemical str…	56-86-0	HMDB0000148	BioDeepDB
L-2-Hydroxyglutaric acid	M149T35	148.975	34.5	11.6497	C5H8O5	C03196	4.1405e+07	4.15171e+07	2.99	2.12878e+06	2.10534e+06	4.61	19.45	4.28	8.68983e-21	20.06	6.60606e-19	1.23388	pos	148.037	[M+H]+	Fatty Acyls	Fatty acids and conjugates	Amino acid metabolism; Global and overview maps	13095-48-2	HMDB0000694	BioDeepDB
Nornicotine	M149T71	149.106	70.6	5.875	C9H12N2	C06524	3.34953e+07	3.35056e+07	2.77	3.51669e+07	3.44758e+07	5.66	0.95	-0.07	0.0669215	1.17	0.0883263	0.620014	pos	148.1	[M+H]+	Pyridines and derivatives	Pyrrolidinylpyridines	Biosynthesis of other secondary metabolites	494-97-3	HMDB0001126	BioDeepDB
Triethanolamine	M149T95	149.106	94.6	8.04794	C6H15NO3	C06771	1.45874e+07	1.63797e+07	31.09	99879.6	93225.8	45.53	146.05	7.19	2.55073e-10	9.59	1.15819e-09	1.21423	pos	149.105	[M]+	Amines	Alkanolamines	Lipid metabolism	102-71-6	HMDB0032538	MoNA
D-Lyxose	M150T103	150.054	103.1	8.66354	C5H10O5	C00476	1.11263e+07	1.06246e+07	8.05	2.03681e+06	2.07207e+06	6.86	5.46	2.45	2.01687e-14	13.7	2.06849e-13	1.23012	pos	150.053	[M]+			Carbohydrate metabolism	1114-34-7		BioDeepDB
Phenylephrine	M150T185	150.09	185.5	21.547	C9H13NO2	C07441	5.6525e+06	5.57634e+06	5.13	3.07277e+06	4.36106e+06	58.76	1.84	0.88	0.0265416	1.58	0.0369487	0.794957	pos	167.095	[M+H-H2O]+	Phenols	1-hydroxy-4-unsubstituted benzenoids		59-42-7	HMDB0002182	MoNA
L-Methionine	M150T70_1	150.057	70	6.50418	C5H11NO2S	C00073	1.52972e+07	1.52671e+07	13.58	1.80354e+07	1.79284e+07	11.66	0.85	-0.24	0.0276877	1.56	0.038479	0.722967	pos	149.051	[M+H]+	Carboxylic acids and derivatives	Amino acids, peptides, and analogues	Cancer: overview; Drug resistance: antineoplastic; Digestive system; Biosynthesis of other secondary metabolites; Translation; Amino acid metabolism; Chemical structure transformation maps; Global and overview maps	63-68-3	HMDB0000696	BioDeepDB
Metaraminol	M150T70_2	150.09	70.2	21.547	C9H13NO2	C07146	3.45575e+07	3.42283e+07	3.78	6.49498e+07	6.47128e+07	2.5	0.53	-0.91	9.67479e-14	13.01	8.35385e-13	1.22888	pos	167.095	[M+H-H2O]+	Benzene and substituted derivatives	Phenylpropanes		54-49-9	HMDB0014748	MoNA
3-Methyladenine	M150T97	150.127	96.9	5.43957	C6H7N5	C00913	7.88509e+06	7.93113e+06	1.42	7014	7094.17	18.2	1124.19	10.13	4.32195e-11	10.36	2.24279e-10	1.23354	pos	149.07	[M+H]+	Imidazopyrimidines	Purines and purine derivatives		5142-23-4	HMDB0011600	BioDeepDB
Pyridoxamine	M151T246	151.085	246	20.0813	C8H12N2O2	C00534	1.17944e+07	1.17485e+07	2.01	3.79176e+06	3.80709e+06	2.02	3.11	1.64	3.51331e-19	18.45	1.472e-17	1.23358	pos	168.09	[M+H-H2O]+	Pyridines and derivatives	Pyridoxamines	Metabolism of cofactors and vitamins; Global and overview maps; Digestive system	85-87-0	HMDB0001431	MoNA
2-Methoxy-4-vinylphenol	M151T325	151.074	324.6	6.46039	C9H10O2	C17883	9.82202e+06	1.21412e+07	47.33	5.74524e+06	5.67285e+06	2.19	1.71	0.77	0.200102	0.7	0.244014	0.473437	pos	150.068	[M+H]+	Phenols	Methoxyphenols		7786-61-0	HMDB0013744	BioDeepDB
(R)-Mandelamide	M152T103	152.07	102.6	5.10289	C8H9NO2	C07301	1.62279e+07	1.63976e+07	3.68	714772	719567	6.06	22.7	4.5	1.10001e-19	18.96	5.44395e-18	1.23369	pos	151.063	[M+H]+	Benzene and substituted derivatives	Alcohols and polyols	Xenobiotics biodegradation and metabolism; Global and overview maps			MetaDNA
(-)-cis-Carveol	M152T105	152.117	105	18.4068	C10H16O	C11395	6.10923e+07	6.06438e+07	3.14	3.54276e+06	3.59617e+06	5.02	17.24	4.11	4.49333e-20	19.35	2.62967e-18	1.23375	pos	152.12	[M]+	Prenol lipids	Monoterpenoids	Metabolism of terpenoids and polyketides	2102-59-2	HMDB0036082	BioDeepDB
Acetaminophen	M152T53	152.07	52.8	6.41811	C8H9NO2	C06804	8.9369e+07	7.90189e+07	21.12	3.13608e+06	3.17993e+06	3.49	28.5	4.83	2.9597e-09	8.53	1.10955e-08	1.23058	pos	151.063	[M+H]+	Phenols	1-hydroxy-2-unsubstituted benzenoids	Digestive system	103-90-2	HMDB0001859	BioDeepDB
Guanine	M152T70_1	152.056	70	6.4187	C5H5N5O	C00242	2.65658e+07	2.68039e+07	2.75	1.20287e+07	1.20016e+07	1.52	2.21	1.14	8.2816e-17	16.08	1.56586e-15	1.23258	pos	151.049	[M+H]+	Imidazopyrimidines	Purines and purine derivatives	Global and overview maps; Nucleotide metabolism	73-40-5	HMDB0000132	MoNA
(+)-cis-Isopulegone	M153T123	153.138	122.9	5.92344	C10H16O	C11951	1.30447e+07	1.3138e+07	1.91	112648	134370	51.42	115.8	6.86	2.90604e-06	5.54	6.76852e-06	1.20842	pos	152.12	[M+H]+			Global and overview maps; Metabolism of terpenoids and polyketides			BioDeepDB
3-Sulfinylpyruvic acid	M153T34	152.994	34.4	9.87678	C3H4O5S	C05527	3.45472e+07	3.36067e+07	6.4	179520	181264	12.58	192.44	7.59	5.30328e-19	18.28	2.08013e-17	1.23354	pos	151.978	[M+H]+	Keto acids and derivatives	Alpha-keto acids and derivatives	Amino acid metabolism; Global and overview maps		HMDB0001405	BioDeepDB
p-Octopamine	M154T223	154.085	222.7	6.94854	C8H11NO2	C04227	1.00577e+07	1.00255e+07	2.19	42646.1	14979	125.21	235.84	7.88	2.34956e-05	4.63	4.83957e-05	1.18339	pos	153.079	[M+H]+	Phenols	1-hydroxy-2-unsubstituted benzenoids	Signaling molecules and interaction	104-14-3	HMDB0004825	BioDeepDB
o-Hydroxylaminobenzoate	M154T233	154.05	232.5	0.00258853	C7H7NO3	C16235	1.10113e+07	1.16861e+07	25.46	854895	844768	39.03	12.88	3.69	1.69426e-08	7.77	5.53297e-08	1.19366	pos	153.043	[M+H]+			Xenobiotics biodegradation and metabolism; Global and overview maps			BioDeepDB
2,3-Butanediol	M155T308	154.987	308.3	19.2178	C4H10O2S2	C00265	6.98377e+07	6.73418e+07	22.77	8.38654e+08	8.26098e+08	8.53	0.08	-3.59	1.14667e-08	7.94	3.86982e-08	1.2237	pos	154.012	[M+H]+	Organooxygen compounds	Alcohols and polyols		513-85-9 / 3483-12-3	HMDB0003156	BioDeepDB
Scopoline	M156T108_2	156.101	107.8	5.61254	C8H13NO2	C10866	3.31044e+07	3.32517e+07	4.13	1.36664e+06	1.39561e+06	5.81	24.22	4.6	9.36229e-20	19.03	4.76121e-18	1.23369	pos	155.095	[M+H]+				487-27-4		BioDeepDB
(1R,6S)-6-Amino-5-oxocyclohex-2-ene-1-carboxylate	M156T205	156.065	204.5	5.61306	C7H9NO3	C19831	2.77265e+06	2.94017e+06	31.92	661649	743040	33.9	4.19	2.07	0.000166032	3.78	0.000305698	1.0379	pos	155.058	[M+H]+			Biosynthesis of other secondary metabolites; Global and overview maps			BioDeepDB
L-Histidine	M156T44	156.076	44.1	6.89409	C6H9N3O2	C00135	1.68564e+08	1.67489e+08	2.86	4.53836e+06	4.48988e+06	6.75	37.14	5.21	1.80892e-20	19.74	1.21263e-18	1.23383	pos	155.07	[M+H]+	Carboxylic acids and derivatives	Amino acids, peptides, and analogues	Cancer: overview; Membrane transport; Metabolism of other amino acids; Digestive system; Biosynthesis of other secondary metabolites; Translation; Amino acid metabolism; Chemical structure transformation maps; Global and overview maps	71-00-1	HMDB0000177	BioDeepDB
Uracil 5-carboxylate	M157T35	156.964	34.9	10.1718	C5H4N2O4	C03030	3.49144e+07	3.53043e+07	3.27	8.80712e+06	8.65467e+06	5.08	3.96	1.99	2.64509e-16	15.58	4.30571e-15	1.23222	pos	156.017	[M+H]+				23945-44-0		BioDeepDB
4,5-Dihydroorotic acid	M158T164	158	164	21.6535	C5H6N2O4	C00337	4.79838e+07	4.77959e+07	2.52	4.3039e+06	4.21936e+06	3.62	11.15	3.48	7.02607e-21	20.15	5.69343e-19	1.23389	pos	158.033	[M]+	Carboxylic acids and derivatives	Amino acids, peptides, and analogues	Global and overview maps; Nucleotide metabolism	155-54-4 / 5988-19-2	HMDB0000528	BioDeepDB
1,5-Naphthalenediamine	M159T329	159.09	328.8	7.39202	C10H10N2	C19463	579714	726604	51.39	1.29815e+06	1.25808e+06	7.75	0.45	-1.16	0.0058604	2.23	0.00884277	0.944447	pos	158.084	[M+H]+	Extractables/Leachables; Textile Chemicals/Auxiliary/Dyes; Industrial Chemicals			2243-62-1		mzCloud
5-Acetamidovalerate	M159T89	159.091	88.9	6.9143	C7H13NO3	C03087	1.2261e+07	1.22981e+07	21.98	1.04634e+07	1.09359e+07	18.26	1.17	0.23	0.209864	0.68	0.255033	0.441352	pos	159.089	[M]+	Fatty Acyls	Fatty acids and conjugates	Amino acid metabolism; Global and overview maps		HMDB0012175	BioDeepDB
Indoleacetaldehyde	M160T119	160.075	119.4	6.44079	C10H9NO	C00637	2.26871e+07	2.28799e+07	13.32	2.11214e+07	2.21056e+07	30.4	1.07	0.1	0.478956	0.32	0.534153	0.259902	pos	159.068	[M+H]+	Indoles and derivatives	Indoles	Amino acid metabolism; Global and overview maps	2591-98-2	HMDB0001190	BioDeepDB
4-Acetamido-2-aminobutanoic acid	M160T279	160.086	278.8	6.24665	C6H12N2O3	C06442	4498382	4.49142e+06	6.53	4.28858e+06	4.25721e+06	7.79	1.05	0.07	0.241908	0.62	0.289676	0.413194	pos	160.085	[M]+	Carboxylic acids and derivatives	Amino acids, peptides, and analogues	Amino acid metabolism; Global and overview maps	1190-46-1	HMDB0031411	BioDeepDB
Pimelic acid	M160T33	159.969	32.7	1.05352	C7H12O4	C02656	1.84253e+07	1.96933e+07	18.45	3.18655e+07	3.20018e+07	18.01	0.58	-0.79	0.00013826	3.86	0.000256745	1.04376	pos	160.074	[M]+	Fatty Acyls	Fatty acids and conjugates	Metabolism of cofactors and vitamins; Global and overview maps	111-16-0	HMDB0000857	BioDeepDB
N5-Methyl-L-glutamine	M161T49	161.091	48.5	6.89361	C6H12N2O3	C03153	3.51438e+07	3.72108e+07	16	4.79687e+07	4.77373e+07	3.42	0.73	-0.45	0.00241452	2.62	0.00380685	1.00206	pos	160.085	[M+H]+						BioDeepDB
Phenibut	M162T106_1	162.09	106.2	17.9242	C10H13NO2	D10509	3.06859e+07	3.16196e+07	17.55	1.35386e+07	1.37244e+07	6.46	2.27	1.18	4.73604e-06	5.32	1.07358e-05	1.18025	pos	179.095	[M+H-H2O]+	Drugs of Abuse/Illegal Drugs					mzCloud
L-Carnitine	M162T209	162.054	209.1	14.1085	C7H15NO3	C00318	7.69741e+06	7.82972e+06	11.7	512823	495247	13.83	15.01	3.91	7.45041e-14	13.13	6.61123e-13	1.22911	pos	161.105	[M+H]+	Organonitrogen compounds	Quaternary ammonium salts	Environmental adaptation; Digestive system	541-15-1	HMDB0000062	BioDeepDB
2-Deoxystreptamine	M163T157	163.111	157.4	3.56114	C6H14N2O3	C02627	3.11997e+07	3.09904e+07	5.96	1.39317e+07	1.38385e+07	6.56	2.24	1.16	1.74168e-11	10.76	9.75184e-11	1.22144	pos	162.1	[M+H]+			Biosynthesis of other secondary metabolites; Global and overview maps	2037-48-1		BioDeepDB
Fructose-1P	M163T306	163.059	306.3	19.22	C6H12O6	C10906	9.63796e+06	1.0779e+07	40.47	9.12306e+06	9.46195e+06	19.22	1.06	0.08	0.902281	0.04	0.9186	0.0449501	pos	180.063	[M+H-H2O]+	Carbohydrates and carbohydrate conjugates	Monosaccharides		57-48-7	HMDB0062538	BioDeepDB
Anabasine	M163T310	163.122	309.7	6.59629	C10H14N2	C06180	1.28557e+07	1.2872e+07	2.06	447528	454516	5.42	28.73	4.84	1.34086e-14	13.87	1.42471e-13	1.23391	pos	162.116	[M+H]+			Chemical structure transformation maps; Biosynthesis of other secondary metabolites; Global and overview maps	13078-04-1 / 494-52-0	HMDB0004350	BioDeepDB
1-Deoxynojirimycin	M163T71_1	163.086	70.6	7.35809	C6H13NO4	C16843	4.65512e+07	4.68288e+07	2.56	7.8845e+06	1.04602e+07	52.11	5.9	2.56	0.000476508	3.32	0.000824248	1.10103	pos	163.084	[M]+	Piperidines			19130-96-2/73285-50-4	HMDB0035359	BioDeepDB
Nicotine	M163T71_2	163.122	70.6	4.17863	C10H14N2	C00745	8.62511e+07	7.82627e+07	25.55	1.04571e+07	1.05891e+07	4.01	8.25	3.04	1.01309e-07	6.99	2.92502e-07	1.22312	pos	162.116	[M+H]+	Pyridines and derivatives	Pyrrolidinylpyridines	Environmental adaptation; Biosynthesis of other secondary metabolites; Xenobiotics biodegradation and metabolism; Substance dependence; Chemical structure transformation maps; Global and overview maps	54-11-5	HMDB0001934	BioDeepDB
cis-1,2-Dihydronaphthalene-1,2-diol	M163T97	163.086	97.2	7.12778	C10H10O2	C04314	1.15745e+07	1.15358e+07	2.86	1.48561e+07	1.49434e+07	2.48	0.78	-0.36	6.86368e-10	9.16	2.88392e-09	1.21053	pos	162.068	[M+H]+			Xenobiotics biodegradation and metabolism; Global and overview maps			BioDeepDB
Acetylcysteine	M164T195	164.07	194.6	7.23134	C5H9NO3S	C06809	1.19538e+07	1.11454e+07	19.66	375730	379067	13.1	31.81	4.99	1.64297e-14	13.78	1.70878e-13	1.23026	pos	163.03	[M+H]+	Carboxylic acids and derivatives	Amino acids, peptides, and analogues		616-91-1	HMDB0001890	BioDeepDB
4-Hydroxycinnamic acid	M164T207	164.07	207	6.48171	C9H8O3	C00811	8.6727e+06	8.65645e+06	1.92	118238	106357	19.97	73.35	6.2	7.41263e-10	9.13	3.09167e-09	1.23238	pos	164.047	[M]+	Cinnamic acids and derivatives	Hydroxycinnamic acids and derivatives	Metabolism of cofactors and vitamins; Biosynthesis of other secondary metabolites; Amino acid metabolism; Chemical structure transformation maps; Global and overview maps	7400-08-0 / 7400-08-0 501-98-4 / 501-98-4	HMDB0002035	BioDeepDB
Etilefrine	M164T78	164.106	78	18.0083	C10H15NO2	D07931	1.08864e+09	1.19432e+09	31.99	1.30128e+09	1.28288e+09	4.22	0.84	-0.26	0.231169	0.64	0.277809	0.442743	pos	181.11	[M+H-H2O]+	Therapeutics/Prescription Drugs; Sports Doping Drugs					mzCloud
3,4-Dihydroxyphenylpropanoate	M165T54_1	165.054	53.9	18.3819	C9H10O4	C10447	8.14897e+06	9.06479e+06	28.02	503723	484268	8.53	16.18	4.02	1.33319e-06	5.88	3.25313e-06	1.20944	pos	182.058	[M+H-H2O]+	Phenylpropanoic acids		Amino acid metabolism	1078-61-1	HMDB0000423	mzCloud
Enol-phenylpyruvate	M165T70_1	165.053	70.2	7.12492	C9H8O3	C02763	9.23396e+06	9.16882e+06	6.6	194134	185984	13.82	47.56	5.57	3.58093e-17	16.45	7.54452e-16	1.23281	pos	164.047	[M+H]+	Benzene and substituted derivatives	Carbonyl compounds	Amino acid metabolism; Global and overview maps	5801-57-0	HMDB0012225	MetaDNA
Hordenine	M166T220	166.121	220	6.62166	C10H15NO	C06199	1.21836e+08	1.21879e+08	3.08	2.17944e+07	2.17574e+07	1.86	5.59	2.48	3.88291e-20	19.41	2.35827e-18	1.23376	pos	165.115	[M+H]+	Benzene and substituted derivatives	Phenethylamines	Amino acid metabolism; Global and overview maps	539-15-1/NA	HMDB0004366	BioDeepDB
L-Phenylalanine	M166T242	166.085	241.7	7.08071	C9H11NO2	C00079	2.63047e+07	2.61582e+07	11.4	1.00219e+07	9.98954e+06	2.94	2.62	1.39	1.70787e-07	6.77	4.75959e-07	1.21852	pos	165.079	[M+H]+	Carboxylic acids and derivatives	Amino acids, peptides, and analogues	Cancer: overview; Membrane transport; Metabolism of other amino acids; Digestive system; Biosynthesis of other secondary metabolites; Translation; Amino acid metabolism; Chemical structure transformation maps; Global and overview maps	63-91-2	HMDB0000159	BioDeepDB
7-Methylguanine	M166T68	166.071	67.7	6.86232	C6H7N5O	C02242	9.96941e+06	9.53978e+06	15.39	2.70301e+06	2.72057e+06	2.23	3.69	1.88	2.44635e-07	6.61	6.64678e-07	1.2208	pos	165.065	[M+H]+	Imidazopyrimidines	Purines and purine derivatives		578-76-7	HMDB0000897	BioDeepDB
D-Phenyllactic acid	M167T251	167.069	251	6.44045	C9H10O3	C05607	4.98431e+06	4.30488e+06	22.03	61285.2	60875.3	8.31	81.33	6.35	2.07137e-11	10.68	1.145e-10	1.23165	pos	166.063	[M+H]+	Phenylpropanoic acids		Chemical structure transformation maps; Amino acid metabolism; Biosynthesis of other secondary metabolites; Global and overview maps	7326-19-4 / 20312-36-1	HMDB0000563	BioDeepDB
Vanylglycol	M167T371	167.069	371	6.39714	C9H12O4	C05594	7.89658e+06	7.28239e+06	14.64	1.03688e+07	1.04278e+07	3.91	0.76	-0.39	0.00139481	2.86	0.00225853	1.0226	pos	184.074	[M+H-H2O]+	Phenols	Methoxyphenols	Amino acid metabolism; Global and overview maps	534-82-7 / 67423-45-4	HMDB0001490	BioDeepDB
L-4-Hydroxyphenylglycine	M167T42	167.011	41.6	8.8485	C8H9NO3	C12323	1.52309e+07	1.38287e+07	25.97	539225	533005	3.44	28.25	4.82	7.70919e-09	8.11	2.68149e-08	1.22967	pos	167.058	[M]+			Biosynthesis of other secondary metabolites; Global and overview maps; Metabolism of terpenoids and polyketides	32462-30-9		BioDeepDB
3-Hydroxy-4-methylanthranilate	M168T136	168.064	136.4	6.40227	C8H9NO3	C03986	7.90977e+07	7.82195e+07	5.51	3.69073e+06	3.68748e+06	1.83	21.43	4.42	4.21687e-14	13.38	3.98657e-13	1.23387	pos	167.058	[M+H]+	Benzene and substituted derivatives	1-hydroxy-4-unsubstituted benzenoids		552-14-7		MetaDNA
Isopyridoxal	M168T163	168.064	163.3	7.59234	C8H9NO3	C06051	7.91033e+06	8.14692e+06	12.3	7.20558e+06	7.25386e+06	2.51	1.1	0.13	0.110465	0.96	0.140929	0.580333	pos	167.058	[M+H]+	Pyridines and derivatives	Pyridine carboxaldehydes	Metabolism of cofactors and vitamins	6560-46-9 / 66-72-8	HMDB0004290	BioDeepDB
Pyridoxal	M168T263	168.064	263	6.99732	C8H9NO3	C00250	6.20682e+07	5.42371e+07	20.01	1.65025e+06	1.62401e+06	15.06	37.61	5.23	4.79806e-14	13.32	4.47859e-13	1.22947	pos	167.058	[M+H]+	Pyridines and derivatives	Pyridine carboxaldehydes	Metabolism of cofactors and vitamins; Global and overview maps; Digestive system	66-72-8	HMDB0001545	mzCloud
(R)-4-Hydroxymandelate	M169T119	169.06	119.3	6.77835	C8H8O4	C05343	6.13956e+06	6.08105e+06	2.65	188997	183821	9.66	32.49	5.02	4.92458e-12	11.31	3.05672e-11	1.23342	pos	168.042	[M+H]+			Global and overview maps			BioDeepDB
Selenocysteine	M170T33	169.975	32.8	10.6223	C3H7NO2Se	C05688	1.70381e+07	1.60787e+07	35.29	505932	506427	2.9	33.68	5.07	2.5189e-07	6.6	6.82632e-07	1.22225	pos	168.964	[M+H]+	Carboxylic acids and derivatives	Amino acids, peptides, and analogues	Metabolism of other amino acids; Global and overview maps	3614-08-2 / 10236-58-5	HMDB0003288	BioDeepDB
1-Methylhistidine	M170T44	170.091	44.2	6.91394	C7H11N3O2	C01152	8.61054e+06	8.24713e+06	15.04	1.07732e+07	9.30242e+06	28.51	0.8	-0.32	0.0809643	1.09	0.105688	0.59434	pos	169.085	[M+H]+	Carboxylic acids and derivatives	Amino acids, peptides, and analogues	Amino acid metabolism; Global and overview maps	332-80-9/368-16-1	HMDB0000001	BioDeepDB
N-Butyryl-L-homoserine lactone	M172T162	172.096	161.9	6.83341	C8H13NO3	C11837	4.40559e+07	4.37299e+07	7.36	3.21188e+07	3.18833e+07	11.41	1.37	0.46	4.45422e-05	4.35	8.85799e-05	1.07813	pos	171.089	[M+H]+			Cellular community - prokaryotes	67605-85-0		BioDeepDB
3-Dehydroshikimate	M172T34	171.991	34.3	13.5422	C7H8O5	C02637	3.24186e+07	3.25379e+07	2	2.31019e+06	2.27801e+06	4.19	14.03	3.81	4.15588e-21	20.38	3.87404e-19	1.23391	pos	172.037	[M]+			Chemical structure transformation maps; Amino acid metabolism; Global and overview maps; Metabolism of terpenoids and polyketides	2922-42-1		BioDeepDB
Gabapentin	M172T427	172.132	427.4	3.83376	C9H17NO2	C07018	1.68281e+07	1.83716e+07	24.63	1.72028e+07	1.37936e+07	49.22	0.98	-0.03	0.835275	0.08	0.86277	0.0758141	pos	171.126	[M+H]+				60142-96-3		BioDeepDB
(2S,5S)-trans-Carboxymethylproline	M174T51_3	174.086	50.8	5.76714	C7H11NO4	C17366	1.60456e+07	1.60611e+07	11.73	1.23806e+06	1.64409e+06	87.59	12.96	3.7	0.00130804	2.88	0.00212502	1.05049	pos	173.069	[M+H]+			Biosynthesis of other secondary metabolites; Global and overview maps			BioDeepDB
Amino acid(Arg-)	M175T228	175.122	228.3	17.839	C6H14N4O2	C02385	3.00822e+07	2.98023e+07	2.51	815796	830384	15.68	36.87	5.2	5.0573e-10	9.3	2.17703e-09	1.23226	pos	174.112	[M+H]+				7004-12-8 / 7200-25-1 / NA		BioDeepDB
Demethylated antipyrine	M175T326	175.085	325.8	6.71672	C10H10N2O	C13008	7.34488e+06	6.46577e+06	22.91	36910.5	36870	15.01	198.99	7.64	1.14711e-15	14.94	1.60814e-14	1.23165	pos	174.079	[M+H]+	Azoles	Pyrazoles		89-25-8	HMDB0006240	GNPS
Indole-3-acetate	M176T219	176.07	218.7	6.11122	C10H9NO2	C00954	9.80749e+06	1.17319e+07	27.33	21029.6	22739.8	18.18	466.37	8.87	6.49938e-15	14.19	7.47682e-14	1.2308	pos	175.063	[M+H]+	Indoles and derivatives	Indolyl carboxylic acids and derivatives	Chemical structure transformation maps; Amino acid metabolism; Signal transduction; Global and overview maps	87-51-4	HMDB0000197	mzCloud
Citrulline	M176T326	176.106	326.2	15.3317	C6H13N3O3	C00327	3.28248e+06	3.30268e+06	2.87	8.54155e+06	8518736	2.38	0.38	-1.38	6.85965e-17	16.16	1.32416e-15	1.23263	pos	175.096	[M+H]+	Carboxylic acids and derivatives	Amino acids, peptides, and analogues	Amino acid metabolism; Biosynthesis of other secondary metabolites; Global and overview maps	372-75-8	HMDB0000904	BioDeepDB
Scytalone	M177T207	177.053	207.2	16.5713	C10H10O4	C00779	3.62676e+07	3.62752e+07	2.76	2.8619e+06	2.88865e+06	2.66	12.67	3.66	8.03042e-22	21.1	9.86939e-20	1.23399	pos	194.058	[M+H-H2O]+				49598-85-8		BioDeepDB
1-Amino-1-deoxy-scyllo-inositol	M179T225	179.081	225.4	6.14249	C6H13NO5	C01214	4.38254e+06	4.55441e+06	6.44	779440	794422	6.41	5.62	2.49	3.00087e-15	14.52	3.8021e-14	1.23124	pos	179.079	[M]+			Biosynthesis of other secondary metabolites; Global and overview maps			BioDeepDB
D-Fructose	M180T124	180.101	124.1	4.55534	C6H12O6	C00095	1.3361e+07	1.19479e+07	37.54	469420	456277	5.9	28.46	4.83	1.1821e-07	6.93	3.37469e-07	1.22318	pos	180.063	[M]+	Organooxygen compounds	Carbohydrates and carbohydrate conjugates	Endocrine and metabolic disease; Membrane transport; Sensory system; Digestive system; Carbohydrate metabolism; Global and overview maps	53188-23-1 / 87-81-0	HMDB0000660	BioDeepDB
S-Carboxymethyl-L-cysteine	M180T207	180.101	207.4	24.3181	C5H9NO4S	C03727	5.92984e+06	5.88426e+06	16	704120	705420	8.03	8.42	3.07	6.0952e-13	12.22	4.50813e-12	1.22695	pos	179.025	[M+H]+				638-23-3		BioDeepDB
L-Dopa	M180T213	180.064	213	16.2942	C9H11NO4	C00355	1.19823e+07	1.198e+07	8	383957	379389	7.37	31.21	4.96	6.60987e-18	17.18	1.80351e-16	1.23316	pos	197.069	[M+H-H2O]+	Carboxylic acids and derivatives	Amino acids, peptides, and analogues	Nervous system; Endocrine system; Neurodegenerative disease; Biosynthesis of other secondary metabolites; Amino acid metabolism; Substance dependence; Chemical structure transformation maps; Global and overview maps	59-92-7	HMDB0000181	BioDeepDB
Phenacetin	M180T245	180.101	244.6	6.69725	C10H13NO2	C07591	1.32819e+07	1.27993e+07	8.11	260230	253151	8.3	51.04	5.67	1.65951e-18	17.78	5.5372e-17	1.23338	pos	179.095	[M+H]+				62-44-2		BioDeepDB
Beta-D-Glucose	M180T263	180.064	263	4.99824	C6H12O6	C00221	1.42945e+07	1.51814e+07	18.01	422406	407243	7.68	33.84	5.08	1.15488e-10	9.94	5.54794e-10	1.23059	pos	180.063	[M]+	Organooxygen compounds	Alcohols and polyols	Carbohydrate metabolism; Global and overview maps	492-61-5	HMDB0000516	MetaDNA
D-Iditol	M182T230	182.08	230.1	5.49209	C6H14O6	C01489	5.90522e+08	5.83554e+08	2.99	2.81526e+06	2.67131e+06	24.58	209.76	7.71	6.23527e-10	9.21	2.6364e-09	1.23237	pos	182.079	[M]+				25878-23-3		BioDeepDB
(S)-beta-Tyrosine	M182T277	182.08	277.2	5.76451	C9H11NO3	C21308	1.10154e+07	1.04861e+07	8.41	8.36026e+06	8.65193e+06	12.9	1.32	0.4	0.000456663	3.34	0.000791592	0.998633	pos	181.074	[M+H]+			Global and overview maps; Metabolism of terpenoids and polyketides			BioDeepDB
Normetanephrine	M183T219	183.09	218.8	4.36943	C9H13NO3	C05589	2.43396e+07	2.52865e+07	13.33	1.36567e+06	1.34499e+06	3.81	17.82	4.16	8.69478e-10	9.06	3.58787e-09	1.23103	pos	183.089	[M]+	Phenols	Methoxyphenols	Amino acid metabolism; Global and overview maps	97-31-4	HMDB0000819	BioDeepDB
Se-Methylselenocysteine	M183T339	182.981	339	7.10456	C4H9NO2Se	C05689	2.43805e+07	2.42068e+07	1.76	1.53051e+06	1.49348e+06	11.93	15.93	3.99	4.91621e-10	9.31	2.12125e-09	1.23239	pos	182.98	[M]+	Carboxylic acids and derivatives	Amino acids, peptides, and analogues	Metabolism of other amino acids; Global and overview maps	26046-90-2 / 2574-71-2 / NA	HMDB0004113	BioDeepDB
Azatyrosine	M183T76	183.075	76.1	7.51605	C8H10N2O3	C21325	1.4253e+07	1.42085e+07	2.78	260022	262294	10.92	54.81	5.78	7.94427e-12	11.1	4.72047e-11	1.23342	pos	182.069	[M+H]+			Global and overview maps; Metabolism of terpenoids and polyketides	58525-82-9		BioDeepDB
Sorbitol	M183T90	182.984	90	6.32273	C6H14O6	C00794	2.30708e+08	2.37063e+08	17.82	2.30975e+07	2.50281e+07	21.26	9.99	3.32	1.10211e-10	9.96	5.3187e-10	1.21676	pos	182.079	[M+H]+	Organooxygen compounds	Carbohydrates and carbohydrate conjugates	Carbohydrate metabolism; Membrane transport; Global and overview maps	50-70-4	HMDB0000247	BioDeepDB
Phosphorylcholine	M184T328	184.078	328	21.1034	C5H15NO4P	C00588	2.26619e+06	2.23425e+06	3.38	240878	236226	9.48	9.41	3.23	1.37551e-11	10.86	7.82036e-11	1.23233	pos	184.074	[M]+	Organonitrogen compounds	Quaternary ammonium salts	Lipid metabolism; Cancer: overview; Global and overview maps	3616-04-4 / 107-73-3	HMDB0001565	BioDeepDB
Antiarol	M185T157	185.08	157	5.81371	C9H12O4	C10765	4.01795e+06	4.06474e+06	2.23	21440.6	20897.4	5.91	187.4	7.55	3.89284e-16	15.41	6.10762e-15	1.23409	pos	184.074	[M+H]+				642-71-7		BioDeepDB
Phosphoserine	M185T447	185.163	447.2	7.7714	C3H8NO6P	C01005	5.67177e+07	5.95439e+07	8.4	4.95275e+07	6.23687e+07	48.81	1.15	0.2	0.298845	0.52	0.351129	0.383733	pos	185.009	[M]+	Carboxylic acids and derivatives	Amino acids, peptides, and analogues	Biosynthesis of other secondary metabolites; Translation; Amino acid metabolism; Energy metabolism; Global and overview maps	407-41-0	HMDB0000272	BioDeepDB
Undecanoic acid	M187T87	186.955	87	8.11572	C11H22O2	C17715	5.47277e+07	5.35904e+07	5.93	899894	903616	5.26	60.82	5.93	1.26694e-20	19.9	8.98309e-19	1.23385	pos	186.162	[M+H]+	Fatty Acyls	Fatty acids and conjugates		112-37-8	HMDB0000947	BioDeepDB
N-Alpha-acetyllysine	M188T248	188.069	248.1	7.62296	C8H16N2O3	C12989	4.11477e+06	4.08903e+06	1.54	89722.3	90491.6	5.22	45.86	5.52	3.36828e-14	13.47	3.26382e-13	1.23401	pos	188.116	[M]+	Carboxylic acids and derivatives	Amino acids, peptides, and analogues		1946-82-3	HMDB0000446	BioDeepDB
7,8-Diaminononanoate	M189T44_2	189.158	44.3	5.97721	C9H20N2O2	C01037	1.35994e+06	1.33246e+06	6.31	7.87492e+06	7.91746e+06	1.38	0.17	-2.53	7.48335e-11	10.13	3.72853e-10	1.23284	pos	188.153	[M+H]+			Metabolism of cofactors and vitamins; Global and overview maps	21738-21-6		BioDeepDB
meso-2,6-Diaminoheptanedioate	M190T102	190.085	101.5	14.8956	C7H14N2O4	C00680	3.08513e+07	3.13698e+07	3.61	2.82473e+06	3.14615e+06	43.94	10.92	3.45	0.00370196	2.43	0.00571332	0.985345	pos	190.095	[M]+			Amino acid metabolism; Global and overview maps	922-54-3		BioDeepDB
Kynurenic acid	M190T277	190.121	277.1	8.95014	C10H7NO3	C01717	2.38954e+06	2.40796e+06	3.05	1.22554e+06	1.3282e+06	35.06	1.95	0.96	0.0112047	1.95	0.0163222	0.889762	pos	189.043	[M+H]+	Quinolines and derivatives	Quinoline carboxylic acids	Amino acid metabolism; Global and overview maps	492-27-3	HMDB0000715	BioDeepDB
N(omega)-Hydroxyarginine	M191T158	191.105	158.4	14.577	C6H14N4O3	C05933	1.3523e+07	14625219	31.1	1.30598e+07	1.26309e+07	9.72	1.04	0.05	0.852094	0.07	0.87793	0.0691779	pos	190.107	[M+H]+	Carboxylic acids and derivatives	Amino acids, peptides, and analogues	Amino acid metabolism; Biosynthesis of other secondary metabolites; Global and overview maps	53054-07-2	HMDB0004224	BioDeepDB
Diaminopimelic acid	M191T207	191.106	206.7	15.3004	C7H14N2O4	C00666	2.12726e+06	2.16708e+06	6.21	4.05772e+06	4.07681e+06	3.48	0.52	-0.93	1.93613e-11	10.71	1.07832e-10	1.22126	pos	190.095	[M+H]+	Carboxylic acids and derivatives	Amino acids, peptides, and analogues	Amino acid metabolism; Global and overview maps	583-93-7 / 14289-34-0 / NA	HMDB0001370	BioDeepDB
Cytisine	M191T248	191.117	247.9	5.14516	C11H14N2O	C10763	1.00408e+07	9.74936e+06	8.59	1.15579e+07	1.20019e+07	12.1	0.87	-0.2	0.0385313	1.41	0.0525388	0.687711	pos	190.111	[M+H]+			Chemical structure transformation maps; Biosynthesis of other secondary metabolites; Global and overview maps	485-35-8		BioDeepDB
5-Hydroxyindoleacetate	M192T306	192.064	305.9	6.64361	C10H9NO3	C05635	7.09707e+06	6.73764e+06	8.37	315000	311927	4.32	22.53	4.49	3.06311e-18	17.51	9.33362e-17	1.23328	pos	191.058	[M+H]+	Indoles and derivatives	Indolyl carboxylic acids and derivatives	Amino acid metabolism; Nervous system; Global and overview maps	54-16-0	HMDB0000763	mzCloud
Phenylacetylglycine	M193T132	193.078	132	21.7529	C10H11NO3	C05598	1.51281e+07	1.53489e+07	3.94	2.07231e+07	2.08618e+07	1.52	0.73	-0.45	6.7158e-08	7.17	1.99285e-07	1.21557	pos	193.074	[M]+	Carboxylic acids and derivatives	Amino acids, peptides, and analogues	Amino acid metabolism	500-98-1	HMDB0000821	mzCloud
3-(3,4-Dihydroxy-5-methoxy)-2-propenoic acid	M193T233	193.048	233.3	15.1983	C10H10O5	C05619	1.9659e+07	1.98143e+07	9.02	2.40739e+07	2.39518e+07	2.35	0.82	-0.29	0.001005	3	0.00165865	1.04679	pos	210.053	[M+H-H2O]+	Cinnamic acids and derivatives	Hydroxycinnamic acids and derivatives	Chemical structure transformation maps; Biosynthesis of other secondary metabolites; Global and overview maps	1782-55-4/2041-35-2	HMDB0035484	BioDeepDB
Scopoletin	M193T278	193.048	278.3	7.12775	C10H8O4	C01752	1.51141e+07	1.60735e+07	18.02	2.8608e+06	2.85533e+06	2.71	5.28	2.4	9.07571e-07	6.04	2.26785e-06	1.21506	pos	192.042	[M+H]+	Coumarins and derivatives	Hydroxycoumarins	Chemical structure transformation maps; Biosynthesis of other secondary metabolites; Global and overview maps	92-61-5	HMDB0034344	mzCloud
3-Carbamoyl-2-phenylpropionaldehyde	M193T70_1	193.065	69.7	15.114	C10H11NO3	C16587	1.66556e+07	1.7297e+07	6.69	2.88623e+06	2.88197e+06	4.64	5.77	2.53	5.7762e-16	15.24	8.6926e-15	1.23196	pos	193.074	[M]+	Benzene and substituted derivatives	Phenylacetaldehydes	Xenobiotics biodegradation and metabolism		HMDB0060366	BioDeepDB
Isoproterenol	M194T257	194.116	257.5	15.1147	C11H17NO3	C07056	1.29796e+07	1.31366e+07	7.74	447824	591799	62.44	28.98	4.86	0.000272903	3.56	0.000488563	1.12158	pos	211.121	[M+H-H2O]+	Phenols	Benzenediols	Circulatory system	7683-59-2	HMDB0015197	BioDeepDB
3,4-Methylenedioxyamphetamine	M194T310	194.116	309.6	2.47268	C11H15NO2	C07577	3.13983e+07	3.1367e+07	1.35	1.69669e+06	1.70934e+06	2.32	18.51	4.21	2.20966e-24	23.66	1.01838e-21	1.23413	pos	193.11	[M+H]+	Benzodioxoles			4764-17-4 / 42542-10-9	HMDB0041931	BioDeepDB
Leucodopachrome	M195T117	195.064	116.5	10.1664	C9H9NO4	C05604	1.49954e+07	1.58352e+07	10.33	238609	238884	1.24	62.85	5.97	3.89033e-11	10.41	2.05202e-10	1.23349	pos	195.053	[M]+	Indoles and derivatives	Indolecarboxylic acids and derivatives	Amino acid metabolism; Biosynthesis of other secondary metabolites; Global and overview maps	18766-67-1	HMDB0004067	BioDeepDB
Ferulate	M195T246	195.064	245.7	6.54145	C10H10O4	C01494	7.91736e+06	7.38727e+06	23	3.47279e+06	3.48085e+06	1.21	2.28	1.19	6.4475e-05	4.19	0.000125379	1.16293	pos	194.058	[M+H]+	Cinnamic acids and derivatives	Hydroxycinnamic acids and derivatives	Chemical structure transformation maps; Biosynthesis of other secondary metabolites; Global and overview maps	c("537-98-4", "1135-24-6")	HMDB0000954	mzCloud
3-Methyl-L-tyrosine	M195T371	195.1	370.9	6.62271	C10H13NO3	C20800	7.09198e+07	8.36252e+07	28.05	8.80516e+06	8.80893e+06	2.16	8.05	3.01	2.26319e-06	5.65	5.34554e-06	1.20999	pos	195.089	[M]+						BioDeepDB
2-Amino-2-deoxy-D-gluconate	M196T164	196.095	164.4	7.81878	C6H13NO6	C03752	1.04184e+07	1.03559e+07	4.64	3.55644e+06	3.59954e+06	3.09	2.93	1.55	2.15409e-15	14.67	2.84155e-14	1.23142	pos	195.074	[M+H]+			Carbohydrate metabolism; Membrane transport; Global and overview maps	3646-68-2		BioDeepDB
Metanephrine	M198T92	198.111	91.7	6.94555	C10H15NO3	C05588	8.65471e+06	8.61776e+06	2.2	1.23362e+07	1.23855e+07	1.32	0.7	-0.51	9.71993e-14	13.01	8.38302e-13	1.22889	pos	197.105	[M+H]+	Benzene and substituted derivatives	1-hydroxy-2-unsubstituted benzenoids	Amino acid metabolism; Global and overview maps	5001-33-2	HMDB0004063	MetaDNA
Dodecanoic acid	M200T34	199.986	34.4	6.41038	C12H24O2	C02679	3.07115e+07	3.36814e+07	15.69	49485	46797.8	19.07	620.62	9.28	3.47321e-17	16.46	7.33852e-16	1.23279	pos	200.178	[M]+	Fatty Acyls	Fatty acids and conjugates	Lipid metabolism; Biosynthesis of other secondary metabolites; Global and overview maps	143-07-7	HMDB0000638	BioDeepDB
Ecgonine methyl ester	M200T77	200.127	76.9	7.37533	C10H17NO3	C12448	1.44402e+08	1.46706e+08	6.19	4.83305e+06	5.20402e+06	32.61	29.88	4.9	2.23792e-07	6.65	6.12563e-07	1.22098	pos	199.121	[M+H]+	Tropane alkaloids		Chemical structure transformation maps; Biosynthesis of other secondary metabolites; Global and overview maps	7143-09-1	HMDB0006406	MoNA
Asymmetric dimethylarginine	M203T258	203.153	258.4	10.8164	C8H18N4O2	C03626	4.48967e+07	4.4462e+07	20.87	3.3436e+06	3.23718e+06	12.88	13.43	3.75	4.14885e-12	11.38	2.61739e-11	1.22417	pos	202.143	[M+H]+	Carboxylic acids and derivatives	Amino acids, peptides, and analogues		30315-93-6 / 220805-22-1	HMDB0001539	BioDeepDB
(-)-alpha-Curcumene	M203T264	203.178	263.5	5.90615	C15H22	C09649	1.69511e+06	1.68894e+06	2.82	1.94225e+06	1.93979e+06	1.54	0.87	-0.2	9.75232e-08	7.01	2.82679e-07	1.17968	pos	202.172	[M+H]+	Prenol lipids	Sesquiterpenoids		4176-17-4	HMDB0061838	BioDeepDB
Spermine	M203T44	203.222	43.6	6.77093	C10H26N4	C00750	1.32787e+08	9.19916e+07	88.58	7.46984e+06	7.28741e+06	15.87	17.78	4.15	0.000845553	3.07	0.00141162	1.0672	pos	202.216	[M+H]+	Organonitrogen compounds	Amines	Metabolism of cofactors and vitamins; Metabolism of other amino acids; Digestive system; Amino acid metabolism; Global and overview maps	71-44-3	HMDB0001256	BioDeepDB
Indolebutyric acid	M204T288	204.101	288	5.2719	C12H13NO2	C11284	9.86642e+06	7.1295e+06	52.82	286883	186558	65.28	34.39	5.1	1.30182e-08	7.89	4.3457e-08	1.19552	pos	203.095	[M+H]+	Indoles and derivatives	Indoles		133-32-4	HMDB0002096	mzCloud
O-Acetylcarnitine	M204T43_2	204.123	43.1	0.00322176	C9H18NO4	C02571	5.14075e+07	5.2201e+07	4.11	2.35922e+06	2.20598e+06	23.52	21.79	4.45	1.84502e-08	7.73	5.96981e-08	1.22799	pos	204.124	[M+H]+			Endocrine and metabolic disease	5080-50-2		BioDeepDB
L-Tryptophan	M205T89	205.096	88.6	6.30589	C11H12N2O2	C00078	5.44465e+08	6.71494e+08	71.89	1.31285e+09	1.30676e+09	17.25	0.41	-1.27	0.0163828	1.79	0.0234122	0.843657	pos	204.09	[M+H]+	Indoles and derivatives	Indolyl carboxylic acids and derivatives	Cancer: overview; Nervous system; Digestive system; Development and regeneration; Biosynthesis of other secondary metabolites; Translation; Amino acid metabolism; Chemical structure transformation maps; Infectious disease: parasitic; Global and overview maps	73-22-3	HMDB0000929	BioDeepDB
5-Methoxyindoleacetate	M206T240	206.08	239.5	6.67703	C11H11NO3	C05660	2.11554e+07	2.10692e+07	2.39	70083.9	70809.2	22.98	301.86	8.24	6.6487e-10	9.18	2.79997e-09	1.23246	pos	205.074	[M+H]+	Indoles and derivatives	Indolyl carboxylic acids and derivatives	Amino acid metabolism	3471-31-6	HMDB0004096	mzCloud
Sinapic acid	M207T245	207.064	244.6	12.7207	C11H12O5	C00482	5.87789e+06	5.81983e+06	45.28	2.07947e+06	2.09465e+06	3.03	2.83	1.5	0.005967	2.22	0.00899257	0.947108	pos	224.069	[M+H-H2O]+	Cinnamic acids and derivatives	Hydroxycinnamic acids and derivatives	Chemical structure transformation maps; Biosynthesis of other secondary metabolites; Global and overview maps	530-59-6/530-59-6 7362-37-0/7362-37-0	HMDB0032616	BioDeepDB
Pilocarpine	M209T272	209.127	272.1	3.20309	C11H16N2O2	C07474	2.65365e+07	2.66566e+07	5.49	667080	664496	10.52	39.78	5.31	1.09748e-17	16.96	2.77152e-16	1.23303	pos	208.121	[M+H]+			Chemical structure transformation maps; Global and overview maps	54-71-7 / 92-13-7	HMDB0015217	BioDeepDB
trans-Isoasarone	M209T293	209.115	293	4.49426	C12H16O3	C17846	1.12619e+06	1.08326e+06	11.32	57801.9	58054.9	3.46	19.48	4.28	1.29132e-11	10.89	7.38152e-11	1.23276	pos	208.11	[M+H]+	Benzene and substituted derivatives	Phenols and derivatives		2883-98-9	HMDB0031469	BioDeepDB
Propoxur	M210T286	210.111	286	4.55894	C11H15NO3	C14334	2.06704e+07	1.67969e+07	28.48	2.80112e+06	2.81438e+06	2.81	7.38	2.88	1.32012e-06	5.88	3.22444e-06	1.2132	pos	209.105	[M+H]+				114-26-1		BioDeepDB
(-)-Jasmonic acid	M211T230	211.128	229.8	23.095	C12H18O3	C08491	6.9288e+06	7.7437e+06	17.19	181484	185930	20.77	38.18	5.25	2.00639e-13	12.7	1.63122e-12	1.22819	pos	210.126	[M+H]+	Fatty Acyls	Lineolic acids and derivatives	Lipid metabolism; Signal transduction; Chemical structure transformation maps; Global and overview maps	c("6894-38-8", "59366-47-1")	HMDB0032797	mzCloud
Methoxamine	M212T189	212.133	189	23.5701	C11H17NO3	C07513	3.00365e+06	3.03306e+06	13.46	589217	586669	18.43	5.1	2.35	2.50297e-10	9.6	1.13791e-09	1.21431	pos	211.121	[M+H]+	Benzene and substituted derivatives	Methoxybenzenes		390-28-3	HMDB0014861	BioDeepDB
Dethiobiotin	M214T252	214.132	251.9	3.736	C10H18N2O3	C01909	2.51001e+07	2.3931e+07	8.63	2.81285e+07	3.0831e+07	32.7	0.89	-0.16	0.889484	0.05	0.907702	0.0517819	pos	214.132	[M]+	Fatty Acyls	Fatty acids and conjugates	Metabolism of cofactors and vitamins; Global and overview maps	533-48-2	HMDB0003581	BioDeepDB
1-Hydroxypyrene	M218T106	218.08	106.1	29.3471	C16H10O	C14519	3.53543e+06	2.08663e+06	81.74	2.27085e+06	1.86545e+06	26.22	1.56	0.64	0.422723	0.37	0.478753	0.293645	pos	218.073	[M]+	Phenanthrenes and derivatives	Phenanthrols	Xenobiotics biodegradation and metabolism; Global and overview maps	5315-79-7	HMDB0013139	BioDeepDB
3-Methylindolepyruvate	M218T226	218.08	226	6.30962	C12H11NO3	C05644	1.18942e+07	1.16129e+07	11.68	2.40058e+06	2.36594e+06	7.08	4.95	2.31	7.12801e-13	12.15	5.19901e-12	1.22677	pos	217.074	[M+H]+			Amino acid metabolism; Global and overview maps			BioDeepDB
Abrine	M219T101	219.111	100.7	6.27987	C12H14N2O2	C02983	3.48634e+07	3.98742e+07	51.71	482211	472742	6.58	72.3	6.18	3.20476e-06	5.49	7.42441e-06	1.20626	pos	218.106	[M+H]+	Azacyclic compounds	Amines		526-31-8		MetaDNA
Cis-zeatin	M219T267	219.115	267.2	14.1478	C10H13N5O	C00371	1.48295e+07	1.52084e+07	5.61	123144	123638	24.14	120.42	6.91	1.38338e-09	8.86	5.51407e-09	1.2309	pos	219.112	[M]+	Imidazopyrimidines	Purines and purine derivatives	Chemical structure transformation maps; Signal transduction; Global and overview maps; Metabolism of terpenoids and polyketides	1637-39-4 / 32771-64-5	HMDB0012204	BioDeepDB
Pyrimidodiazepine	M221T88	221.09	88.3	3.61843	C9H11N5O2	C02587	3.35754e+07	3.50909e+07	22.56	1.55289e+06	1.41711e+06	21.12	21.62	4.43	9.85815e-12	11.01	5.72394e-11	1.22262	pos	221.091	[M]+			Metabolism of cofactors and vitamins			BioDeepDB
Carbofuran	M222T76	222.111	76.3	6.64533	C12H15NO3	C14291	2.96749e+07	2.68619e+07	27.45	4.80631e+06	4.72229e+06	5.94	6.17	2.63	4.80942e-07	6.32	1.2492e-06	1.21418	pos	221.105	[M+H]+	Coumarans			1563-66-2	HMDB0031770	mzCloud
Neostigmine	M223T219	223.14	218.8	16.5815	C12H19N2O2	C07258	3.18337e+07	3.14593e+07	3.15	3.8219e+07	3.75774e+07	15.21	0.83	-0.26	0.0185246	1.73	0.0262643	0.825179	pos	223.145	[M+H]+	Benzene and substituted derivatives	Phenoxy compounds		59-99-4	HMDB0015472	BioDeepDB
Apiole	M223T321	223.095	320.6	2.61654	C12H14O4	C10429	3.17055e+06	3.24435e+06	6.56	1725.06	1866.75	38.2	1837.93	10.84	7.20252e-09	8.14	2.52191e-08	1.22997	pos	222.089	[M+H]+	Benzodioxoles			523-80-8	HMDB0033776	BioDeepDB
Hydroxykynurenine	M224T109	224.126	109.2	8.17402	C10H12N2O4	C02794	4.48648e+07	4.52354e+07	2.88	1.24618e+06	1.27777e+06	9.11	36	5.17	2.29401e-12	11.64	1.51577e-11	1.23344	pos	224.08	[M]+	Organooxygen compounds	Carbonyl compounds		484-78-6 / 2147-61-7	HMDB0000732	BioDeepDB
2-Acetamidofluorene	M224T171	224.09	171.4	8.0694	C15H13NO	C02778	8.50104e+06	8.78271e+06	9.15	190444	15058.5	161.81	44.64	5.48	0.000402211	3.4	0.000702821	1.10766	pos	223.1	[M+H]+				53-96-3 / 27215-65-2		BioDeepDB
Cerulenin	M224T351	224.126	350.5	7.9241	C12H17NO3	C12058	1.83732e+07	1.84382e+07	2.73	392127	241097	68.59	46.86	5.55	1.64342e-06	5.78	3.96681e-06	1.21266	pos	223.121	[M+H]+	Epoxides	Oxirane carboxylic acids and derivatives		17397-89-6	HMDB0015168	MoNA
3-Methoxy-4',5-dihydroxy-trans-stilbene	M225T173	225.084	172.6	10.5116	C15H14O3	C20154	1.93555e+07	1.9125e+07	47.1	3.92376e+06	3.38708e+06	29.12	4.93	2.3	2.08428e-05	4.68	4.33187e-05	1.09772	pos	242.094	[M+H-H2O]+						BioDeepDB
1,8-Diazacyclotetradecane-2,9-dione	M227T114	227.174	114	7.37756	C12H22N2O2	C04277	6.04629e+06	6.13749e+06	15.34	1.30605e+06	1.26968e+06	6.56	4.63	2.21	1.03889e-08	7.98	3.53358e-08	1.22161	pos	226.168	[M+H]+	Azacyclic compounds	Carbonyl compounds	Xenobiotics biodegradation and metabolism; Global and overview maps			MetaDNA
L-Arogenate	M227T197	227.08	197.1	1.7615	C10H13NO5	C00826	820157	838654	6.78	7.24431e+06	6.66054e+06	18.23	0.11	-3.14	5.24284e-13	12.28	3.949e-12	1.2271	pos	227.079	[M]+			Amino acid metabolism; Global and overview maps	53078-86-7		BioDeepDB
Carnosine	M227T238	227.119	238.2	24.7623	C9H14N4O3	C00386	6.42887e+06	6.49395e+06	4.91	6.61368e+06	6.6421e+06	4.6	0.97	-0.04	0.2898	0.54	0.341808	0.375688	pos	226.107	[M+H]+	Peptidomimetics	Hybrid peptides	Amino acid metabolism; Metabolism of other amino acids; Global and overview maps	305-84-0	HMDB0000033	MoNA
Deoxyuridine	M228T83	228.079	83.5	19.73	C9H12N2O5	C00526	1.00695e+07	9.60878e+06	15.9	484435	470774	8.64	20.79	4.38	8.34513e-15	14.08	9.43508e-14	1.23065	pos	228.075	[M]+	Pyrimidine nucleosides	Pyrimidine 2'-deoxyribonucleosides	Membrane transport; Global and overview maps; Nucleotide metabolism	951-78-0	HMDB0000012	BioDeepDB
Propazine	M230T313	230.116	312.9	4.24134	C9H16ClN5	C14312	5.99245e+06	6.1783e+06	9.54	219429	217336	9.85	27.31	4.77	1.90319e-16	15.72	3.27136e-15	1.23234	pos	229.109	[M+H]+				139-40-2		BioDeepDB
Ergothioneine	M230T51	230.096	51.1	0.869202	C9H16N3O2S	C05570	1.41751e+07	1.24387e+07	25.96	1.8974e+06	1.90154e+06	2.27	7.47	2.9	6.72446e-07	6.17	1.7081e-06	1.21746	pos	230.096	[M+H]+	Carboxylic acids and derivatives	Amino acids, peptides, and analogues	Amino acid metabolism; Global and overview maps	497-30-3/58511-63-0	HMDB0003045	BioDeepDB
Nalidixic Acid	M233T175	233.09	175.3	0.719044	C12H12N2O3	C05079	6.22345e+06	5.92871e+06	13.64	23867.7	22022.2	53.92	260.75	8.03	2.36127e-08	7.63	7.53219e-08	1.22535	pos	232.085	[M+H]+	Diazanaphthalenes	Naphthyridines		389-08-2	HMDB0014917	BioDeepDB
4-(Glutamylamino) butanoate	M233T70_2	233.111	70	9.33452	C9H16N2O5	C15767	1.23263e+07	1.201e+07	11	81040.2	58765.2	61.15	152.1	7.25	1.10797e-07	6.96	3.18401e-07	1.22242	pos	232.106	[M+H]+	Carboxylic acids and derivatives	Amines	Amino acid metabolism; Global and overview maps	5105-96-4	HMDB0012161	MetaDNA
Lidocaine	M235T231	235.179	230.7	5.85086	C14H22N2O	C07073	2.44328e+07	2.44226e+07	3.65	135687	68044.4	121.23	180.07	7.49	8.35569e-06	5.08	1.84035e-05	1.19785	pos	234.173	[M+H]+	Benzene and substituted derivatives	Xylenes	Xenobiotics biodegradation and metabolism	137-58-6	HMDB0014426	BioDeepDB
Felbamate	M238T158	238.101	158.3	24.7794	C11H14N2O4	C07501	7.30535e+07	7.35341e+07	24.87	6.9094e+06	6.88848e+06	6.92	10.57	3.4	3.84693e-08	7.41	1.1904e-07	1.22262	pos	238.095	[M]+	Benzene and substituted derivatives		Xenobiotics biodegradation and metabolism	25451-15-4	HMDB0015084	BioDeepDB
3,3'-Dimethoxybenzidine	M245T291	245.126	291.3	8.06114	C14H16N2O2	C19231	3.97282e+07	2.95539e+07	44.13	479600	464621	29.07	82.84	6.37	6.24079e-11	10.2	3.15852e-10	1.21837	pos	244.121	[M+H]+	Industrial Chemicals			119-90-4		mzCloud
Mepivacaine	M247T221	247.179	220.6	5.82707	C15H22N2O	C07528	1.88516e+07	1.88971e+07	5.68	1.98217e+08	2.04982e+08	10.34	0.1	-3.39	3.93403e-15	14.41	4.84782e-14	1.23106	pos	246.173	[M+H]+	Piperidines	Piperidinecarboxylic acids and derivatives		96-88-8	HMDB0015096	BioDeepDB
cis-N-Methyl-(S)-7,8,13,14-tetrahydroprotoberberine	M251T115	251.185	115	6.8276	C18H20N	C05318	1.02317e+08	9.92067e+07	7.87	1.0745e+08	1.07997e+08	3.39	0.95	-0.07	0.137168	0.86	0.172342	0.515666	pos	250.16	[M+H]+						BioDeepDB
gamma-L-Glutamyl-L-cysteine	M251T54_1	251.068	53.6	7.07379	C8H14N2O5S	C00669	1.85603e+07	1.87797e+07	3.93	5742.17	5899.38	29.53	3232.28	11.66	1.64826e-09	8.78	6.4879e-09	1.2318	pos	250.062	[M+H]+	Carboxylic acids and derivatives	Amino acids, peptides, and analogues	Cell growth and death; Metabolism of other amino acids; Global and overview maps	636-58-8	HMDB0001049	mzCloud
Nebularine	M252T232	252.085	232.2	4.36361	C10H12N4O4	C01736	8.30707e+06	7.90843e+06	8.98	289661	283328	17.9	28.68	4.84	1.47288e-14	13.83	1.55157e-13	1.23033	pos	252.086	[M]+	Purine nucleosides			550-33-4/9030-21-1	HMDB0029956	MoNA
Daidzein	M255T274	255.063	273.8	7.7471	C15H10O4	C10208	1.97169e+06	1.96256e+06	3.14	29071.2	25376.4	39.31	67.82	6.08	1.10954e-07	6.95	3.18727e-07	1.22505	pos	254.058	[M+H]+	Isoflavonoids	Isoflav-2-enes	Chemical structure transformation maps; Biosynthesis of other secondary metabolites; Global and overview maps	486-66-8	HMDB0003312	BioDeepDB
Nicotinate D-ribonucleoside	M256T50	256.079	49.9	6.7221	C11H14NO6	C05841	1.48297e+07	1.48526e+07	7.84	326627	512352	89.57	45.4	5.5	0.000478667	3.32	0.000827789	1.10056	pos	256.082	[M]+	Organooxygen compounds	Carbohydrates and carbohydrate conjugates	Metabolism of cofactors and vitamins; Global and overview maps		HMDB0006809	BioDeepDB
Glucose 6-phosphate	M261T51	261.035	50.8	7.1846	C6H13O9P	C00092	7.2073e+07	7.26131e+07	4.04	5.77438e+07	5.85577e+07	2.74	1.25	0.32	5.17673e-08	7.29	1.56319e-07	1.18517	pos	260.03	[M+H]+	Organooxygen compounds	Carbohydrates and carbohydrate conjugates	Endocrine and metabolic disease; Membrane transport; Cancer: overview; Signal transduction; Endocrine system; Carbohydrate metabolism; Biosynthesis of other secondary metabolites; Chemical structure transformation maps; Global and overview maps	56-73-5 / 299-31-0	HMDB0001401	BioDeepDB
(S)-Abscisic acid	M265T201	265.142	200.7	7.16598	C15H20O4	C06082	2.27345e+07	2.43469e+07	11.61	4.42986e+07	4.47707e+07	4.98	0.51	-0.96	1.3802e-08	7.86	4.5783e-08	1.19502	pos	264.136	[M+H]+	Prenol lipids	Sesquiterpenoids	Chemical structure transformation maps; Signal transduction; Global and overview maps; Metabolism of terpenoids and polyketides	21293-29-8	HMDB0035140	BioDeepDB
Xanthoxic acid	M266T201	266.146	200.9	23.6707	C15H22O4	C13454	4.62046e+06	4.4807e+06	10.32	5.34876e+06	4.95315e+06	17.46	0.86	-0.21	0.0861811	1.06	0.111943	0.585909	pos	266.152	[M]+	Carboxylic acids and derivatives	Alcohols and polyols	Metabolism of terpenoids and polyketides			MetaDNA
5'-Oxoinosine	M267T70_1	267.079	70	23.3045	C10H10N4O5	C01993	1.72118e+08	1.70202e+08	4.37	1412921	1.44312e+06	16.39	121.82	6.93	3.06921e-11	10.51	1.64601e-10	1.23292	pos	266.065	[M+H]+	Azacyclic compounds	Alcohols and polyols				MetaDNA
Inosine	M268T70_1	268.083	70	7.83346	C10H12N4O5	C00294	3.29833e+07	3.30812e+07	5.01	3.74138e+07	3.73464e+07	2.36	0.88	-0.18	5.82745e-05	4.23	0.000113983	1.07049	pos	268.081	[M]+	Azacyclic compounds	Alcohols and polyols	Membrane transport; Global and overview maps; Nucleotide metabolism	58-63-9	HMDB0000195	MetaDNA
Adenosine	M268T70_2	268.102	70	8.57883	C10H13N5O4	C00212	3.63122e+08	3.71892e+08	7.79	6.15939e+07	6.12085e+07	3.28	5.9	2.56	8.65945e-16	15.06	1.26195e-14	1.23179	pos	267.097	[M+H]+	Purine nucleosides		Circulatory system; Membrane transport; Signal transduction; Endocrine system; Neurodegenerative disease; Signaling molecules and interaction; Nucleotide metabolism; Substance dependence; Global and overview maps	58-61-7	HMDB0000050	BioDeepDB
Pelargonidin	M271T193	271.058	192.9	8.85419	C15H11O5	C05904	8.22786e+06	8.2297e+06	3.5	303300	302185	3.81	27.13	4.76	1.20741e-21	20.92	1.34901e-19	1.23396	pos	271.061	[M]+	Endogenous Metabolites		Biosynthesis of other secondary metabolites; Global and overview maps	c("134-04-3", "7690-51-9")		mzCloud
Nandrolone	M275T290	275.198	290.1	8.2704	C18H26O2	C07254	2.63723e+07	3.05703e+07	27.3	3.8885e+07	3.91027e+07	10.39	0.68	-0.56	0.00884749	2.05	0.0130666	0.880579	pos	274.193	[M+H]+	Steroids and steroid derivatives	Estrane steroids		434-22-0	HMDB0002725	mzCloud
Aspartame	M277T226_1	277.116	225.9	7.33988	C14H18N2O5	C11045	1.87032e+07	1.79536e+07	7.1	872413	841276	5.94	21.44	4.42	2.79725e-18	17.55	8.77741e-17	1.23327	pos	294.122	[M+H-H2O]+	Carboxylic acids and derivatives	Amino acids, peptides, and analogues	Sensory system	22839-47-0	HMDB0001894	BioDeepDB
Sulfamethazine	M279T325	279.091	325.2	0	C12H14N4O2S	C19530	1.89105e+07	2.06492e+07	31.15	2.00654e+06	2.01785e+06	4.46	9.42	3.24	3.40199e-06	5.47	7.85911e-06	1.20494	pos	278.084	[M+H]+	Benzene and substituted derivatives	Benzenesulfonamides		57-68-1	HMDB0015522	BioDeepDB
13S-hydroxyoctadecadienoic acid	M279T383	279.23	383.5	8.00064	C18H32O3	C14762	2.71235e+06	2.69148e+06	4.8	940182	955316	5.62	2.88	1.53	8.05161e-14	13.09	7.08504e-13	1.22901	pos	296.235	[M+H-H2O]+	Carboxylic acids and derivatives	Alcohols and polyols	Lipid metabolism; Endocrine system	5204-88-6/29623-28-7	HMDB0004667	MetaDNA
Cyclopeptine	M280T173	280.119	173.2	8.51533	C17H16N2O2	C20579	9.92843e+06	7.44483e+06	49.97	1.94278e+06	1.94059e+06	5.73	5.11	2.35	0.000101041	4	0.000191586	1.14812	pos	280.121	[M]+				50886-63-0		BioDeepDB
1-Methyladenosine	M281T398	281.245	397.9	7.71681	C11H15N5O4	C02494	5.416e+06	6.11589e+06	32.04	1.29585e+07	1.31397e+07	12.37	0.42	-1.26	0.0015129	2.82	0.00243797	1.01948	pos	281.112	[M]+	Purine nucleosides			15763-06-1	HMDB0003331	BioDeepDB
Glycitein	M284T443	284.292	443.2	9.82198	C16H12O5	C14536	2.66553e+08	2.61356e+08	8.42	1.00347e+08	1.00746e+08	4.4	2.66	1.41	4.75969e-12	11.32	2.96435e-11	1.22395	pos	284.068	[M]+	Isoflavonoids	Isoflav-2-enes	Biosynthesis of other secondary metabolites; Global and overview maps	40957-83-3 / NA	HMDB0005781	BioDeepDB
Guanosine	M284T70_1	284.096	70	10.4753	C10H13N5O5	C00387	2.2178e+07	2.24192e+07	16.1	9.43769e+06	1.05178e+07	53.12	2.35	1.23	0.0100493	2	0.0147499	0.8856	pos	283.092	[M+H]+	Purine nucleosides		Membrane transport; Global and overview maps; Nucleotide metabolism	118-00-3	HMDB0000133	BioDeepDB
Cyanidin	M287T244	287.053	243.7	10.451	C15H11O6	C05905	5.87124e+07	5.47218e+07	35.3	1.51231e+06	1.51631e+06	22.05	38.82	5.28	1.60759e-11	10.79	9.04914e-11	1.22159	pos	287.056	[M]+	Endogenous Metabolites		Chemical structure transformation maps; Biosynthesis of other secondary metabolites; Global and overview maps	c("528-58-5", "13306-05-3")		mzCloud
Luteolin	M287T297	287.053	297.2	3.33859	C15H10O6	C01514	4.72629e+07	4.18419e+07	24.3	331119	348919	47.02	142.74	7.16	1.11395e-07	6.95	3.1962e-07	1.21463	pos	286.048	[M+H]+	Flavonoids	Flavones	Biosynthesis of other secondary metabolites; Global and overview maps	491-70-3	HMDB0005800	BioDeepDB
Dehydroepiandrosterone	M288T320	288.287	319.8	9.21289	C19H28O2	C01227	8.883e+08	1.07134e+09	42.08	9.13854e+08	8.91412e+08	50.81	0.97	-0.04	0.980663	0.01	0.985071	0.00885401	pos	288.209	[M]+	Steroids and steroid derivatives	Androstane steroids	Cancer: overview; Endocrine system; Lipid metabolism; Xenobiotics biodegradation and metabolism; Cancer: specific types; Global and overview maps	53-43-0	HMDB0000077	BioDeepDB
Eriodictyol chalcone	M289T277	289.068	276.7	8.25925	C15H12O6	C15525	9.12879e+06	9.60757e+06	10	1.42122e+07	1.43661e+07	5.69	0.64	-0.64	4.64731e-07	6.33	1.20964e-06	1.16316	pos	288.063	[M+H]+			Biosynthesis of other secondary metabolites; Global and overview maps	73692-51-0		BioDeepDB
Catechin	M291T180	291.084	179.5	9.19324	C15H14O6	C06562	2.77136e+07	2.81559e+07	7.62	1.85094e+07	1.86531e+07	9.98	1.5	0.58	2.89512e-06	5.54	6.74582e-06	1.13698	pos	290.079	[M+H]+	Flavonoids	Flavans	Chemical structure transformation maps; Biosynthesis of other secondary metabolites; Global and overview maps	154-23-4	HMDB0002780	BioDeepDB
Androsterone	M291T257	291.194	257.5	7.75615	C19H30O2	C00523	1.6365e+06	1.57951e+06	12.12	32759.8	11074.3	129.78	49.95	5.64	5.33454e-05	4.27	0.00010501	1.16521	pos	290.225	[M+H]+	Steroids and steroid derivatives	Androstane steroids	Lipid metabolism	53-41-8	HMDB0000031	BioDeepDB
9-OxoODE	M295T297	295.224	296.8	9.0643	C18H30O3	C14766	1.10067e+07	1.02241e+07	17.88	205262	193933	18.95	53.62	5.74	1.44001e-14	13.84	1.52348e-13	1.23035	pos	294.219	[M+H]+	Fatty Acyls	Lineolic acids and derivatives	Lipid metabolism	54232-59-6	HMDB0004669	mzCloud
Dehypoxanthine futalosine	M296T47	296.063	47.4	9.50909	C14H16O7	C17010	1.02966e+07	1.00909e+07	20.07	8.27459e+06	8.00298e+06	19.66	1.24	0.32	0.0578483	1.24	0.0769294	0.639232	pos	296.09	[M]+			Metabolism of cofactors and vitamins; Global and overview maps			BioDeepDB
5'-Methylthioadenosine	M298T78	298.094	78.4	6.09455	C11H15N5O3S	C00170	6.16102e+07	5.70915e+07	18.72	2.53298e+06	2.57719e+06	8.67	24.32	4.6	1.55815e-14	13.81	1.62976e-13	1.23027	pos	297.09	[M+H]+	5'-deoxyribonucleosides	5'-deoxy-5'-thionucleosides	Chemical structure transformation maps; Amino acid metabolism; Global and overview maps; Metabolism of terpenoids and polyketides	2457-80-9	HMDB0001173	BioDeepDB
all-trans-Retinoic acid	M300T192	300.197	192.3	1.76471	C20H28O2	C00777	2.39158e+07	2.31298e+07	6.78	4.80002e+06	5.08253e+06	14.89	4.98	2.32	9.01381e-12	11.05	5.29012e-11	1.22282	pos	300.209	[M]+	Prenol lipids	Retinoids	Cancer: overview; Metabolism of cofactors and vitamins; Cancer: specific types; Immune system; Global and overview maps	302-79-4	HMDB0001852	BioDeepDB
Oxymorphone	M302T329	302.136	329.4	9.18792	C17H19NO4	C08019	2.62575e+06	2.5901e+06	3.47	246877	251965	6.08	10.64	3.41	2.55102e-18	17.59	8.14339e-17	1.23332	pos	301.131	[M+H]+	Phenanthrenes and derivatives			76-41-5	HMDB0015323	mzCloud
gamma-L-Glutamyl-L-cysteinyl-beta-alanine	M304T106	304.101	105.6	27.735	C11H19N3O6S	C04544	7.12457e+06	6.98244e+06	12.91	8949.65	9015.21	23.41	796.07	9.64	2.05483e-16	15.69	3.45155e-15	1.23231	pos	321.099	[M+H-H2O]+	Carboxylic acids and derivatives	Alkylthiols				MetaDNA
N(6)-[(Indol-3-yl)acetyl]-L-lysine	M304T70	304.147	70.1	12.618	C16H21N3O3	C04211	2.37583e+07	2.79696e+07	28.8	305679	293975	13.6	77.72	6.28	2.82258e-13	12.55	2.23084e-12	1.22779	pos	303.158	[M+H]+						BioDeepDB
Leucodelphinidin	M305T231	305.063	231.3	4.37287	C15H14O8	C05909	954543	21174	124.2	1.20817e+06	1.23435e+06	10.26	0.79	-0.34	0.0659545	1.18	0.0871279	0.670719	pos	322.069	[M+H-H2O]+			Biosynthesis of other secondary metabolites; Global and overview maps			BioDeepDB
Bz-Arg-OEt	M307T205	307.175	204.5	4.47953	C15H22N4O3	C01670	1.22342e+07	1.25147e+07	7.58	1.34995e+07	1.38692e+07	8.35	0.91	-0.14	0.0421873	1.37	0.0571121	0.677203	pos	306.169	[M+H]+						mzCloud
Glutathione	M307T76	307.092	76.2	28.0054	C10H17N3O6S	C00051	1.39117e+07	1.34693e+07	19.36	15423.3	13574	52.11	901.99	9.82	1.3415e-08	7.87	4.46399e-08	1.22506	pos	307.084	[M]+	Carboximidic acids and derivatives	Alkylthiols	Membrane transport; Cell growth and death; Metabolism of other amino acids; Digestive system; Endocrine system; Amino acid metabolism; Global and overview maps	70-18-8		MetaDNA
Phytosphingosine	M318T311	318.297	310.8	9.9781	C18H39NO3	C12144	2.85765e+07	2.77972e+07	23.11	5.42991e+06	1.13383e+06	112.88	5.26	2.4	0.00734981	2.13	0.0109601	0.923031	pos	317.293	[M+H]+	Organonitrogen compounds	Amines	Lipid metabolism; Global and overview maps	554-62-1	HMDB0004610	mzCloud
(S,E)-Zearalenone	M319T230	319.162	230.3	26.3941	C18H22O5	C09981	9.8942e+06	1.01138e+07	27.6	29177.1	22182.8	52.62	339.11	8.41	1.51949e-11	10.82	8.586e-11	1.22172	pos	318.147	[M+H]+	Macrolides and analogues	Zearalenones		17924-92-4	HMDB0031752	BioDeepDB
beta-Lactose	M325T306	325.11	306	2.2577	C12H22O11	C01970	2.32877e+06	2.33633e+06	3.54	9.39999e+06	9.83712e+06	21.69	0.25	-2.01	3.47095e-06	5.46	8.00839e-06	1.20346	pos	342.116	[M+H-H2O]+	Carbohydrates and carbohydrate conjugates	Glycosyl compounds		5965-66-2	HMDB0041627	BioDeepDB
Cyclic AMP	M330T67	330.056	67.4	10.8345	C10H12N5O6P	C00575	9.62589e+07	9.89502e+07	13.43	1577425	1.55426e+06	16.86	61.02	5.93	2.40875e-15	14.62	3.11071e-14	1.23135	pos	329.053	[M+H]+	Purine nucleotides	Cyclic purine nucleotides	Neurodegenerative disease; Substance dependence; Cellular community - eukaryotes; Immune system; Excretory system; Development and regeneration; Cancer: overview; Drug resistance: antineoplastic; Signal transduction; Cell growth and death; Nervous system; Digestive system; Environmental adaptation; Infectious disease: bacterial; Aging; Infectious disease: parasitic; Infectious disease: viral; Cir…	60-92-4	HMDB0000058	BioDeepDB
dAMP	M331T67_2	331.061	67.3	22.9565	C10H14N5O6P	C00360	6.49359e+06	5.82829e+06	21.32	82119.8	78238.5	13.89	79.07	6.31	4.086e-15	14.39	4.97198e-14	1.23107	pos	331.068	[M]+	Purine nucleotides	Purine deoxyribonucleotides	Global and overview maps; Nucleotide metabolism	653-63-4	HMDB0000905	BioDeepDB
5'-O-beta-D-Glucosylpyridoxine	M332T51	332.129	51.4	12.9818	C14H21NO8	C03996	1.72395e+07	1.64434e+07	19.68	8.80322e+06	8.66411e+06	12.96	1.96	0.97	6.03664e-06	5.22	1.3526e-05	1.12413	pos	331.127	[M+H]+				26545-80-2		BioDeepDB
Cellobiose	M342T49	342.136	49.3	1.82383	C12H22O11	C00185	1.95542e+07	1.87544e+07	9.72	2.58768e+07	2.55703e+07	6.26	0.76	-0.4	2.43143e-05	4.61	4.99426e-05	1.09397	pos	342.116	[M-H2O+NH4]+			Carbohydrate metabolism; Membrane transport; Global and overview maps	16462-44-5 / 528-50-7		BioDeepDB
Sucrose	M343T49	343.12	49.1	8.96478	C12H22O11	C00089	2.55073e+08	2.90977e+08	46.64	1.66605e+08	1.6711e+08	12.37	1.53	0.61	0.254826	0.59	0.303765	0.418338	pos	342.116	[M+H]+	Organooxygen compounds	Carbohydrates and carbohydrate conjugates	Membrane transport; Sensory system; Digestive system; Carbohydrate metabolism; Global and overview maps	57-50-1	HMDB0000258	BioDeepDB
GMP	M346T69	346.051	69	1.25415	C10H14N5O8P	C00144	2.84605e+07	3.12652e+07	34.25	3.27664e+07	3.45928e+07	31.94	0.87	-0.2	0.580321	0.24	0.631536	0.199808	pos	363.058	[M+H-H2O]+	Purine nucleotides	Purine ribonucleotides	Drug resistance: antineoplastic; Signal transduction; Sensory system; Nucleotide metabolism; Chemical structure transformation maps; Global and overview maps	85-32-5	HMDB0001397	BioDeepDB
Cortexolone	M347T211	347.227	210.6	5.51599	C21H30O4	C05488	390306	234576	81.22	801620	943961	69.01	0.49	-1.04	0.1419	0.85	0.178013	0.509989	pos	346.214	[M+H]+	Steroids and steroid derivatives	Hydroxysteroids	Lipid metabolism; Endocrine and metabolic disease; Global and overview maps; Endocrine system	152-58-9	HMDB0000015	BioDeepDB
3'-AMP	M348T66	348.067	66.3	8.55007	C10H14N5O7P	C01367	1.59345e+07	1.6189e+07	23.56	322265	319284	12.43	49.45	5.63	2.7577e-13	12.56	2.18659e-12	1.22784	pos	347.063	[M+H]+	Ribonucleoside 3'-phosphates		Global and overview maps; Nucleotide metabolism	84-21-9	HMDB0003540	BioDeepDB
Pyridaben	M365T225	365.154	225.3	24.1652	C19H25ClN2OS	C18614	8.56467e+06	9.14917e+06	22.7	1.87257e+07	1.91274e+07	9.71	0.46	-1.13	1.94335e-06	5.71	4.62538e-06	1.14351	pos	364.138	[M+H]+				96489-71-3		BioDeepDB
Abscisic acid glucose ester	M427T83	427.191	83.1	12.1162	C21H30O9	C15970	2.28864e+06	2.30861e+06	14.27	802893	917351	46	2.85	1.51	0.00206504	2.69	0.0032804	1.00747	pos	426.189	[M+H]+	Carboxylic acids and derivatives	Alcohols and polyols	Global and overview maps; Metabolism of terpenoids and polyketides			MetaDNA
Crataegolic acid	M455T403	455.345	403.3	6.07451	C30H48O4	C16939	2.28144e+06	2.56607e+06	16.63	3.30499e+06	3.36981e+06	10.18	0.69	-0.53	0.000373665	3.43	0.00065558	1.00708	pos	472.355	[M+H-H2O]+	Prenol lipids	Triterpenoids		4373-41-5	HMDB0002392	mzCloud
Raffinose	M487T48_2	487.158	48.2	6.70419	C18H32O16	C00492	8.55417e+06	8.48711e+06	25.06	5.13011e+06	5.14055e+06	22.04	1.67	0.74	0.0015995	2.8	0.00257189	0.938399	pos	504.169	[M+H-H2O]+	Organooxygen compounds	Carbohydrates and carbohydrate conjugates	Carbohydrate metabolism; Membrane transport; Global and overview maps	512-69-6	HMDB0003213	mzCloud
Procyanidin B2	M579T212_1	579.142	212.2	12.2732	C30H26O12	C17639	2.46104e+06	2.54324e+06	13.93	2.06641e+06	2.16602e+06	20.53	1.19	0.25	0.083515	1.08	0.108729	0.590498	pos	578.142	[M+H]+	Flavonoids	Biflavonoids and polyflavonoids		29106-49-8	HMDB0033973	BioDeepDB
Kaempferol-3-O-rutinoside	M595T237_1	595.16	236.5	9.87298	C27H30O15	C21833	4.43731e+06	5.46303e+06	36.87	4.05576e+06	2.71088e+06	67.06	1.09	0.13	0.480027	0.32	0.535186	0.254116	pos	594.159	[M+H]+			Biosynthesis of other secondary metabolites; Global and overview maps	17650-84-9		mzCloud
Cellotetraose	M649T253	649.235	253.1	23.1481	C24H42O21	C02013	269641	260279	33.42	335601	325700	63.93	0.8	-0.32	0.876222	0.06	0.898021	0.0571112	pos	666.222	[M+H-H2O]+				38819-01-1		BioDeepDB
Glyceric acid	M105T46	105.018	45.5	1.49783	C3H6O4	C00258	1.02028e+07	1.01276e+07	5.03	1.07462e+07	1.08271e+07	10.07	0.95	-0.07	0.283379	0.55	0.33125	0.387681	neg	106.027	[M-H]-	Organooxygen compounds	Carbohydrates and carbohydrate conjugates	Carbohydrate metabolism; Lipid metabolism; Amino acid metabolism; Energy metabolism; Global and overview maps	473-81-4	HMDB0000139	BioDeepDB
1,3-Benzenediol	M109T220	109.028	220.3	10.0891	C6H6O2	C01751	3.73532e+06	3.76239e+06	13.76	228372	42696.1	186.79	16.36	4.03	0.000277023	3.56	0.000534788	1.13836	neg	110.037	[M-H]-	Benzene and substituted derivatives	Phenols and derivatives	Xenobiotics biodegradation and metabolism; Global and overview maps	108-46-3	HMDB0032037	BioDeepDB
2-Furoate	M111T49_2	111.008	48.8	8.32374	C5H4O3	C01546	6.6444e+07	3.79577e+07	87.38	2.20678e+06	2.07212e+06	11.67	30.11	4.91	0.000218975	3.66	0.000431108	1.14685	neg	112.016	[M-H]-	Furans	Furoic acid and derivatives	Xenobiotics biodegradation and metabolism; Global and overview maps	88-14-2	HMDB0000617	mzCloud
5-Aminolevulinic acid	M112T91	112.039	90.6	3.65943	C5H9NO3	C00430	632323	659715	28.19	146687	111173	68.9	4.31	2.11	1.36114e-05	4.87	3.39862e-05	1.12785	neg	131.058	[M-H2O-H]-	Carboxylic acids and derivatives	Amino acids, peptides, and analogues	Metabolism of cofactors and vitamins; Membrane transport; Amino acid metabolism; Chemical structure transformation maps; Global and overview maps	106-60-5	HMDB0001149	MoNA
5-Aminopentanoic acid	M117T34	116.927	33.5	4.97363	C5H11NO2	C00431	1.11437e+07	1.1078e+07	6.19	1.05375e+07	1.0627e+07	6.73	1.06	0.08	0.135754	0.87	0.16777	0.52701	neg	117.079	[M]-	Carboxylic acids and derivatives	Amino acids, peptides, and analogues	Amino acid metabolism; Global and overview maps	660-88-8	HMDB0003355	BioDeepDB
Succinic acid	M117T42	117.018	41.5	9.40025	C4H6O4	C00042	6.45659e+06	7.71892e+06	48.12	1.79554e+07	1.76008e+07	3.92	0.36	-1.48	0.00420914	2.38	0.00657055	0.992999	neg	118.027	[M-H]-	Carboxylic acids and derivatives	Dicarboxylic acids and derivatives	Cancer: overview; Metabolism of cofactors and vitamins; Chemical structure transformation maps; Signal transduction; Nervous system; Endocrine system; Carbohydrate metabolism; Xenobiotics biodegradation and metabolism; Amino acid metabolism; Energy metabolism; Global and overview maps	110-15-6	HMDB0000254	BioDeepDB
L-Valine	M117T449	116.927	448.5	5.4102	C5H11NO2	C00183	1.02557e+10	1.0089e+10	7.48	4.28038e+09	4.27919e+09	11.73	2.4	1.26	1.1218e-09	8.95	6.96343e-09	1.23073	neg	117.079	[M]-	Carboxylic acids and derivatives	Amino acids, peptides, and analogues	Cancer: overview; Metabolism of cofactors and vitamins; Metabolism of other amino acids; Membrane transport; Digestive system; Biosynthesis of other secondary metabolites; Translation; Amino acid metabolism; Chemical structure transformation maps; Global and overview maps	72-18-4	HMDB0000883	BioDeepDB
Erythritol	M121T240	121.028	240.5	2.02928	C4H10O4	C00503	1.10859e+07	1.11655e+07	11.84	1.63007e+06	1.87314e+06	43.69	6.8	2.77	0.00289765	2.54	0.00464967	1.01817	neg	122.058	[M-H]-			Membrane transport	149-32-6		BioDeepDB
Nicotinic acid	M122T52	122.024	52.3	0.0583106	C6H5NO2	C00253	9.85725e+06	9.88231e+06	5.31	102626	117540	49.44	96.05	6.59	8.72242e-06	5.06	2.2629e-05	1.21886	neg	123.032	[M-H]-	Pyridines and derivatives	Pyridinecarboxylic acids and derivatives	Metabolism of cofactors and vitamins; Biosynthesis of other secondary metabolites; Infectious disease: bacterial; Chemical structure transformation maps; Global and overview maps	59-67-6	HMDB0001488	BioDeepDB
4-Methylcatechol	M123T274	123.044	273.7	9.13494	C7H8O2	C06730	3.33694e+06	3.34736e+06	5.41	1.12254e+06	1.07745e+06	9.38	2.97	1.57	4.61976e-12	11.34	5.34247e-11	1.24651	neg	124.052	[M-H]-	Phenols	Benzenediols	Xenobiotics biodegradation and metabolism; Global and overview maps	452-86-8	HMDB0000873	BioDeepDB
Cyanuric acid	M128T362	128.009	361.6	9.56184	C3H3N3O3	C06554	1.02691e+07	9.92423e+06	5.3	9.70977e+06	9.66892e+06	4.01	1.06	0.08	0.0458674	1.34	0.0613067	0.679854	neg	129.017	[M-H]-	Triazines	1,3,5-triazines	Xenobiotics biodegradation and metabolism; Global and overview maps	108-80-5/504-19-8	HMDB0041861	BioDeepDB
Itaconic acid	M129T44	129.018	44.2	10.0761	C5H6O4	C00490	2.36977e+08	2.37977e+08	2.53	2.15738e+07	2.18165e+07	2.31	10.98	3.46	4.35661e-22	21.36	2.04325e-19	1.2567	neg	130.027	[M-H]-	Fatty Acyls	Fatty acids and conjugates	Carbohydrate metabolism; Global and overview maps	97-65-4/2964-00-3	HMDB0002092	BioDeepDB
Pyroglutamic acid	M129T46	129.037	46.4	1.33894	C5H7NO3	C01879	7.55564e+07	7.54431e+07	1.08	2.32101e+06	2.00609e+06	31.6	32.55	5.02	2.74622e-08	7.56	1.21507e-07	1.25127	neg	129.043	[M]-	Carboxylic acids and derivatives	Amino acids, peptides, and analogues	Metabolism of other amino acids; Global and overview maps	98-79-3	HMDB0000267	BioDeepDB
3-Methyl-2-oxovaleric acid	M129T80	129.054	79.8	10.2141	C6H10O3	C03465	3.30301e+06	3.3148e+06	1.68	257903	267268	8.78	12.81	3.68	1.83499e-10	9.74	1.38684e-09	1.25542	neg	130.063	[M-H]-	Keto acids and derivatives	Short-chain keto acids and derivatives		1460-34-0	HMDB0000491	MoNA
Glutaric acid	M131T47	131.034	47.2	0.218049	C5H8O4	C00489	8.3437e+06	8.55822e+06	5.72	1.40439e+06	1.49509e+06	14.09	5.94	2.57	5.14854e-09	8.29	2.7199e-08	1.24782	neg	132.042	[M-H]-	Carboxylic acids and derivatives	Dicarboxylic acids and derivatives	Lipid metabolism; Amino acid metabolism; Global and overview maps	110-94-1	HMDB0000661	BioDeepDB
L-Malic acid	M133T42	133.013	41.5	3.16453	C4H6O5	C00149	2.21517e+08	2.61428e+08	38.26	7.08621e+08	8.18741e+08	35.1	0.31	-1.68	0.000294679	3.53	0.000565768	1.03538	neg	134.022	[M-H]-	Hydroxy acids and derivatives	Beta hydroxy acids and derivatives	Cancer: overview; Chemical structure transformation maps; Signal transduction; Sensory system; Endocrine system; Excretory system; Carbohydrate metabolism; Cancer: specific types; Energy metabolism; Global and overview maps	97-67-6 / 6915-15-7	HMDB0000156	BioDeepDB
Phenyl acetate	M135T46_1	134.893	45.6	0.253926	C8H8O2	C00548	5.26092e+06	5.2626e+06	2.51	1.17976e+07	1.18311e+07	2.32	0.45	-1.17	1.8594e-16	15.73	8.72061e-15	1.255	neg	136.052	[M-H]-				122-79-2		BioDeepDB
2-Aminobenzoic acid	M136T152	136.039	151.8	10.2912	C7H7NO2	C00108	2.23806e+06	2.25761e+06	6.21	658720	607027	26.83	3.4	1.76	2.35561e-06	5.63	6.79864e-06	1.22058	neg	137.048	[M-H]-	Benzene and substituted derivatives	Benzoic acids and derivatives	Skeleton-based classification; Biosynthesis of other secondary metabolites; Xenobiotics biodegradation and metabolism; Amino acid metabolism; Chemical structure transformation maps; Global and overview maps	118-92-3	HMDB0001123	BioDeepDB
Gentisate aldehyde	M137T231	137.023	231.4	9.6626	C7H6O3	C05585	2.45966e+07	2.46937e+07	4.37	1.13651e+07	1.11037e+07	7.54	2.16	1.11	2.35426e-11	10.63	2.2281e-10	1.24321	neg	138.032	[M-H]-	Organooxygen compounds	Carbonyl compounds	Amino acid metabolism; Global and overview maps	1194-98-5	HMDB0004062	mzCloud
4-Hydroxyphenylethanol	M137T291	137.059	291.3	10.3897	C8H10O2	C06044	498889	501022	14.05	11823.1	13923.8	59.35	42.2	5.4	7.50482e-05	4.12	0.00016333	1.17714	neg	138.068	[M-H]-	Phenols	Tyrosols and derivatives	Amino acid metabolism; Global and overview maps	501-94-0	HMDB0004284	mzCloud
Urocanic acid	M137T54	137.034	54.1	11.8511	C6H6N2O2	C00785	3.26702e+06	3.19843e+06	7.02	277066	434809	90.47	11.79	3.56	0.00337223	2.47	0.00534919	1.01049	neg	138.043	[M-H]-	Azoles	Imidazoles	Amino acid metabolism; Global and overview maps	104-98-3	HMDB0000301	BioDeepDB
3-Hydroxybenzoic acid	M137T83	137.023	82.6	0.320812	C7H6O3	C00587	8.38016e+06	8.3607e+06	0.86	2.82853e+06	2.82887e+06	0.74	2.96	1.57	9.56584e-24	23.02	1.6151e-20	1.25681	neg	138.032	[M-H]-	Benzene and substituted derivatives	Benzoic acids and derivatives	Amino acid metabolism; Xenobiotics biodegradation and metabolism; Global and overview maps	99-06-9	HMDB0002466	BioDeepDB
4-Nitrophenol	M138T288	138.018	287.6	10.3175	C6H5NO3	C00870	6.77188e+06	6.67795e+06	7.8	6.12274e+06	6.23916e+06	7.59	1.11	0.15	0.0307041	1.51	0.0419696	0.725258	neg	139.027	[M-H]-	Phenols	Nitrophenols	Xenobiotics biodegradation and metabolism; Global and overview maps	100-02-7	HMDB0001232	BioDeepDB
6-Hydroxynicotinic acid	M138T93	138.018	93.4	10.3175	C6H5NO3	C01020	1.45352e+07	1.54916e+07	10.99	4.56945e+06	5.7646e+06	47.33	3.18	1.67	0.00221171	2.66	0.00362619	1.03037	neg	139.027	[M-H]-	Pyridines and derivatives	Pyridinecarboxylic acids and derivatives	Metabolism of cofactors and vitamins; Global and overview maps	5006-66-6	HMDB0002658	BioDeepDB
N-methyl-L-glutamic Acid	M142T48	142.049	47.8	6.40622	C6H11NO4	C01046	3.20287e+07	1.53122e+07	95.25	2.5133e+07	1.55473e+07	60.8	1.27	0.35	0.87764	0.06	0.89793	0.0572515	neg	161.069	[M-H2O-H]-	Carboxylic acids and derivatives	Amino acids, peptides, and analogues	Energy metabolism; Global and overview maps	35989-16-3/NA	HMDB0062660	BioDeepDB
Dimethylbenzimidazole	M145T226	145.037	226.2	17.2602	C9H10N2	C03114	660316	649467	10.72	235217	233943	3.31	2.81	1.49	3.38639e-08	7.47	1.46379e-07	1.2447	neg	146.084	[M-H]-	Benzimidazoles		Metabolism of cofactors and vitamins; Global and overview maps	582-60-5	HMDB0003701	BioDeepDB
L-Xylonate	M147T54	147.028	54.1	6.86938	C5H10O6	C05411	1.30714e+07	1.39778e+07	48.54	1.05841e+08	1.06622e+08	15.86	0.12	-3.02	0.000400569	3.4	0.000748308	1.11616	neg	166.048	[M-H2O-H]-	Carboxylic acids and derivatives	Alcohols and polyols	Carbohydrate metabolism		HMDB0060256	MetaDNA
7-Methyladenine	M148T84	148.061	83.8	10.9684	C6H7N5	C02241	8.20738e+06	7.78534e+06	9.51	532766	540712	10.58	15.41	3.95	1.91158e-15	14.72	6.32845e-14	1.25411	neg	149.07	[M-H]-	Imidazopyrimidines	Purines and purine derivatives		935-69-3	HMDB0011614	BioDeepDB
3,4-Dihydroxymandelaldehyde	M149T248	149.023	248.2	6.77744	C8H8O4	C05577	1.04503e+06	1.0496e+06	2.26	65685.3	72328.7	32.16	15.91	3.99	7.38621e-06	5.13	1.94493e-05	1.2212	neg	168.042	[M-H2O-H]-	Benzene and substituted derivatives	1-hydroxy-2-unsubstituted benzenoids	Amino acid metabolism; Global and overview maps	13023-73-9	HMDB0006242	MetaDNA
Tartaric acid	M149T42	149.008	41.6	9.55655	C4H6O6	C00898	1.74982e+06	1.94609e+06	29.75	1.80414e+07	1.77744e+07	4.61	0.1	-3.37	1.10437e-06	5.96	3.40135e-06	1.23561	neg	150.016	[M-H]-	Organooxygen compounds	Carbohydrates and carbohydrate conjugates	Carbohydrate metabolism; Global and overview maps	87-69-4/526-83-0	HMDB0000956	BioDeepDB
D-Xylose	M149T46	149.044	46.1	8.72224	C5H10O5	C00181	3.55768e+07	3.23418e+07	14.04	3.68554e+07	3.70923e+07	2.42	0.97	-0.05	0.437275	0.36	0.489651	0.292319	neg	150.053	[M-H]-	Organooxygen compounds	Carbohydrates and carbohydrate conjugates	Carbohydrate metabolism; Membrane transport; Global and overview maps	58-86-6	HMDB0000098	BioDeepDB
Pyridoxine	M150T122	150.054	122.1	6.73089	C8H11NO3	C00314	6.58463e+06	6.58562e+06	1.85	126418	123553	9.52	52.09	5.7	7.62422e-12	11.12	8.30499e-11	1.25632	neg	169.074	[M-H2O-H]-	Pyridines and derivatives	Pyridoxines	Metabolism of cofactors and vitamins; Global and overview maps	65-23-6	HMDB0000239	MoNA
Mandelic acid	M151T153	151.038	152.6	5.34084	C8H8O3	C01984	9.24231e+06	9.23609e+06	1.36	2.40833e+06	2.42182e+06	1.93	3.84	1.94	5.19991e-21	20.28	1.29111e-18	1.2566	neg	152.047	[M-H]-	Benzene and substituted derivatives		Xenobiotics biodegradation and metabolism; Global and overview maps	90-64-2 / 17199-29-0	HMDB0000703	BioDeepDB
3,4-Dihydroxyphenylglycol	M151T233	151.038	232.7	8.01121	C8H10O4	C05576	1.13476e+07	9.92567e+06	35.92	5.88655e+06	6.75899e+06	34.09	1.93	0.95	0.00382092	2.42	0.00600338	0.902374	neg	170.058	[M-H2O-H]-	Phenols	Benzenediols	Amino acid metabolism; Global and overview maps	28822-73-3 / 3343-19-9	HMDB0000318	BioDeepDB
Xanthine	M151T70	151.025	70.1	9.93216	C5H4N4O2	C00385	2.28649e+06	2.58259e+06	32.57	85011.6	80586.7	9.58	26.9	4.75	3.07382e-06	5.51	8.65262e-06	1.22567	neg	152.033	[M-H]-	Imidazopyrimidines	Purines and purine derivatives	Chemical structure transformation maps; Biosynthesis of other secondary metabolites; Global and overview maps; Nucleotide metabolism	69-89-6	HMDB0000292	BioDeepDB
Dopamine	M152T132	152.07	132	13.1519	C8H11NO2	C03758	1.74384e+06	1.87557e+06	17.69	48063.7	46329.3	29.03	36.28	5.18	6.39748e-12	11.19	7.14385e-11	1.24592	neg	153.079	[M-H]-	Phenols	Benzenediols	Nervous system; Signal transduction; Digestive system; Endocrine system; Neurodegenerative disease; Biosynthesis of other secondary metabolites; Signaling molecules and interaction; Amino acid metabolism; Substance dependence; Cellular community - eukaryotes; Chemical structure transformation maps; Global and overview maps	62-31-7/51-61-6	HMDB0000073	BioDeepDB
Ribitol	M152T228	152.07	227.6	11.8366	C5H12O5	C00474	1.43691e+06	1.37333e+06	12.5	20511.6	18865.7	31.72	70.05	6.13	1.69199e-09	8.77	1.0059e-08	1.25018	neg	152.069	[M]-	Organooxygen compounds	Carbohydrates and carbohydrate conjugates	Carbohydrate metabolism; Metabolism of cofactors and vitamins; Global and overview maps	488-81-3	HMDB0000508	BioDeepDB
Aminosalicylic Acid	M152T311	152.034	311.1	9.86623	C7H7NO3	C02518	1.915e+07	1.93161e+07	4	4.69411e+06	4.70093e+06	8.99	4.08	2.03	7.85996e-14	13.1	1.49783e-12	1.25165	neg	153.043	[M-H]-	Benzene and substituted derivatives	Benzoic acids and derivatives		65-49-6	HMDB0014378	BioDeepDB
3-Amino-4-hydroxybenzoate	M152T47	152.034	47.5	3.29772	C7H7NO3	C12115	1.86194e+07	1.85319e+07	1.28	217797	214066	14.08	85.49	6.42	1.2889e-10	9.89	1.00936e-09	1.2559	neg	153.043	[M-H]-			Biosynthesis of other secondary metabolites; Global and overview maps	1571-72-8		BioDeepDB
3-Hydroxyanthranilic acid	M152T72_1	152.034	72.3	3.49564	C7H7NO3	C00632	1.48264e+07	1.50226e+07	4.63	1.08883e+07	1.07357e+07	3.95	1.36	0.45	1.5289e-08	7.82	7.24296e-08	1.21632	neg	153.043	[M-H]-	Benzene and substituted derivatives	Benzoic acids and derivatives	Amino acid metabolism; Xenobiotics biodegradation and metabolism; Global and overview maps	548-93-6	HMDB0001476	BioDeepDB
2-Pyrocatechuic acid	M153T208	153.018	207.8	4.49642	C7H6O4	C00196	7.56667e+07	7.2393e+07	13.53	1.71704e+06	1.78734e+06	15.64	44.07	5.46	5.20516e-15	14.28	1.51586e-13	1.25358	neg	154.027	[M-H]-	Benzene and substituted derivatives	Benzoic acids and derivatives	Chemical structure transformation maps; Xenobiotics biodegradation and metabolism; Global and overview maps; Metabolism of terpenoids and polyketides	303-38-8	HMDB0000397	BioDeepDB
Protocatechuic acid	M153T49	153.018	48.7	3.90032	C7H6O4	C00230	1.97414e+07	1.98958e+07	5.81	1.00347e+06	963342	20.81	19.67	4.3	3.78896e-09	8.42	2.06497e-08	1.25124	neg	154.027	[M-H]-	Benzene and substituted derivatives	Benzoic acids and derivatives	Chemical structure transformation maps; Xenobiotics biodegradation and metabolism; Global and overview maps; Metabolism of terpenoids and polyketides	99-50-3	HMDB0001856	BioDeepDB
Gentisic acid	M153T81	153.065	81.4	11.813	C7H6O4	C00628	5.86289e+06	3.05345e+06	80.42	1.36266e+07	1.42731e+07	36.95	0.43	-1.22	0.0194572	1.71	0.0273992	0.771896	neg	154.027	[M-H]-	Benzene and substituted derivatives	Benzoic acids and derivatives	Amino acid metabolism; Xenobiotics biodegradation and metabolism; Global and overview maps	490-79-9	HMDB0000152	BioDeepDB
3-Indoleacetonitrile	M156T72	156.064	72.2	28.8343	C10H8N2	C02938	8.369e+06	8.24954e+06	12.6	2.38208e+06	2.28248e+06	12.8	3.51	1.81	2.40709e-10	9.62	1.75936e-09	1.23668	neg	156.069	[M]-	Indoles and derivatives	Indoles	Amino acid metabolism; Global and overview maps	771-51-7	HMDB0006524	BioDeepDB
Allantoin	M157T52	157.035	52.5	11.4624	C4H6N4O3	C01551	4.1759e+07	4.21428e+07	3.21	1.74891e+06	796763	81.34	23.88	4.58	5.42581e-05	4.27	0.000120984	1.18872	neg	158.044	[M-H]-	Azoles	Imidazoles		97-59-6	HMDB0000462	BioDeepDB
D-Alanyl-D-alanine	M159T49	159.076	48.9	10.6867	C6H12N2O3	C00993	1.54227e+06	1.88909e+06	54.11	1.5537e+07	1.56475e+07	7.69	0.1	-3.33	0.000148026	3.83	0.000302649	1.16035	neg	160.085	[M-H]-	Carboxylic acids and derivatives	Amino acids, peptides, and analogues	Glycan biosynthesis and metabolism; Global and overview maps; Drug resistance: antimicrobial	923-16-0	HMDB0003459	BioDeepDB
Oxoadipic acid	M159T76	158.977	76.1	1.52433	C6H8O5	C00322	1.28855e+08	1.25921e+08	5.34	7.51625e+06	7.56905e+06	8.3	17.14	4.1	1.56052e-17	16.81	1.10705e-15	1.25568	neg	160.037	[M-H]-	Keto acids and derivatives	Medium-chain keto acids and derivatives	Energy metabolism; Amino acid metabolism; Global and overview maps	3184-35-8	HMDB0000225	BioDeepDB
3-Hydroxymethylglutaric acid	M161T42	161.043	41.6	9.62509	C6H10O5	C03761	1.7102e+07	1.6236e+07	40.13	9.79973e+06	1.02684e+07	52.52	1.75	0.8	0.0645955	1.19	0.0843489	0.636851	neg	162.053	[M-H]-	Fatty Acyls	Fatty acids and conjugates		503-49-1	HMDB0000355	BioDeepDB
D-Mannose	M161T55	161.043	54.8	9.37635	C6H12O6	C00159	9.47667e+07	9.36232e+07	4.16	9.6396e+07	9.50867e+07	9.64	0.98	-0.02	0.729623	0.14	0.767632	0.127767	neg	180.063	[M-H2O-H]-	Organooxygen compounds	Carbohydrates and carbohydrate conjugates	Membrane transport; Transport and catabolism; Carbohydrate metabolism; Immune system; Global and overview maps	3458-28-4 / 3458-28-4 31103-86-3 / 530-26-7	HMDB0000169	BioDeepDB
trans-2-Hydroxycinnamate	M163T235	163.038	235.1	10.5742	C9H8O3	C01772	5.65947e+06	5.42562e+06	35.55	547333	555605	3.96	10.34	3.37	6.98043e-06	5.16	1.84556e-05	1.2205	neg	164.047	[M-H]-	Cinnamic acids and derivatives	Hydroxycinnamic acids and derivatives	Amino acid metabolism; Biosynthesis of other secondary metabolites; Global and overview maps	c("614-60-8", "583-17-5")	HMDB0002641	mzCloud
trans-3-Hydroxycinnamate	M163T72	163.04	72.2	1.3739	C9H8O3	C12621	7.24653e+06	7.19347e+06	4.49	166220	156497	24.35	43.6	5.45	3.7458e-09	8.43	2.04409e-08	1.25286	neg	164.047	[M-H]-	Cinnamic acids and derivatives	Hydroxycinnamic acids and derivatives	Amino acid metabolism; Global and overview maps	c("14755-02-3", "588-30-7")	HMDB0001713	mzCloud
Epinephrine	M164T257	164.07	256.9	7.37491	C9H13NO3	C00788	5.07239e+06	4.90288e+06	7.57	220930	221246	0.87	22.96	4.52	1.95405e-11	10.71	1.91592e-10	1.25633	neg	183.089	[M-H2O-H]-	Phenols	Benzenediols	Circulatory system; Signal transduction; Endocrine system; Signaling molecules and interaction; Amino acid metabolism; Cellular community - prokaryotes; Global and overview maps	51-43-4	HMDB0000068	MoNA
Homovanillin	M165T225	165.054	225.1	11.6567	C9H10O3	C05581	7.00345e+06	6.70456e+06	19.71	844633	836060	6.95	8.29	3.05	3.50621e-09	8.46	1.92705e-08	1.24816	neg	166.063	[M-H]-	Benzene and substituted derivatives	1-hydroxy-2-unsubstituted benzenoids	Amino acid metabolism; Global and overview maps	5703-24-2	HMDB0005175	MetaDNA
Terephthalate	M165T295	165.018	294.6	10.4474	C8H6O4	C06337	6.93673e+06	6.00678e+06	28.74	5.70977e+06	5.14452e+06	35.97	1.21	0.28	0.241689	0.62	0.286306	0.42083	neg	166.027	[M-H]-	Benzene and substituted derivatives	Benzoic acids and derivatives	Xenobiotics biodegradation and metabolism; Global and overview maps	c("100-21-0", "3198-30-9")	HMDB0002428	mzCloud
3-(2-Hydroxyphenyl)propanoic acid	M165T306	165.054	305.6	5.5994	C9H10O3	C01198	2.16435e+06	1.95671e+06	47.73	210699	192109	31.33	10.27	3.36	7.0237e-08	7.15	2.79031e-07	1.20431	neg	166.063	[M-H]-	Phenylpropanoic acids		Amino acid metabolism; Xenobiotics biodegradation and metabolism; Global and overview maps	495-78-3	HMDB0033752	BioDeepDB
3-Methylxanthine	M165T412	165.039	412.3	10.9074	C6H6N4O2	C16357	1.35506e+07	1.319e+07	18.65	7.26164e+06	5.80916e+06	73.51	1.87	0.9	0.0171563	1.77	0.0243418	0.842044	neg	166.049	[M-H]-	Imidazopyrimidines	Purines and purine derivatives	Biosynthesis of other secondary metabolites; Global and overview maps	1076-22-8	HMDB0001886	BioDeepDB
1-Methylxanthine	M166T212	166.049	212.1	0	C6H6N4O2	C16358	2.96434e+07	2.4094e+07	53.94	1.44495e+07	1.42889e+07	6.01	2.05	1.04	0.00508328	2.29	0.00781801	0.970804	neg	166.049	[M]-	Imidazopyrimidines	Purines and purine derivatives	Biosynthesis of other secondary metabolites; Global and overview maps	6136-37-4	HMDB0010738	mzCloud
3-Methoxyanthranilate	M166T250	166.049	250.2	10.9847	C8H9NO3	C05831	1.13679e+07	1.13083e+07	1.08	119618	115375	24.57	95.03	6.57	2.44258e-09	8.61	1.40369e-08	1.25437	neg	167.058	[M-H]-	Benzene and substituted derivatives	Benzoic acids and derivatives	Amino acid metabolism	3177-80-8	HMDB0060374	BioDeepDB
7-Methylxanthine	M166T267	166.049	267.3	0	C6H6N4O2	C16353	7.69077e+06	7.78641e+06	10.3	1.84256e+06	694643	99.26	4.17	2.06	0.00507254	2.29	0.00780576	0.975957	neg	166.049	[M]-	Imidazopyrimidines	Purines and purine derivatives	Biosynthesis of other secondary metabolites; Global and overview maps	552-62-5	HMDB0001991	mzCloud
3,4-Dihydroxybenzeneacetic acid	M167T263	167.033	263.2	9.57892	C8H8O4	C01161	4.04849e+07	3.95856e+07	5.96	1.08045e+07	1.17741e+07	28.99	3.75	1.91	0.000143192	3.84	0.000293903	1.15897	neg	168.042	[M-H]-	Phenols	Benzenediols	Substance dependence; Amino acid metabolism; Nervous system; Global and overview maps	102-32-9	HMDB0001336	BioDeepDB
Norepinephrine	M168T161	168.065	161.2	11.4076	C8H11NO3	C00547	2.38417e+06	2.35184e+06	5.7	421150	467045	50.96	5.66	2.5	0.000414885	3.38	0.000771806	1.12525	neg	169.074	[M-H]-	Phenols	Benzenediols	Circulatory system; Nervous system; Signal transduction; Sensory system; Endocrine system; Digestive system; Environmental adaptation; Signaling molecules and interaction; Amino acid metabolism; Cellular community - eukaryotes; Cellular community - prokaryotes; Global and overview maps	51-41-2	HMDB0000216	MoNA
Uric acid	M168T73	168.029	72.6	1.78541	C5H4N4O3	C00366	1.67455e+06	1.62676e+06	7.81	112129	111198	11.61	14.93	3.9	1.54438e-15	14.81	5.3433e-14	1.25419	neg	168.028	[M]-	Imidazopyrimidines	Purines and purine derivatives	Global and overview maps; Nucleotide metabolism; Digestive system	69-93-2	HMDB0000289	BioDeepDB
Gallic acid	M169T47	169.012	47	10.2003	C7H6O5	C01424	1.38375e+07	1.52457e+07	22.32	136005	130249	14.55	101.74	6.67	6.36972e-14	13.2	1.27123e-12	1.25187	neg	170.022	[M-H]-	Benzene and substituted derivatives	1-hydroxy-2-unsubstituted benzenoids	Chemical structure transformation maps; Xenobiotics biodegradation and metabolism; Global and overview maps	149-91-7	HMDB0005807	MetaDNA
N-Isopropylammelide	M170T72_2	170.08	72.1	0	C6H10N4O2	C06553	4.74214e+06	5.05295e+06	20.4	5.38887e+06	5.28144e+06	5.25	0.88	-0.18	0.125782	0.9	0.156474	0.566636	neg	170.08	[M]-	Azacyclic compounds	1,3,5-triazines	Xenobiotics biodegradation and metabolism; Global and overview maps	35200-63-6		MetaDNA
N-Acetylleucine	M172T73	172.096	73	11.0403	C8H15NO3	C02710	7.21038e+06	7.0213e+06	6.42	526672	528417	18.42	13.69	3.78	2.02367e-09	8.69	1.17576e-08	1.25077	neg	173.105	[M-H]-	Carboxylic acids and derivatives	Amino acids, peptides, and analogues		1188-21-2	HMDB0011756	BioDeepDB
Shikimic acid	M173T116	173.044	115.6	10.5407	C7H10O5	C00493	6.03899e+06	6.45805e+06	19.12	5.74632e+06	5.7142e+06	20.41	1.05	0.07	0.65526	0.18	0.699432	0.164972	neg	174.053	[M-H]-	Organooxygen compounds	Alcohols and polyols	Chemical structure transformation maps; Amino acid metabolism; Global and overview maps	138-59-0	HMDB0003070	MoNA
1H-Indole-3-acetamide	M173T277	173.07	276.7	6.14303	C10H10N2O	C02693	4.17555e+06	4.20395e+06	2.02	3.96999e+06	3.92673e+06	3.56	1.05	0.07	0.00616142	2.21	0.00936417	0.86927	neg	174.079	[M-H]-	Indoles and derivatives	Indoles	Amino acid metabolism; Global and overview maps	879-37-8	HMDB0029739	BioDeepDB
N-Acetylornithine	M173T52	173.091	52.1	11.1155	C7H14N2O3	C00437	3.27551e+06	3.32843e+06	5.69	2.63364e+07	2.66665e+07	4.91	0.12	-3.01	2.90519e-17	16.54	1.858e-15	1.2555	neg	174.1	[M-H]-	Carboxylic acids and derivatives	Amino acids, peptides, and analogues	Amino acid metabolism; Global and overview maps	6205-08-9/2185-16-2	HMDB0003357	BioDeepDB
L-Arginine	M174T60	174.106	60.3	2.95965	C6H14N4O2	C00062	2.82856e+06	2.79293e+06	2.96	1.72998e+06	1.74181e+06	2.53	1.64	0.71	3.16532e-13	12.5	5.19163e-12	1.25026	neg	174.112	[M]-	Carboxylic acids and derivatives	Amino acids, peptides, and analogues	Cancer: overview; Membrane transport; Neurodegenerative disease; Biosynthesis of other secondary metabolites; Translation; Amino acid metabolism; Chemical structure transformation maps; Infectious disease: parasitic; Global and overview maps	74-79-3	HMDB0000517	BioDeepDB
Guanidinosuccinic acid	M175T241	174.954	240.8	3.93365	C5H9N3O4	C03139	2.19165e+06	2.07581e+06	47.11	4.01731e+06	3.09383e+06	54.55	0.55	-0.87	0.0533867	1.27	0.0706411	0.661483	neg	175.059	[M]-	Carboxylic acids and derivatives	Amino acids, peptides, and analogues		6133-30-8	HMDB0003157	BioDeepDB
N-Acetyl-L-aspartic acid	M175T45_1	175.045	44.9	15.9956	C6H9NO5	C01042	6.84631e+06	6.86984e+06	2.51	1.04076e+07	1.04281e+07	2.92	0.66	-0.6	1.87532e-12	11.73	2.43561e-11	1.24793	neg	175.048	[M]-	Carboxylic acids and derivatives	Amino acids, peptides, and analogues	Amino acid metabolism; Global and overview maps	997-55-7	HMDB0000812	MetaDNA
D-Glucurono-6,3-lactone	M175T47	175.023	47.4	10.2844	C6H8O6	C02670	1.16402e+07	1.17774e+07	5.17	8.30156e+06	9.48499e+06	43.67	1.4	0.49	0.244785	0.61	0.289585	0.438321	neg	176.032	[M-H]-	Furofurans	Isosorbides	Carbohydrate metabolism; Global and overview maps	32449-92-6	HMDB0006355	BioDeepDB
N-Formyl-L-methionine	M176T251	176.034	251.4	29.5398	C6H11NO3S	C03145	2.27124e+06	2.20505e+06	14.68	16388.3	5255.45	186.34	138.59	7.11	1.00478e-05	5	2.57588e-05	1.21494	neg	177.046	[M-H]-	Carboxylic acids and derivatives	Amino acids, peptides, and analogues	Amino acid metabolism	4289-98-9	HMDB0001015	BioDeepDB
Pyrophosphate	M177T44	176.934	43.6	11.3037	H4P2O7	C00013	3.91111e+06	4.15018e+06	27.4	32705.5	31007.8	40.69	119.59	6.9	2.7558e-11	10.56	2.55934e-10	1.24289	neg	177.943	[M-H]-	Non-metal oxoanionic compounds	Non-metal pyrophosphates	Energy metabolism; Neurodegenerative disease	14000-31-8/2466-09-3	HMDB0000250	BioDeepDB
Gluconolactone	M177T54	177.038	54	11.4325	C6H10O6	C00198	6.56888e+07	6.56874e+07	6.41	1.37065e+06	1.31286e+06	7.46	47.93	5.58	3.27196e-19	18.49	4.00318e-17	1.25627	neg	178.048	[M-H]-	Organooxygen compounds	Carbohydrates and carbohydrate conjugates	Carbohydrate metabolism; Global and overview maps	90-80-2	HMDB0000150	BioDeepDB
Phenacemide	M177T79	177.065	79.4	10.8661	C9H10N2O2	C07428	1.27087e+06	1.16356e+06	21.39	77496	67255.8	27	16.4	4.04	2.08948e-11	10.68	2.02155e-10	1.24347	neg	178.074	[M-H]-	Benzene and substituted derivatives	Phenylacetamides		63-98-9	HMDB0015253	BioDeepDB
Hippurate	M178T256	178.049	255.6	10.806	C9H9NO3	C01586	9.21864e+06	8.06273e+06	42.37	2.63325e+06	2.62265e+06	3.58	3.5	1.81	0.000302571	3.52	0.00057842	1.13698	neg	179.058	[M-H]-	Benzene and substituted derivatives	Benzoic acids and derivatives	Amino acid metabolism; Global and overview maps	495-69-2	HMDB0000714	mzCloud
Isoxanthopterin	M179T213	179.044	213.4	0	C6H5N5O2	C03975	602739	560789	21.11	42192.6	31039.3	61.32	14.29	3.84	7.68046e-07	6.11	2.45136e-06	1.21885	neg	179.044	[M]-	Pteridines and derivatives	Pterins and derivatives		529-69-1	HMDB0000704	mzCloud
4-Hydroxyphenylpyruvic acid	M179T240	179.033	240.2	11.1711	C9H8O4	C01179	5.13428e+06	5.05525e+06	22.09	2.92944e+06	2.75812e+06	18.22	1.75	0.81	0.000216233	3.67	0.000426206	1.04677	neg	180.042	[M-H]-	Benzene and substituted derivatives	Phenylpyruvic acid derivatives	Metabolism of cofactors and vitamins; Biosynthesis of other secondary metabolites; Metabolism of terpenoids and polyketides; Amino acid metabolism; Chemical structure transformation maps; Global and overview maps	156-39-8	HMDB0000707	BioDeepDB
Caffeate	M179T282	179.033	282.3	4.50918	C9H8O4	C01197	1.27414e+07	9.84385e+06	47.03	2.23245e+06	2.02318e+06	22.68	5.71	2.51	5.24352e-07	6.28	1.73387e-06	1.18303	neg	180.042	[M-H]-			Chemical structure transformation maps; Biosynthesis of other secondary metabolites; Global and overview maps	501-16-6 / 331-39-5		BioDeepDB
myo-Inositol	M179T47	179.054	46.9	2.89308	C6H12O6	C00137	2.42293e+08	2.78392e+08	29	2.02675e+08	2.01578e+08	3.02	1.2	0.26	0.299448	0.52	0.348537	0.390878	neg	180.063	[M-H]-	Organooxygen compounds	Alcohols and polyols	Membrane transport; Signal transduction; Carbohydrate metabolism; Biosynthesis of other secondary metabolites; Global and overview maps	87-89-8 / 87-9-8	HMDB0000211	BioDeepDB
L-Gulose	M179T63	179.054	63.4	10.6113	C6H12O6	C15923	2.34894e+07	2.4867e+07	16.94	4.0916e+06	3.21564e+06	57.6	5.74	2.52	2.1419e-07	6.67	7.68788e-07	1.19349	neg	180.063	[M-H]-	Organooxygen compounds	Carbohydrates and carbohydrate conjugates	Carbohydrate metabolism	6027-89-0	HMDB0012326	BioDeepDB
Beta-Tyrosine	M180T257	180.065	256.8	10.5518	C9H11NO3	C04368	3.22366e+08	3.24165e+08	2.65	694139	286091	103.4	464.41	8.86	1.13591e-06	5.94	3.49212e-06	1.23772	neg	181.074	[M-H]-	Carboxylic acids and derivatives	Amino acids, peptides, and analogues	Amino acid metabolism		HMDB0003831	BioDeepDB
Theophylline	M180T315	180.065	315.1	0.555356	C7H8N4O2	C07130	1.00733e+07	1.07116e+07	37.37	1.57446e+06	1.57149e+06	10.88	6.4	2.68	0.000342512	3.47	0.000648315	1.12471	neg	180.065	[M]-	Imidazopyrimidines	Purines and purine derivatives	Chemical structure transformation maps; Biosynthesis of other secondary metabolites; Global and overview maps	58-55-9	HMDB0001889	BioDeepDB
L-Tyrosine	M180T72_2	180.064	72.1	7.63519	C9H11NO3	C00082	1.20683e+07	1.21064e+07	6.85	326521	311733	12.51	36.96	5.21	5.60896e-17	16.25	3.28825e-15	1.25537	neg	181.074	[M-H]-	Carboxylic acids and derivatives	Amino acids, peptides, and analogues	Cancer: overview; Metabolism of cofactors and vitamins; Metabolism of other amino acids; Chemical structure transformation maps; Nervous system; Endocrine system; Digestive system; Neurodegenerative disease; Biosynthesis of other secondary metabolites; Translation; Metabolism of terpenoids and polyketides; Amino acid metabolism; Substance dependence; Energy metabolism; Global and overview maps	60-18-4	HMDB0000158	BioDeepDB
2',6'-Dihydroxy-4'-methoxyacetophenone	M181T283	181.049	283.4	9.52229	C9H10O4	C10680	2.6041e+06	2.68719e+06	10.01	4.57497e+06	4.57645e+06	3.65	0.57	-0.81	1.22144e-06	5.91	3.73195e-06	1.21981	neg	182.058	[M-H]-	Organooxygen compounds	Carbonyl compounds		7507-89-3	HMDB0029646	MoNA
Hydroxyphenyllactic acid	M181T306	181.049	305.7	9.94207	C9H10O4	C03672	3.41432e+07	3.38549e+07	2.47	2.97339e+06	2.93373e+06	2.28	11.48	3.52	2.65882e-22	21.58	1.40286e-19	1.25673	neg	182.058	[M-H]-	Phenylpropanoic acids			306-23-0	HMDB0000755	BioDeepDB
Mannitol	M181T50	181.07	50.4	2.35336	C6H14O6	C00392	5.87229e+07	4.70421e+07	41.45	1.40347e+07	1.38704e+07	5.1	4.18	2.06	3.8367e-05	4.42	8.77286e-05	1.19079	neg	182.079	[M-H]-	Organooxygen compounds	Carbohydrates and carbohydrate conjugates	Carbohydrate metabolism; Membrane transport; Global and overview maps	69-65-8	HMDB0000765	BioDeepDB
Homovanillate	M181T83	181.049	82.9	6.20825	C9H10O4	C05582	1.63319e+06	1.67378e+06	18.14	1.71792e+06	1.89051e+06	21.39	0.95	-0.07	0.699587	0.16	0.739626	0.142256	neg	182.058	[M-H]-	Phenols	Methoxyphenols	Amino acid metabolism; Nervous system; Global and overview maps	306-08-1	HMDB0000118	mzCloud
4-Pyridoxic acid	M182T72_1	182.044	72.2	12.085	C8H9NO4	C00847	1.1417e+07	9.27847e+06	46.13	1.09118e+07	1.07511e+07	4.03	1.05	0.07	0.822342	0.08	0.849512	0.0850988	neg	183.053	[M-H]-	Pyridines and derivatives	Pyridinecarboxylic acids and derivatives	Metabolism of cofactors and vitamins; Global and overview maps	82-82-6	HMDB0000017	BioDeepDB
2,4-Dinitrophenol	M183T235	183.003	234.7	11.0599	C6H4N2O5	C02496	1.20829e+07	1.25648e+07	16.02	4.12046e+06	4.1953e+06	4.62	2.93	1.55	2.43342e-06	5.61	6.99453e-06	1.22276	neg	184.012	[M-H]-	Textile Chemicals/Auxiliary/Dyes; Pesticides/Herbicides; Industrial Chemicals; Endogenous Metabolites			51-28-5		mzCloud
3,4-Dihydroxymandelic acid	M183T82	183.028	81.8	3.98314	C8H8O5	C05580	2.10891e+06	1.9651e+06	18.14	2.19263e+06	1.99318e+06	17.02	0.96	-0.06	0.667977	0.18	0.711374	0.158677	neg	184.037	[M-H]-			Amino acid metabolism; Global and overview maps	14883-87-5	HMDB0001866	BioDeepDB
2-Keto-6-acetamidocaproate	M187T302	187.086	301.8	6.41421	C8H13NO4	C05548	1199803	1.27113e+06	14.65	1.09272e+06	1.10573e+06	8.23	1.1	0.13	0.227913	0.64	0.271221	0.432746	neg	187.084	[M]-	Carboxylic acids and derivatives	Alpha-keto acids and derivatives	Amino acid metabolism; Global and overview maps	59403-50-8	HMDB0012150	MetaDNA
N6-Acetyl-L-lysine	M187T66_1	187.107	66.4	10.1546	C8H16N2O3	C02727	2.1633e+06	2.10003e+06	22.89	3.48879e+06	3.97929e+06	39.52	0.62	-0.69	0.0778394	1.11	0.100462	0.611626	neg	188.116	[M-H]-	Carboxylic acids and derivatives	Amino acids, peptides, and analogues	Amino acid metabolism; Global and overview maps	692-04-6	HMDB0000206	BioDeepDB
N-Acetylglutamic acid	M188T47	188.054	47.5	6.17948	C7H11NO5	C00624	1.48779e+07	1.54571e+07	27.85	7.53908e+07	5.2904e+07	58.36	0.2	-2.34	9.42539e-06	5.03	2.42811e-05	1.13576	neg	189.064	[M-H]-	Carboxylic acids and derivatives	Amino acids, peptides, and analogues	Amino acid metabolism; Global and overview maps	1188-37-0	HMDB0001138	BioDeepDB
L-Kynurenine	M189T79	189.065	79.1	10.1024	C10H12N2O3	C00328	1.87635e+06	1.85936e+06	5.34	800606	246341	185.88	2.34	1.23	0.00687946	2.16	0.0103652	0.952489	neg	208.085	[M-H2O-H]-	Organooxygen compounds	Carbonyl compounds	Amino acid metabolism; Infectious disease: parasitic; Global and overview maps	2922-83-0/343-65-7	HMDB0000684	BioDeepDB
Citric acid	M191T33	190.926	32.5	8.92418	C6H8O7	C00158	1.15796e+06	1.32217e+06	35.42	8830.12	7463.11	52.27	131.14	7.03	4.66341e-11	10.33	4.06678e-10	1.24163	neg	192.027	[M-H]-	Carboxylic acids and derivatives	Tricarboxylic acids and derivatives	Cancer: overview; Chemical structure transformation maps; Signal transduction; Sensory system; Endocrine system; Carbohydrate metabolism; Biosynthesis of other secondary metabolites; Metabolism of terpenoids and polyketides; Amino acid metabolism; Energy metabolism; Global and overview maps	77-92-9 / 126-44-3	HMDB0000094	BioDeepDB
Quinate	M192T298	192.064	297.9	5.20659	C7H12O6	C00296	2.60785e+06	2.68733e+06	8.98	127134	128435	16.77	20.51	4.36	3.09008e-14	13.51	6.81108e-13	1.2524	neg	192.063	[M]-			Amino acid metabolism; Global and overview maps	77-95-2		BioDeepDB
Methyl beta-D-galactoside	M193T46	193.07	46.4	6.21094	C7H14O6	C03619	2.00379e+06	1.99624e+06	16.28	2.07921e+07	2.07903e+07	2.1	0.1	-3.38	1.61228e-08	7.79	7.59959e-08	1.25148	neg	194.079	[M-H]-			Membrane transport	1824-94-8		BioDeepDB
2-Dehydro-L-idonate	M194T177	194.044	177.2	6.18421	C6H10O7	C15673	3.02346e+06	2.97197e+06	4.8	1.33642e+06	1.28581e+06	7.84	2.26	1.18	1.93226e-11	10.71	1.89677e-10	1.24364	neg	194.043	[M]-	Carboxylic acids and derivatives	Alcohols and polyols		526-98-7/342385-52-8		MetaDNA
5-Keto-D-gluconate	M194T221	194.044	221.4	6.18421	C6H10O7	C01062	2.22537e+06	2.02959e+06	20.52	144611	140074	7	15.39	3.94	1.37741e-09	8.86	8.39576e-09	1.25091	neg	194.043	[M]-	Carboxylic acids and derivatives	Alcohols and polyols		3470-36-8	HMDB0011731	MetaDNA
Caffeine	M194T282	194.081	281.8	0.51525	C8H10N4O2	C07481	1.12596e+07	1.03017e+07	16.43	441550	443829	2.61	25.5	4.67	1.6271e-09	8.79	9.70743e-09	1.25409	neg	194.08	[M]-	Imidazopyrimidines	Purines and purine derivatives	Chemical structure transformation maps; Biosynthesis of other secondary metabolites; Global and overview maps	58-08-2	HMDB0001847	mzCloud
Gluconic acid	M195T46	195.049	45.7	7.28985	C6H12O7	C00257	1.13544e+08	1.19019e+08	9.2	627151	648171	20.68	181.05	7.5	2.92168e-16	15.53	1.30502e-14	1.25485	neg	196.058	[M-H]-	Organooxygen compounds	Carbohydrates and carbohydrate conjugates	Carbohydrate metabolism; Global and overview maps	526-95-4	HMDB0000625	BioDeepDB
Tryptophan	M203T301	203.08	301.4	10.9513	C11H12N2O2	C00806	2.09196e+06	1.76679e+06	32.94	91516.1	81797.9	28.68	22.86	4.51	1.81846e-10	9.74	1.37558e-09	1.23768	neg	204.09	[M-H]-	Carboxylic acids and derivatives	Amino acids, peptides, and analogues		54-12-6	HMDB0013209	mzCloud
Indolelactate	M204T323	204.065	322.8	9.42838	C11H11NO3	C02043	4.29602e+06	4.2853e+06	4.34	287869	289637	7.82	14.92	3.9	7.40875e-18	17.13	5.90044e-16	1.25581	neg	205.074	[M-H]-	Indoles and derivatives	Indolyl carboxylic acids and derivatives		1821-52-9	HMDB0000671	mzCloud
N-Acetyl-L-phenylalanine	M206T306	206.08	306	5.26508	C11H13NO3	C03519	2.25442e+06	2.32216e+06	36.3	45343.6	44308.2	18.64	49.72	5.64	2.06817e-07	6.68	7.45494e-07	1.23479	neg	207.089	[M-H]-	Carboxylic acids and derivatives	Amino acids, peptides, and analogues	Amino acid metabolism; Global and overview maps	2018-61-3	HMDB0000512	BioDeepDB
N-Acetyl-D-phenylalanine	M206T52	206.08	51.7	12.2475	C11H13NO3	C05620	1.66067e+06	1.98093e+06	54.81	1.02624e+07	7.51828e+06	36.69	0.16	-2.63	8.91635e-05	4.05	0.000190997	1.07747	neg	207.089	[M-H]-	Benzene and substituted derivatives	Amino acids, peptides, and analogues	Amino acid metabolism; Global and overview maps	10172-89-1		MetaDNA
Sinapyl alcohol	M209T343	209.08	343.5	11.0006	C11H14O4	C02325	2.51177e+06	2.49681e+06	3.74	786412	796619	2.77	3.19	1.68	1.08753e-16	15.96	5.77415e-15	1.25515	neg	210.089	[M-H]-	Phenols	Methoxyphenols	Chemical structure transformation maps; Biosynthesis of other secondary metabolites; Global and overview maps	537-33-7	HMDB0013070	BioDeepDB
Pantothenic acid	M218T53	218.101	53.2	8.63656	C9H17NO5	C00864	4.21177e+06	4.23933e+06	2.06	1.11581e+06	1.13432e+06	8.25	3.77	1.92	2.572e-09	8.59	1.46708e-08	1.25243	neg	219.111	[M-H]-	Alcohols and polyols	Polyols	Metabolism of cofactors and vitamins; Metabolism of other amino acids; Global and overview maps; Digestive system	79-83-4 / 20938-62-9 / 137-08-6	HMDB0000210	BioDeepDB
Prephenate	M226T277	226.052	276.8	18.1378	C10H10O6	C00254	1.79882e+08	1.78367e+08	4.61	4268332	4.12349e+06	17.24	42.14	5.4	1.1028e-10	9.96	8.74986e-10	1.25485	neg	226.048	[M]-	Carboxylic acids and derivatives	Alcohols and polyols	Chemical structure transformation maps; Amino acid metabolism; Biosynthesis of other secondary metabolites; Global and overview maps	126-49-8	HMDB0012283	MetaDNA
Dinoseb	M239T291	239.065	291.3	10.1395	C10H12N2O5	C14302	3.28647e+06	3.18935e+06	10.48	2.39808e+06	2.40635e+06	2.98	1.37	0.45	9.67741e-05	4.01	0.000205578	1.15092	neg	240.075	[M-H]-	Phenols	Nitrophenols		88-85-7	HMDB0032559	MoNA
Uridine	M243T55_1	243.06	54.7	10.0199	C9H12N2O6	C00299	2.87696e+07	2.60491e+07	45.85	2.73915e+07	2.41409e+07	47.98	1.05	0.07	0.813623	0.09	0.841534	0.0874094	neg	244.07	[M-H]-	Pyrimidine nucleosides		Membrane transport; Global and overview maps; Nucleotide metabolism	58-96-8	HMDB0000296	BioDeepDB
N-Acetyl-D-tryptophan	M245T136	245.091	135.7	10.2981	C13H14N2O3	C03137	1.3012e+07	1.33114e+07	8.39	1.62213e+07	1.64262e+07	7.73	0.8	-0.32	0.000240987	3.62	0.000470602	1.04292	neg	246.1	[M-H]-	Azacyclic compounds	Amino acids, peptides, and analogues		2280-01-5		MetaDNA
Palmitic acid	M255T398	255.23	397.9	9.93417	C16H32O2	C00249	1.04653e+08	8.89995e+07	75.35	1.39015e+08	1.03085e+08	60.63	0.75	-0.41	0.324368	0.49	0.374496	0.35744	neg	256.24	[M-H]-	Fatty Acyls	Fatty acids and conjugates	Lipid metabolism; Chemical structure transformation maps; Global and overview maps	57-10-3	HMDB0000220	BioDeepDB
Deoxyguanosine	M266T281	266.082	281.4	27.7279	C10H13N5O4	C00330	685383	782570	35.49	38103.1	61470.5	85.73	17.99	4.17	0.000805387	3.09	0.00142748	1.05524	neg	267.097	[M-H]-	Purine nucleosides	Purine 2'-deoxyribonucleosides	Membrane transport; Global and overview maps; Nucleotide metabolism	961-07-9	HMDB0000085	MoNA
2-O-(alpha-D-Mannosyl)-D-glycerate	M267T54	267.068	53.8	13.5694	C9H16O9	C11544	5.83932e+07	5.8062e+07	7.55	5.06967e+06	6.8944e+06	68.57	11.52	3.53	0.0104124	1.98	0.0152793	0.914348	neg	268.079	[M-H]-	Carboxylic acids and derivatives	Alcohols and polyols	Carbohydrate metabolism; Membrane transport; Global and overview maps			MetaDNA
Genistein	M269T301	269.043	300.6	6.52559	C15H10O5	C06563	9.00559e+06	8.34677e+06	22.05	31349.7	32024.4	63.77	287.26	8.17	2.63073e-07	6.58	9.28841e-07	1.23896	neg	270.053	[M-H]-	Isoflavonoids	Isoflav-2-enes	Chemical structure transformation maps; Biosynthesis of other secondary metabolites; Global and overview maps	446-72-0	HMDB0003217	BioDeepDB
N2-Malonyl-D-tryptophan	M271T105	271.068	105.4	15.8998	C14H14N2O5	C03414	411637	417781	5.02	2.15355e+06	2.14863e+06	1.63	0.19	-2.39	6.59821e-12	11.18	7.30041e-11	1.25576	neg	290.09	[M-H2O-H]-	Azacyclic compounds	Amino acids, peptides, and analogues				MetaDNA
16-Hydroxypalmitate	M271T409	271.224	408.8	12.9929	C16H32O3	C18218	7.69638e+06	7.7912e+06	6.93	7.8275e+06	7.78932e+06	3.75	0.98	-0.02	0.55803	0.25	0.607621	0.214893	neg	272.235	[M-H]-	Fatty Acyls	Fatty acids and conjugates	Lipid metabolism; Global and overview maps	506-13-8	HMDB0006294	mzCloud
Vaccenic acid	M281T359	281.251	359	9.51471	C18H34O2	C08367	7.09617e+06	4.97852e+06	68.48	1.00864e+07	7.81231e+06	45.46	0.7	-0.51	0.135381	0.87	0.167333	0.527406	neg	282.256	[M-H]-	Carboxylic acids and derivatives	Carbonyl compounds		693-72-1	HMDB0003231	MetaDNA
(6Z)-Octadecenoic acid	M281T405	281.24	404.6	27.8362	C18H34O2	C08363	2.73474e+07	2.66038e+07	9.15	9.78907e+06	9.71924e+06	2.06	2.79	1.48	2.66977e-08	7.57	1.18622e-07	1.24839	neg	282.256	[M-H]-				593-39-5		BioDeepDB
Taxifolin	M285T315	285.037	314.7	11.6125	C15H12O7	C01617	1.49254e+08	1.49574e+08	6.77	3.18739e+06	5.03443e+06	80.32	46.83	5.55	0.00021384	3.67	0.000422002	1.1512	neg	304.058	[M-H2O-H]-			Chemical structure transformation maps; Biosynthesis of other secondary metabolites; Global and overview maps	480-18-2		BioDeepDB
(+)-Gallocatechin	M287T197	287.053	196.7	8.04722	C15H14O7	C12127	3.37025e+06	3.44555e+06	7.76	3.79772e+06	3.84309e+06	3.13	0.89	-0.17	0.0066455	2.18	0.0100432	0.91467	neg	306.074	[M-H2O-H]-	Benzene and substituted derivatives	1-benzopyrans	Biosynthesis of other secondary metabolites; Global and overview maps	970-73-0	HMDB0038365	MetaDNA
Eriodictyol	M287T279	287.054	279.1	6.00579	C15H12O6	C05631	1.19921e+07	1.30421e+07	34.66	1.10024e+06	1.11833e+06	3.97	10.9	3.45	2.84142e-06	5.55	8.05212e-06	1.22924	neg	288.063	[M-H]-	Benzene and substituted derivatives	1-benzopyrans	Biosynthesis of other secondary metabolites; Global and overview maps	552-58-9	HMDB0005810	MetaDNA
12,13-DHOME	M295T365	295.224	364.6	10.1956	C18H34O4	C14829	3.37205e+06	1.97397e+06	74.5	2.0668e+07	1.88381e+07	28.36	0.16	-2.62	6.47235e-06	5.19	1.72202e-05	1.14337	neg	314.246	[M-H2O-H]-	Fatty Acyls	Fatty acids and conjugates	Lipid metabolism		HMDB0004705	mzCloud
Quercetin	M301T304	301.032	304	9.75795	C15H10O7	C00389	1.52957e+08	1.47425e+08	25.13	1.11258e+07	1.18367e+07	18.68	13.75	3.78	5.52572e-11	10.26	4.72626e-10	1.24116	neg	302.043	[M-H]-	Flavonoids	Flavones	Signal transduction; Biosynthesis of other secondary metabolites; Global and overview maps	117-39-5	HMDB0005794	BioDeepDB
Pentahydroxyflavanone	M303T250	303.047	250.2	13.2783	C15H12O7	C05911	3.38896e+06	3.45969e+06	11.88	1.11559e+06	1.10025e+06	3.28	3.04	1.6	7.77404e-08	7.11	3.06818e-07	1.24355	neg	304.058	[M-H]-	Benzene and substituted derivatives	1-benzopyrans	Biosynthesis of other secondary metabolites; Global and overview maps	81398-31-4		MetaDNA
2',3'-Cyclic CMP	M304T47	304.03	46.8	9.48699	C9H12N3O7P	C02354	1.53504e+07	1.51713e+07	4.73	8.33317e+06	8.56142e+06	10.2	1.84	0.88	7.69532e-09	8.11	3.91349e-08	1.22068	neg	305.041	[M-H]-			Global and overview maps; Nucleotide metabolism	633-90-9		BioDeepDB
UMP	M323T43	323.024	42.7	13.386	C9H13N2O9P	C00105	1.86081e+06	1.6244e+06	33.76	452544	464581	29.92	4.11	2.04	1.75471e-06	5.76	5.18853e-06	1.16628	neg	324.036	[M-H]-	Pyrimidine nucleotides	Pyrimidine ribonucleotides	Global and overview maps; Nucleotide metabolism	58-97-9	HMDB0000288	BioDeepDB
9,12,13-TriHOME	M329T277	329.229	276.8	11.6149	C18H34O5	C14833	1.33513e+07	1.31541e+07	12.13	1.20892e+07	1.18545e+07	10.18	1.1	0.14	0.115904	0.94	0.145064	0.552292	neg	330.241	[M-H]-	Carboxylic acids and derivatives	Alcohols and polyols	Lipid metabolism	97134-11-7	HMDB0004708	MetaDNA
Hepoxilin A3	M335T308	335.219	307.8	12.8989	C20H32O4	C14808	2.74795e+06	2.84273e+06	7.3	225882	299533	62.04	12.17	3.6	0.000988781	3	0.00172929	1.08587	neg	336.23	[M-H]-	Carboxylic acids and derivatives	Alcohols and polyols	Lipid metabolism	85589-24-8/94161-11-2	HMDB0004688	MetaDNA
Fructose 1,6-bisphosphate	M339T44	338.982	44.2	18.6558	C6H14O12P2	C00354	3.38362e+06	3.58333e+06	15.94	217578	238137	42.51	15.55	3.96	1.2341e-05	4.91	3.10253e-05	1.20058	neg	339.996	[M-H]-	Organooxygen compounds	Carbohydrates and carbohydrate conjugates	Cancer: overview; Signal transduction; Endocrine system; Amino acid metabolism; Energy metabolism; Global and overview maps	488-69-7	HMDB0001058	BioDeepDB
3'-Ketolactose	M339T54_1	339.087	53.7	18.0599	C12H20O11	C05403	1.25003e+06	1.51119e+06	45.18	7.02849e+06	7.29995e+06	9.45	0.18	-2.49	0.000179765	3.75	0.000361328	1.14922	neg	340.101	[M-H]-	Organic oxides	Alcohols and polyols		15990-62-2	HMDB0001030	MetaDNA
Trehalose	M341T51_1	341.103	50.7	15.6194	C12H22O11	C01083	4.22228e+08	4.18772e+08	17.12	4.54262e+09	4.53371e+09	7.03	0.09	-3.43	1.50016e-13	12.82	2.7165e-12	1.25103	neg	342.116	[M-H]-	Organooxygen compounds	Carbohydrates and carbohydrate conjugates	Carbohydrate metabolism; Membrane transport; Global and overview maps	99-20-7	HMDB0000975	BioDeepDB
Melibiose	M341T72_1	341.103	72.3	13.5181	C12H22O11	C05400	1.64401e+06	1.74335e+06	18.06	3.81181e+06	3.89125e+06	12.06	0.43	-1.21	3.89494e-07	6.41	1.32052e-06	1.18674	neg	342.116	[M-H]-	Organooxygen compounds	Carbohydrates and carbohydrate conjugates	Carbohydrate metabolism	585-99-9 / 17296-19-4	HMDB0000048	BioDeepDB
1-O-Feruloyl-beta-D-glucose	M355T333	355.112	332.7	24.1507	C16H20O9	C17759	9.23107e+06	7.98832e+06	29.51	4.16597e+06	2.26345e+06	73.74	2.22	1.15	0.012879	1.89	0.018614	0.858835	neg	356.111	[M-H]-	Benzene and substituted derivatives	1-hydroxy-2-unsubstituted benzenoids				MetaDNA
Cellobionate	M357T263	357.113	262.9	25.6956	C12H22O12	C20888	3.3872e+07	3.44221e+07	10.99	287638	212791	69.84	117.76	6.88	4.9831e-08	7.3	2.07228e-07	1.24613	neg	358.111	[M-H]-						MetaDNA
Fraxin	M369T302	369.091	301.9	23.2354	C16H18O10	C09266	1.80878e+06	1.8179e+06	10.23	870394	824479	9.87	2.08	1.06	1.16816e-08	7.93	5.67087e-08	1.21808	neg	370.09	[M-H]-				524-30-1		mzCloud
Syringin	M371T274	371.128	274.1	17.848	C17H24O9	C01533	1.47574e+06	1.47752e+06	8.98	116028	117319	10.37	12.72	3.67	4.41597e-15	14.35	1.3173e-13	1.25367	neg	372.142	[M-H]-	Benzene and substituted derivatives	Alcohols and polyols	Biosynthesis of other secondary metabolites	118-34-3/138-87-4		MetaDNA
Acetyl-maltose	M383T55	383.112	54.8	18.5947	C14H24O12	C02130	6.92523e+06	6.99807e+06	13.34	392605	480090	46.11	17.64	4.14	0.000253615	3.6	0.000492981	1.14075	neg	384.127	[M-H]-	Carboxylic acids and derivatives	Alcohols and polyols				MetaDNA
Lactose 6-phosphate	M403T297	403.067	297.1	6.17768	C12H23O14P	C05396	5.53113e+06	5.50125e+06	31.77	452435	461963	15.98	12.23	3.61	4.70298e-07	6.33	1.56689e-06	1.22358	neg	422.082	[M-H2O-H]-	Organic oxides	Alcohols and polyols	Carbohydrate metabolism; Membrane transport; Global and overview maps		HMDB0006789	MetaDNA
Naringenin 7-O-beta-D-glucoside	M433T257	433.106	256.7	17.3719	C21H22O10	C09099	798340	770610	6.32	2.5231e+06	2.34084e+06	25.55	0.32	-1.66	3.22157e-06	5.49	9.03839e-06	1.21614	neg	434.121	[M-H]-	Benzene and substituted derivatives	1-benzopyrans	Biosynthesis of other secondary metabolites	529-55-5		MetaDNA
Cyanidin 3-glucoside	M449T227	449.101	226.8	16.2547	C21H21O11	C08604	1.43449e+06	1.67426e+06	35.54	1.48167e+06	1.61157e+06	34.42	0.97	-0.05	0.996025	0	0.996852	0.00157626	neg	449.108	[M]-	Flavonoids	Flavonoid glycosides	Biosynthesis of other secondary metabolites	7084-24-4	HMDB0030684	MoNA
Isoquercitrin	M463T244_2	463.087	244	0.960037	C21H20O12	C05623	4.2809e+06	3.19459e+06	35.9	2.0074e+06	1.25916e+06	97.96	2.13	1.09	0.0246475	1.61	0.0341497	0.788567	neg	464.096	[M-H]-	Flavonoids	Flavonoid glycosides	Biosynthesis of other secondary metabolites; Global and overview maps	482-35-9/21637-25-2	HMDB0037362	BioDeepDB
1-Kestose	M503T49	503.152	49.4	18.5312	C18H32O16	C03661	4.34641e+07	4.93527e+07	40.48	561141	907674	81.53	77.46	6.28	3.8848e-05	4.41	8.87565e-05	1.16374	neg	504.169	[M-H]-	Organooxygen compounds	Carbohydrates and carbohydrate conjugates		470-69-9	HMDB0011729	BioDeepDB
3-alpha(S)-Strictosidine	M529T218_1	529.219	217.7	0.990138	C27H34N2O9	C03470	183783	190406	11.65	161611	162461	19.48	1.14	0.19	0.14427	0.84	0.177701	0.516543	neg	530.226	[M-H]-	Azacyclic compounds	Alcohols and polyols	Chemical structure transformation maps; Biosynthesis of other secondary metabolites; Global and overview maps	20824-29-7		MetaDNA
Quercetin 3-(6''-malonyl-glucoside)	M549T229	549.08	228.8	15.706	C24H22O15	C12638	978880	1.00252e+06	9.02	4.79941e+06	4815494	1.54	0.2	-2.29	4.09234e-09	8.39	2.21743e-08	1.25307	neg	550.096	[M-H]-	Benzene and substituted derivatives	1-benzopyrans	Biosynthesis of other secondary metabolites	96862-01-0	HMDB0037368	MetaDNA
Quercetin 3-O-beta-D-glucosyl-(1->2)-beta-D-glucoside	M625T224_1	625.129	224.5	20.0339	C27H30O17	C12667	640538	517464	43.83	1.30852e+06	1.10352e+06	35.83	0.49	-1.03	0.0071617	2.14	0.0107655	0.857567	neg	626.148	[M-H]-	Benzene and substituted derivatives	1-benzopyrans	Biosynthesis of other secondary metabolites	18609-17-1		MetaDNA
Stachyose	M665T48_2	665.203	48.3	15.4339	C24H42O21	C01613	8.65099e+07	8.63757e+07	0.52	3.82356e+08	4.20072e+08	47.31	0.23	-2.14	0.000345128	3.46	0.000652815	1.13464	neg	666.222	[M-H]-			Carbohydrate metabolism; Global and overview maps	54261-98-2	HMDB0003553	BioDeepDB

## Sheet: Red seed DEMs
name	ID	mz	rt	ppm	formula	KEGG	RCC_Mean	RCC_Median	RCC_RSD	RRC_Mean	RRC_Median	RRC_RSD	FC	log2FC	P.value	-log10(P.value)	FDR	VIP	posneg	exact_mass	precursor_type	class	sub_class	KEGG_Pathway	CAS	hmdb	library
N-Methyl-2-pyrrolidinone	M100T291	100.075	291	5.75568	C5H9NO	C11118	8.08002e+06	8.12996e+06	2.12	1.12219e+06	1.57187e+06	60.63	7.2	2.85	0.000279324	3.55	0.000444388	1.07988	pos	99.0684	[M+H]+	Extractables/Leachables; Industrial Chemicals; Textile Chemicals/Auxiliary/Dyes; Excipients/Additives/Colorants; Personal Care Products/Cosmetics			872-50-4		mzCloud
Cyclohexylamine	M100T70	100.111	70	6.74664	C6H13N	C00571	2.72729e+07	2.94231e+07	16	5.60955e+07	4.95572e+07	20.39	0.49	-1.04	9.78004e-06	5.01	1.9094e-05	1.07308	pos	99.1048	[M+H]+	Organonitrogen compounds	Cyclohexylamines	Xenobiotics biodegradation and metabolism; Global and overview maps	108-91-8	HMDB0031404	MoNA
Triethylamine	M102T448	102.127	448.1	9.80767	C6H15N	C14691	1.17784e+09	7.71776e+08	79.64	1.36876e+09	1.1316e+09	74.58	0.86	-0.22	0.74227	0.13	0.772656	0.114868	pos	101.12	[M+H]+	Amines	Tertiary amines		121-44-8	HMDB0032539	BioDeepDB
Valeric acid	M103T277	103.13	276.9	6.81368	C5H10O2	C00803	2.38268e+06	2.35973e+06	10.88	3.38975e+06	3.46174e+06	5.66	0.7	-0.51	4.16617e-06	5.38	8.61749e-06	1.08853	pos	102.068	[M+H]+	Fatty Acyls	Fatty acids and conjugates		109-52-4	HMDB0000892	BioDeepDB
Choline	M104T59	104.106	58.8	4.48162	C5H14NO	C00114	2.52369e+08	2.72188e+08	31.05	6.08254e+08	6.94921e+08	29.1	0.41	-1.27	0.00165193	2.78	0.00239225	0.901881	pos	104.108	[M+H]+	Organonitrogen compounds	Quaternary ammonium salts	Cancer: overview; Membrane transport; Nervous system; Digestive system; Lipid metabolism; Amino acid metabolism; Global and overview maps	62-49-7	HMDB0000097	BioDeepDB
gamma-Aminobutyric acid	M104T75	104.106	75.2	13.2915	C4H9NO2	C00334	5.42646e+07	5.37998e+07	1.88	2.89754e+07	4.14159e+07	57.77	1.87	0.91	0.0230263	1.64	0.0300152	0.78257	pos	103.063	[M+H]+	Carboxylic acids and derivatives	Amino acids, peptides, and analogues	Metabolism of cofactors and vitamins; Metabolism of other amino acids; Signal transduction; Nervous system; Sensory system; Endocrine system; Carbohydrate metabolism; Signaling molecules and interaction; Amino acid metabolism; Cellular community - prokaryotes; Global and overview maps	56-12-2	HMDB0000112	BioDeepDB
Benzylamine	M108T51	108.08	50.5	6.24803	C7H9N	C15562	6.70349e+07	6.65047e+07	4.15	876169	868828	24.14	76.51	6.26	2.46727e-09	8.61	8.47794e-09	1.18506	pos	107.073	[M+H]+	Benzene and substituted derivatives	Phenylmethylamines		100-46-9	HMDB0033871	MoNA
2-Aminophenol	M110T147	110.059	146.9	7.05074	C6H7NO	C01987	1.42438e+07	1.15858e+07	31.89	2.13893e+07	2.14185e+07	2.56	0.67	-0.59	0.00982135	2.01	0.0132569	0.86806	pos	109.053	[M+H]+			Amino acid metabolism; Xenobiotics biodegradation and metabolism; Global and overview maps	95-55-6		BioDeepDB
Catechol	M110T309	110.019	309.4	15.2084	C6H6O2	C00090	1.50529e+08	8.8055e+07	54.68	7.1037e+08	5.69675e+08	52.95	0.21	-2.24	9.08549e-05	4.04	0.000153521	1.01813	pos	110.037	[M]+			Xenobiotics biodegradation and metabolism; Global and overview maps	120-80-9 / 12385-08-9		BioDeepDB
Hydroquinone	M110T352	110.019	352.2	14.1144	C6H6O2	C00530	2.72068e+09	2.29238e+09	27.71	1.73988e+07	1.67954e+07	11.09	156.37	7.29	3.7679e-15	14.42	3.99777e-14	1.18525	pos	110.037	[M]+	Phenols	Benzenediols	Amino acid metabolism; Xenobiotics biodegradation and metabolism; Global and overview maps	123-31-9	HMDB0002434	BioDeepDB
Imidazole-4-acetaldehyde	M111T83	111.055	83.2	1.5848	C5H6N2O	C05130	1.61614e+07	1.42155e+07	39.25	6.30132e+07	6.62625e+07	29.68	0.26	-1.96	2.36958e-05	4.63	4.35308e-05	1.05406	pos	110.048	[M+H]+	Azacyclic compounds	Carbonyl compounds	Amino acid metabolism; Global and overview maps	645-14-7	HMDB0003905	MetaDNA
Uracil	M112T41_3	112.017	40.9	6.56942	C4H4N2O2	C00106	6.71135e+06	6.70582e+06	2.06	1.03204e+07	1.03681e+07	1.57	0.65	-0.62	1.27874e-14	13.89	1.18312e-13	1.18459	pos	112.027	[M]+	Diazines	Pyrimidines and pyrimidine derivatives	Metabolism of cofactors and vitamins; Metabolism of other amino acids; Global and overview maps; Nucleotide metabolism	66-22-8	HMDB0000300	BioDeepDB
Cytosine	M112T48	112.05	47.7	6.92549	C4H5N3O	C00380	1.99366e+08	1.99013e+08	1.57	3.48433e+06	3.40036e+06	8.14	57.22	5.84	1.77267e-12	11.75	1.0638e-11	1.18788	pos	111.043	[M+H]+	Diazines	Pyrimidines and pyrimidine derivatives	Global and overview maps; Nucleotide metabolism	71-30-7	HMDB0000630	BioDeepDB
Histamine	M112T70_3	112.086	70	5.1389	C5H9N3	C00388	6.6945e+07	6.41115e+07	18.91	2.49298e+06	2.50847e+06	13.4	26.85	4.75	3.18074e-14	13.5	2.67139e-13	1.18396	pos	111.08	[M+H]+	Organonitrogen compounds	Amines	Nervous system; Sensory system; Digestive system; Target-based classification: G protein-coupled receptors; Signaling molecules and interaction; Amino acid metabolism; Immune disease; Chemical structure transformation maps; Immune system; Global and overview maps	51-45-6	HMDB0000870	BioDeepDB
L-Leucine	M114T112	114.09	112.4	27.4695	C6H13NO2	C00123	8.6361e+07	1.00095e+08	48.87	1.13029e+08	1.21502e+08	33.09	0.76	-0.39	0.311808	0.51	0.354826	0.346873	pos	131.095	[M+H-H2O]+	Carboxylic acids and derivatives	Amino acids, peptides, and analogues	Membrane transport; Signal transduction; Digestive system; Biosynthesis of other secondary metabolites; Translation; Amino acid metabolism; Chemical structure transformation maps; Global and overview maps	61-90-5	HMDB0000687	MoNA
Creatinine	M114T244	114.064	244.5	22.5839	C4H7N3O	C00791	143901241	1.76435e+08	64.79	3.08984e+08	1.74722e+08	99.75	0.47	-1.1	0.379648	0.42	0.425395	0.302532	pos	113.059	[M+H]+	Carboxylic acids and derivatives	Amino acids, peptides, and analogues	Amino acid metabolism; Global and overview maps	60-27-5	HMDB0000562	BioDeepDB
1-Pyrroline-2-carboxylic acid	M114T333	114.064	333.1	24.2728	C5H7NO2	C03564	1.26557e+08	9.37088e+07	83.34	9.19875e+07	7.35754e+07	98.12	1.38	0.46	0.451808	0.35	0.498897	0.260234	pos	113.048	[M+H]+	Pyrrolines		Amino acid metabolism	2139-03-9	HMDB0006875	BioDeepDB
Epsilon-caprolactam	M114T448	114.091	447.7	6.35397	C6H11NO	C06593	4.25351e+08	4.26313e+08	3.09	2.07539e+08	2.09e+08	3.49	2.05	1.04	3.15372e-14	13.5	2.65172e-13	1.18401	pos	113.084	[M+H]+	Lactams	Caprolactams	Xenobiotics biodegradation and metabolism; Global and overview maps	105-60-2	HMDB0062769	BioDeepDB
L-Proline	M116T50	116.07	49.9	8.40875	C5H9NO2	C00148	2.90712e+08	2.92954e+08	5.27	1.23114e+08	1.21636e+08	2.94	2.36	1.24	9.94462e-14	13	7.53665e-13	1.18305	pos	115.063	[M+H]+	Carboxylic acids and derivatives	Amino acids, peptides, and analogues	Cancer: overview; Membrane transport; Digestive system; Biosynthesis of other secondary metabolites; Translation; Amino acid metabolism; Global and overview maps	147-85-3	HMDB0000162	BioDeepDB
Fumaric acid	M117T80	117.09	79.7	7.81258	C4H4O4	C00122	8.50116e+06	8.46577e+06	5.39	1.23951e+07	1.26951e+07	4.59	0.69	-0.54	7.22759e-09	8.14	2.28445e-08	1.15436	pos	116.011	[M+H]+	Carboxylic acids and derivatives	Dicarboxylic acids and derivatives	Cancer: overview; Metabolism of cofactors and vitamins; Chemical structure transformation maps; Signal transduction; Endocrine system; Carbohydrate metabolism; Xenobiotics biodegradation and metabolism; Amino acid metabolism; Energy metabolism; Global and overview maps	110-17-8	HMDB0000134	BioDeepDB
Aminomalonic acid	M119T52	119.015	51.7	8.42696	C3H5NO4	C00872	1.22837e+08	1.21667e+08	13.35	2.83116e+08	2.8985e+08	12.5	0.43	-1.2	5.45321e-08	7.26	1.48493e-07	1.14074	pos	119.022	[M]+	Carboxylic acids and derivatives	Amino acids, peptides, and analogues		1068-84-4	HMDB0001147	BioDeepDB
2-Hydroxyphenethylamine	M120T242	120.08	241.7	28.5976	C8H11NO	C02735	1.99448e+06	1.13267e+06	65.9	267441	256168	11.69	7.46	2.9	0.000380932	3.42	0.000596389	1.06059	pos	137.084	[M+H-H2O]+	Organonitrogen compounds	Amines		7568-93-6	HMDB0001065	BioDeepDB
L-Threonine	M120T34	120.022	34.3	10.8827	C4H9NO3	C00188	1.29565e+07	1.3238e+07	11.98	1.91331e+07	2.12967e+07	33.42	0.68	-0.56	0.0765278	1.12	0.0948111	0.609331	pos	119.058	[M+H]+	Carboxylic acids and derivatives	Amino acids, peptides, and analogues	Metabolism of cofactors and vitamins; Membrane transport; Digestive system; Biosynthesis of other secondary metabolites; Translation; Amino acid metabolism; Chemical structure transformation maps; Global and overview maps	72-19-5	HMDB0000167	BioDeepDB
Phenylethylamine	M121T272	121.075	271.9	21.3724	C8H11N	C05332	3.15142e+06	3.17646e+06	3.81	4124.03	4355.63	31.68	764.16	9.58	2.53648e-09	8.6	8.69548e-09	1.18554	pos	121.089	[M]+	Benzene and substituted derivatives	Phenethylamines	Amino acid metabolism; Global and overview maps	64-04-0	HMDB0012275	BioDeepDB
Benzamide	M122T177	122.059	177.2	7.69991	C7H7NO	C09815	1.8981e+07	2.09969e+07	22.11	1.31432e+06	1.32857e+06	3.76	14.44	3.85	7.14794e-08	7.15	1.91252e-07	1.17945	pos	121.053	[M+H]+	Benzene and substituted derivatives	Benzoic acids and derivatives	Xenobiotics biodegradation and metabolism; Global and overview maps	55-21-0	HMDB0004461	MoNA
Niacinamide	M123T69	123.055	69.1	6.30615	C6H6N2O	C00153	2.6121e+07	3.08458e+07	30.7	2.32865e+07	2.80505e+07	30.84	1.12	0.17	0.523974	0.28	0.568872	0.22111	pos	122.048	[M+H]+	Pyridines and derivatives	Pyridinecarboxylic acids and derivatives	Metabolism of cofactors and vitamins; Global and overview maps; Aging; Digestive system	98-92-0	HMDB0001406	BioDeepDB
L-Histidinol	M124T68	124.086	68	26.8684	C6H11N3O	C00860	3.42408e+07	3.38766e+07	2.33	42797.8	4530.82	233.5	800.06	9.64	9.87357e-06	5.01	1.92715e-05	1.15136	pos	141.09	[M+H-H2O]+	Organonitrogen compounds	Amines	Amino acid metabolism; Global and overview maps	4836-52-6	HMDB0003431	MoNA
Aminohydroquinone	M126T93	126.054	93.1	6.9494	C6H7NO2	C14604	2.86807e+07	2.87126e+07	7.51	4.2814e+07	4.22912e+07	3.94	0.67	-0.58	2.82569e-08	7.55	8.05126e-08	1.14563	pos	125.048	[M+H]+			Xenobiotics biodegradation and metabolism; Global and overview maps			BioDeepDB
1,2,3-Trihydroxybenzene	M127T114	127.037	113.6	14.7673	C6H6O3	C01108	3.00063e+08	2.82211e+08	12.46	4.59694e+08	4.45619e+08	20.88	0.65	-0.62	0.00053083	3.28	0.000815658	0.955181	pos	126.032	[M+H]+	Benzene and substituted derivatives	Phenols and derivatives	Xenobiotics biodegradation and metabolism; Global and overview maps; Target-based classification: Enzymes	87-66-1	HMDB0013674	mzCloud
Maltol	M127T224	127.037	223.7	13.9802	C6H6O3	C11918	2.22995e+07	2.2237e+07	2.15	2.96851e+07	2.97011e+07	3.71	0.75	-0.41	6.02692e-10	9.22	2.3305e-09	1.16603	pos	126.032	[M+H]+	Pyrans	Pyranones and derivatives	Global and overview maps; Metabolism of terpenoids and polyketides	118-71-8	HMDB0030776	BioDeepDB
Triacetate lactone	M127T49	127.037	49.1	13.193	C6H6O3	C02752	118486209	1.16444e+08	12.43	1.26468e+08	1.27914e+08	8.86	0.94	-0.09	0.259464	0.59	0.299565	0.384707	pos	126.032	[M+H]+				675-10-5		BioDeepDB
4-Acetamidobutanoic acid	M128T70	128.07	70.1	26.0327	C6H11NO3	C02946	2.03201e+08	2.26187e+08	31.51	5.60239e+06	4.73489e+06	34.95	36.27	5.18	2.20462e-09	8.66	7.64671e-09	1.16052	pos	145.074	[M+H-H2O]+	Carboxylic acids and derivatives	Amino acids, peptides, and analogues	Amino acid metabolism; Global and overview maps	3025-96-5	HMDB0003681	BioDeepDB
Quinoline	M130T124	130.006	123.8	14.5285	C9H7N	C06413	2.87707e+07	3.23466e+07	37.27	2.31663e+07	1.49199e+07	70.18	1.24	0.31	0.259469	0.59	0.299565	0.384273	pos	129.058	[M+H]+	Quinolines and derivatives			91-22-5	HMDB0033731	BioDeepDB
Pipecolic acid	M130T54	130.049	54.5	13.3543	C6H11NO2	C00408	5.85828e+08	2.2237e+08	111.5	5.40477e+08	5.47843e+08	16.43	1.08	0.12	0.370816	0.43	0.416194	0.317831	pos	129.079	[M+H]+	Carboxylic acids and derivatives	Amino acids, peptides, and analogues	Chemical structure transformation maps; Amino acid metabolism; Biosynthesis of other secondary metabolites; Global and overview maps	535-75-1 / 3105-95-1	HMDB0000070	BioDeepDB
(2E)-Decenoyl-ACP	M130T66	130.085	65.6	9.80897	C6H11NO2	C03969	1.6703e+10	6.84619e+08	253.59	3.63465e+11	3.62549e+11	2.4	0.05	-4.44	0.000278299	3.56	0.000442948	1.08019	pos	129.079	[M+H]+	Carboxylic acids and derivatives	Amino acids, peptides, and analogues		52-52-8	HMDB0062225	BioDeepDB
Beta-Leucine	M131T206	131.087	206.2	18.9055	C6H13NO2	C02486	2.23093e+06	2.27372e+06	3.65	229572	232962	17.59	9.72	3.28	3.14283e-08	7.5	8.89643e-08	1.18085	pos	131.095	[M]+	Carboxylic acids and derivatives	Amino acids, peptides, and analogues		5699-54-7	HMDB0003640	BioDeepDB
Ketoleucine	M131T35	130.965	34.9	10.7555	C6H10O3	C00233	1.31106e+08	1.28081e+08	6.03	7.70078e+07	7.77473e+07	5.52	1.7	0.77	7.15978e-10	9.15	2.72286e-09	1.16539	pos	130.063	[M+H]+	Keto acids and derivatives	Short-chain keto acids and derivatives	Amino acid metabolism; Biosynthesis of other secondary metabolites; Global and overview maps	816-66-0	HMDB0000695	BioDeepDB
Agmatine	M131T42	131.128	42.1	5.67062	C5H14N4	C00179	1.49634e+07	1.50795e+07	1.74	2.71228e+06	1.14948e+06	82.7	5.52	2.46	0.00107361	2.97	0.00158939	1.02353	pos	130.122	[M+H]+	Organonitrogen compounds	Guanidines	Amino acid metabolism; Global and overview maps	306-60-5	HMDB0001432	BioDeepDB
L-Glutamic gamma-semialdehyde	M131T54	131.052	54.5	5.98623	C5H9NO3	C01165	4.06131e+07	4.05781e+07	10.47	3.92939e+07	4.11388e+07	23.99	1.03	0.05	0.625651	0.2	0.665064	0.172759	pos	131.058	[M]+	Carboxylic acids and derivatives	Amino acids, peptides, and analogues	Amino acid metabolism; Biosynthesis of other secondary metabolites; Global and overview maps	496-92-4	HMDB0002104	BioDeepDB
L-Isoleucine	M132T226	132.1	225.6	13.4444	C6H13NO2	C00407	1.12747e+07	1.12646e+07	10.02	5.61078e+06	5.31964e+06	25.86	2.01	1.01	7.42414e-06	5.13	1.47562e-05	1.07803	pos	131.095	[M+H]+	Carboxylic acids and derivatives	Amino acids, peptides, and analogues	Cancer: overview; Metabolism of other amino acids; Digestive system; Biosynthesis of other secondary metabolites; Infectious disease: bacterial; Translation; Amino acid metabolism; Chemical structure transformation maps; Global and overview maps	73-32-5	HMDB0000172	BioDeepDB
Leucine	M132T252	132.101	251.9	5.87429	C6H13NO2	C16439	436917	425126	10.99	437168	402437	39.08	1	0	0.744439	0.13	0.774586	0.115535	pos	131.095	[M+H]+	Carboxylic acids and derivatives	Amino acids, peptides, and analogues		328-39-2	HMDB0062203	BioDeepDB
cis-4-Hydroxy-D-proline	M132T35	131.972	34.9	14.7756	C5H9NO3	C03440	3.52115e+07	3.52248e+07	4.21	6.12954e+06	6.21077e+06	13.18	5.74	2.52	3.93808e-09	8.4	1.30514e-08	1.18189	pos	131.058	[M+H]+	Carboxylic acids and derivatives	Amino acids, peptides, and analogues	Amino acid metabolism; Global and overview maps	2584-71-6	HMDB0060460	BioDeepDB
L-Asparagine	M133T48	133.06	48.5	6.5835	C4H8N2O3	C00152	1.1963e+08	1.29958e+08	27.91	1.44934e+08	1.48596e+08	20.29	0.83	-0.28	0.213593	0.67	0.250244	0.421352	pos	132.054	[M+H]+	Carboxylic acids and derivatives	Amino acids, peptides, and analogues	Cancer: overview; Metabolism of other amino acids; Digestive system; Translation; Amino acid metabolism; Chemical structure transformation maps; Global and overview maps	70-47-3	HMDB0000168	BioDeepDB
L-Aspartic acid	M134T49_1	134.044	49.1	5.78914	C4H7NO4	C00049	2.1285e+07	1.6662e+07	41.55	1.0261e+08	1.08199e+08	39.03	0.21	-2.27	7.48044e-05	4.13	0.000128221	1.02362	pos	133.037	[M+H]+	Carboxylic acids and derivatives	Amino acids, peptides, and analogues	Metabolism of cofactors and vitamins; Metabolism of other amino acids; Chemical structure transformation maps; Membrane transport; Signal transduction; Biosynthesis of other secondary metabolites; Signaling molecules and interaction; Translation; Amino acid metabolism; Energy metabolism; Cell motility; Global and overview maps	1783-96-6	HMDB0006483	BioDeepDB
Isochavicol	M134T49_2	134.08	49.1	6.78753	C9H10O	C20464	1.31596e+08	1.43139e+08	27.7	2.58912e+08	2.162e+08	43.7	0.51	-0.98	0.00526594	2.28	0.00729222	0.832427	pos	134.073	[M]+			Biosynthesis of other secondary metabolites	20649-39-2 539-12-8		BioDeepDB
Ortho-Hydroxyphenylacetic acid	M135T230	135.043	229.6	25.4289	C8H8O3	C05852	2.91954e+06	2.96156e+06	3.69	75465.6	73607.2	11.97	38.69	5.27	6.4422e-12	11.19	3.47511e-11	1.18715	pos	152.047	[M+H-H2O]+	Benzene and substituted derivatives	Phenylacetic acids	Amino acid metabolism; Xenobiotics biodegradation and metabolism; Global and overview maps	614-75-5	HMDB0000669	MoNA
(R)-mandelic Acid	M135T255	135.043	255	10.3671	C8H8O3	C01983	1.9797e+07	1.98097e+07	2.07	45371.7	43687.4	6.89	436.33	8.77	5.51988e-15	14.26	5.61429e-14	1.18813	pos	152.047	[M+H-H2O]+	Benzene and substituted derivatives		Xenobiotics biodegradation and metabolism; Global and overview maps	611-71-2	HMDB0062635	BioDeepDB
4-Hydroxyphenylacetaldehyde	M136T52	136.042	52.2	17.3197	C8H8O2	C03765	1.04627e+08	1.04481e+08	2.04	5.6599e+06	5587400	4.84	18.49	4.21	5.57813e-21	20.25	3.35885e-19	1.18794	pos	136.052	[M]+	Benzene and substituted derivatives	Phenylacetaldehydes	Chemical structure transformation maps; Amino acid metabolism; Biosynthesis of other secondary metabolites; Global and overview maps	7339-87-9	HMDB0003767	BioDeepDB
Adenine	M136T62	136.061	61.5	6.43829	C5H5N5	C00147	3.3425e+06	3.40583e+06	6.55	1.88098e+07	8.94475e+06	69.06	0.18	-2.49	0.00150256	2.82	0.00218754	1.00269	pos	135.054	[M+H]+	Imidazopyrimidines	Purines and purine derivatives	Metabolism of terpenoids and polyketides; Global and overview maps; Nucleotide metabolism	73-24-5	HMDB0000034	BioDeepDB
Pralidoxime	M137T216	137.07	216.2	6.12005	C7H9N2O	C07400	6.238e+06	7.2217e+06	34.15	1.41935e+07	1.20041e+07	41.2	0.44	-1.19	0.00368411	2.43	0.0051677	0.855614	pos	137.071	[M+H]+	Pyridines and derivatives	Methylpyridines		6735-59-7	HMDB0014871	MoNA
Phenelzine	M137T258	137.107	258.4	5.65983	C8H12N2	C07430	7.62584e+08	3.91068e+08	124.94	2.3054e+06	2.09155e+06	46.12	330.78	8.37	6.97492e-10	9.16	2.65667e-09	1.16534	pos	136.1	[M+H]+	Benzene and substituted derivatives			51-71-8	HMDB0014918	BioDeepDB
p-Aminobenzoic acid	M138T175	138.054	175	7.0697	C7H7NO2	C00568	9.2196e+07	9.22389e+07	3.22	2.07504e+09	2.04375e+09	4.37	0.04	-4.49	4.07317e-21	20.39	2.56714e-19	1.18796	pos	137.048	[M+H]+	Benzene and substituted derivatives	Benzoic acids and derivatives	Chemical structure transformation maps; Metabolism of cofactors and vitamins; Xenobiotics biodegradation and metabolism; Global and overview maps	150-13-0/2906-28-7	HMDB0001392	BioDeepDB
Tyramine	M138T87	138.09	87.1	6.51747	C8H11NO	C00483	8.08868e+07	8.07144e+07	1.65	1.99099e+07	19743132	1.81	4.06	2.02	4.56057e-21	20.34	2.82602e-19	1.18797	pos	137.084	[M+H]+	Benzene and substituted derivatives	Phenethylamines	Chemical structure transformation maps; Digestive system; Biosynthesis of other secondary metabolites; Signaling molecules and interaction; Amino acid metabolism; Energy metabolism; Global and overview maps	51-67-2	HMDB0000306	BioDeepDB
Salicylic acid	M139T124	139.038	123.6	5.5812	C7H6O3	C00805	4.47063e+06	4.54431e+06	4.47	7.31943e+06	7.30735e+06	1.66	0.61	-0.71	8.00271e-09	8.1	2.51008e-08	1.17866	pos	138.032	[M+H]+	Benzene and substituted derivatives	Benzoic acids and derivatives	Signal transduction; Digestive system; Xenobiotics biodegradation and metabolism; Metabolism of terpenoids and polyketides; Amino acid metabolism; Chemical structure transformation maps; Global and overview maps	69-72-7	HMDB0001895	BioDeepDB
3-Hydroxypicolinic acid	M140T154	140.033	153.6	6.7281	C6H5NO3	C18620	5.05911e+08	5.09597e+08	1.68	1.27332e+06	1.25635e+06	3.11	397.32	8.63	9.97687e-27	26	8.17438e-24	1.18824	pos	139.027	[M+H]+	Pyridines and derivatives	Pyridinecarboxylic acids and derivatives		874-24-8	HMDB0013188	BioDeepDB
Phosphonoacetate	M140T230	140.069	230.3	5.39651	C2H5O5P	C05682	4.08261e+06	5.68695e+06	51.08	9.15309e+06	9.10126e+06	11.6	0.45	-1.16	0.00583028	2.23	0.00803447	0.90262	pos	139.988	[M]+	Organic phosphonic acids and derivatives	Organic phosphonic acids	Metabolism of other amino acids; Global and overview maps	4408-78-0	HMDB0004110	BioDeepDB
O-Phosphoethanolamine	M142T184	141.956	183.9	18.169	C2H8NO4P	C00346	2.04491e+08	2.04437e+08	1.15	5.39616e+07	5.34594e+07	2.72	3.79	1.92	7.80185e-20	19.11	2.9964e-18	1.18777	pos	141.019	[M+H]+	Organic phosphoric acids and derivatives	Phosphate esters	Lipid metabolism; Signal transduction; Global and overview maps; Drug resistance: antimicrobial	1071-23-4	HMDB0000224	BioDeepDB
Pelletierine	M142T262	142.122	262.4	5.70137	C8H15NO	C06182	1.3434e+07	14375832	12.44	182810	174667	13.3	73.49	6.2	1.79114e-16	15.75	2.58978e-15	1.18646	pos	141.115	[M+H]+	Piperidines		Chemical structure transformation maps; Biosynthesis of other secondary metabolites; Global and overview maps	539-00-4 / 4396-01-4	HMDB0030325	BioDeepDB
Kojic acid	M143T122	143.038	122.2	27.2655	C6H6O4	C14516	1.6201e+07	1.50458e+07	23.39	1.38742e+07	1.47592e+07	36.48	1.17	0.22	0.257311	0.59	0.297307	0.385702	pos	142.027	[M+H]+	Pyrans	Pyranones and derivatives		501-30-4	HMDB0032923	BioDeepDB
trans-trans-Muconic acid	M143T239	143.038	238.5	24.9351	C6H6O4	C02480	1.64594e+07	1.83912e+07	31.14	7.88321e+06	2.27996e+06	128.54	2.09	1.06	0.0199738	1.7	0.026189	0.776035	pos	142.027	[M+H]+	Fatty Acyls	Fatty acids and conjugates	Xenobiotics biodegradation and metabolism; Global and overview maps	3588-17-8 / 505-70-4 / 1119-72-8	HMDB0002349	BioDeepDB
Ectoine	M143T49	143.081	48.8	5.63681	C6H10N2O2	C06231	1.08179e+08	1.08272e+08	2.42	405845	424347	41.14	266.55	8.06	5.79972e-08	7.24	1.57406e-07	1.18136	pos	142.074	[M+H]+			Amino acid metabolism; Global and overview maps	96702-03-3		BioDeepDB
2-Keto-glutaramic acid	M145T49	145.048	49.1	6.70456	C5H7NO4	C00940	1.6287e+08	1.5429e+08	12.87	1.24128e+08	1.2448e+08	11.33	1.31	0.39	0.000965245	3.02	0.00143705	0.928608	pos	145.037	[M]+	Keto acids and derivatives	Short-chain keto acids and derivatives	Amino acid metabolism; Global and overview maps	18465-19-5	HMDB0001552	BioDeepDB
L-Glutamine	M146T262	146.07	261.6	8.89982	C5H10N2O3	C00064	763398	711645	14.75	1.38757e+06	1.36352e+06	5.93	0.55	-0.86	2.13122e-07	6.67	5.27723e-07	1.12845	pos	146.069	[M]+	Carboxylic acids and derivatives	Amino acids, peptides, and analogues	Cancer: overview; Metabolism of cofactors and vitamins; Chemical structure transformation maps; Membrane transport; Nervous system; Excretory system; Digestive system; Carbohydrate metabolism; Nucleotide metabolism; Translation; Amino acid metabolism; Energy metabolism; Global and overview maps	5959-95-5	HMDB0003423	BioDeepDB
Spermidine	M146T39	146.164	39.3	5.91438	C7H19N3	C00315	4.26888e+06	4.31666e+06	5.24	2.26908e+06	2.25702e+06	2.77	1.88	0.91	2.86787e-12	11.54	1.64573e-11	1.17914	pos	145.158	[M+H]+	Organonitrogen compounds	Amines	Membrane transport; Metabolism of other amino acids; Digestive system; Biosynthesis of other secondary metabolites; Metabolism of terpenoids and polyketides; Amino acid metabolism; Global and overview maps	124-20-9	HMDB0001257	BioDeepDB
Acetylcholine	M146T86	146.117	86.1	5.22601	C7H16NO2	C01996	6.28712e+06	6.35251e+06	2.84	3.91161e+07	3.5036e+07	19.19	0.16	-2.64	1.07596e-07	6.97	2.77417e-07	1.17821	pos	146.118	[M+H]+	Organonitrogen compounds	Quaternary ammonium salts	Nervous system; Signal transduction; Sensory system; Endocrine system; Digestive system; Lipid metabolism; Neurodegenerative disease; Signaling molecules and interaction; Substance dependence; Cell motility	51-84-3	HMDB0000895	BioDeepDB
N-Methyl-D-aspartic acid	M147T181	147.054	181.1	7.48023	C5H9NO4	C12269	6.64418e+06	6.47263e+06	8.67	39139.4	40964.6	24.27	169.76	7.41	2.54949e-10	9.59	1.04969e-09	1.18527	pos	147.053	[M]+	Carboxylic acids and derivatives	Amino acids, peptides, and analogues		6384-92-5	HMDB0002393	BioDeepDB
L-Lysine	M147T44	147.112	43.6	5.95465	C6H14N2O2	C00047	6.54899e+06	6.59614e+06	2.85	265770	256985	11	24.64	4.62	2.28491e-11	10.64	1.11434e-10	1.18705	pos	146.106	[M+H]+	Carboxylic acids and derivatives	Amino acids, peptides, and analogues	Metabolism of cofactors and vitamins; Digestive system; Biosynthesis of other secondary metabolites; Translation; Amino acid metabolism; Chemical structure transformation maps; Global and overview maps	56-87-1	HMDB0000182	BioDeepDB
(R) 2,3-Dihydroxy-3-methylvalerate	M148T223	148.075	223	6.95977	C6H12O4	C06007	1.30406e+07	1.35627e+07	12.11	6.99931e+06	6.932e+06	2.89	1.86	0.9	6.74786e-06	5.17	1.34811e-05	1.14639	pos	148.074	[M]+	Fatty Acyls	Fatty acids and conjugates	Amino acid metabolism; Global and overview maps	562-43-6	HMDB0012140	BioDeepDB
trans-Cinnamate	M148T251	148.019	251.1	2.11567	C9H8O2	C00423	8.03003e+06	8.87005e+06	20.3	2.37149e+06	2.35384e+06	2.49	3.39	1.76	7.0574e-06	5.15	1.40652e-05	1.15312	pos	148.052	[M]+			Metabolism of cofactors and vitamins; Biosynthesis of other secondary metabolites; Amino acid metabolism; Chemical structure transformation maps; Global and overview maps	140-10-3		BioDeepDB
L-Glutamic acid	M148T49	148.059	48.8	4.65555	C5H9NO4	C00025	6.83404e+07	6.86579e+07	6.2	2.32466e+08	1.39016e+08	107.77	0.29	-1.77	0.00894042	2.05	0.0121055	0.875387	pos	147.053	[M+H]+	Carboxylic acids and derivatives	Amino acids, peptides, and analogues	Neurodegenerative disease; Biosynthesis of other secondary metabolites; Substance dependence; Cellular community - eukaryotes; Energy metabolism; Metabolism of other amino acids; Excretory system; Carbohydrate metabolism; Cancer: overview; Membrane transport; Cell growth and death; Signal transduction; Nervous system; Digestive system; Environmental adaptation; Amino acid metabolism; Chemical str…	56-86-0	HMDB0000148	BioDeepDB
L-2-Hydroxyglutaric acid	M149T35	148.975	34.5	11.6497	C5H8O5	C03196	1.01373e+08	1.00742e+08	3.02	2.01799e+06	1.95527e+06	7.1	50.23	5.65	1.56504e-20	19.81	7.56304e-19	1.18788	pos	148.037	[M+H]+	Fatty Acyls	Fatty acids and conjugates	Amino acid metabolism; Global and overview maps	13095-48-2	HMDB0000694	BioDeepDB
Nornicotine	M149T71	149.106	70.6	5.875	C9H12N2	C06524	3.19773e+07	3.17124e+07	1.95	3.30444e+07	3.30561e+07	1.42	0.97	-0.05	0.00352114	2.45	0.00494946	0.858471	pos	148.1	[M+H]+	Pyridines and derivatives	Pyrrolidinylpyridines	Biosynthesis of other secondary metabolites	494-97-3	HMDB0001126	BioDeepDB
Triethanolamine	M149T95	149.106	94.6	8.04794	C6H15NO3	C06771	1.73878e+07	1.73233e+07	3.91	123512	108470	50.05	140.78	7.14	2.31511e-07	6.64	5.70195e-07	1.17712	pos	149.105	[M]+	Amines	Alkanolamines	Lipid metabolism	102-71-6	HMDB0032538	MoNA
D-Lyxose	M150T103	150.054	103.1	8.66354	C5H10O5	C00476	1.07627e+07	1.06211e+07	13.29	1.96941e+06	1.97076e+06	9.69	5.46	2.45	3.54801e-12	11.45	2.01409e-11	1.17888	pos	150.053	[M]+			Carbohydrate metabolism	1114-34-7		BioDeepDB
Phenylephrine	M150T185	150.09	185.5	21.547	C9H13NO2	C07441	7.53697e+06	7.47409e+06	3.24	3.70477e+06	4.09305e+06	30.93	2.03	1.02	0.00531584	2.27	0.00735855	0.920645	pos	167.095	[M+H-H2O]+	Phenols	1-hydroxy-4-unsubstituted benzenoids		59-42-7	HMDB0002182	MoNA
L-Methionine	M150T70_1	150.057	70	6.50418	C5H11NO2S	C00073	1.37464e+07	1.39229e+07	10.07	1.69983e+07	1.64563e+07	11.88	0.81	-0.31	0.00407554	2.39	0.00569726	0.849034	pos	149.051	[M+H]+	Carboxylic acids and derivatives	Amino acids, peptides, and analogues	Cancer: overview; Drug resistance: antineoplastic; Digestive system; Biosynthesis of other secondary metabolites; Translation; Amino acid metabolism; Chemical structure transformation maps; Global and overview maps	63-68-3	HMDB0000696	BioDeepDB
Metaraminol	M150T70_2	150.09	70.2	21.547	C9H13NO2	C07146	2.63401e+07	2.58708e+07	4.12	1.078e+08	1.08184e+08	2.07	0.24	-2.03	7.65997e-18	17.12	1.58595e-16	1.18721	pos	167.095	[M+H-H2O]+	Benzene and substituted derivatives	Phenylpropanes		54-49-9	HMDB0014748	MoNA
3-Methyladenine	M150T97	150.127	96.9	5.43957	C6H7N5	C00913	6.80241e+06	6.81226e+06	0.72	5836.5	5414.64	25.76	1165.5	10.19	3.84214e-10	9.42	1.53644e-09	1.18697	pos	149.07	[M+H]+	Imidazopyrimidines	Purines and purine derivatives		5142-23-4	HMDB0011600	BioDeepDB
Pyridoxamine	M151T246	151.085	246	20.0813	C8H12N2O2	C00534	2.08188e+07	2.03216e+07	7.92	3.30981e+06	3.30419e+06	1.53	6.29	2.65	2.3581e-10	9.63	9.75794e-10	1.18655	pos	168.09	[M+H-H2O]+	Pyridines and derivatives	Pyridoxamines	Metabolism of cofactors and vitamins; Global and overview maps; Digestive system	85-87-0	HMDB0001431	MoNA
2-Methoxy-4-vinylphenol	M151T325	151.074	324.6	6.46039	C9H10O2	C17883	1.27727e+07	1.08981e+07	48.37	5.2351e+06	4.7634e+06	45.49	2.44	1.29	0.0023702	2.63	0.00338587	0.881883	pos	150.068	[M+H]+	Phenols	Methoxyphenols		7786-61-0	HMDB0013744	BioDeepDB
(R)-Mandelamide	M152T103	152.07	102.6	5.10289	C8H9NO2	C07301	4.73088e+07	4.747e+07	1.63	646368	638368	4.13	73.19	6.19	1.03807e-16	15.98	1.6014e-15	1.18816	pos	151.063	[M+H]+	Benzene and substituted derivatives	Alcohols and polyols	Xenobiotics biodegradation and metabolism; Global and overview maps			MetaDNA
(-)-cis-Carveol	M152T105	152.117	105	18.4068	C10H16O	C11395	2.12786e+08	2.14572e+08	4.21	3.39695e+06	3.45228e+06	6.7	62.64	5.97	1.67083e-20	19.78	7.84758e-19	1.18788	pos	152.12	[M]+	Prenol lipids	Monoterpenoids	Metabolism of terpenoids and polyketides	2102-59-2	HMDB0036082	BioDeepDB
Acetaminophen	M152T53	152.07	52.8	6.41811	C8H9NO2	C06804	2.71253e+08	3.18878e+08	36.02	2.76144e+06	2.73648e+06	3.54	98.23	6.62	6.7225e-08	7.17	1.80721e-07	1.18061	pos	151.063	[M+H]+	Phenols	1-hydroxy-2-unsubstituted benzenoids	Digestive system	103-90-2	HMDB0001859	BioDeepDB
Guanine	M152T70_1	152.056	70	6.4187	C5H5N5O	C00242	2.42806e+07	27686386	35.3	1.03805e+07	1.03045e+07	2.43	2.34	1.23	0.00982984	2.01	0.0132635	0.869014	pos	151.049	[M+H]+	Imidazopyrimidines	Purines and purine derivatives	Global and overview maps; Nucleotide metabolism	73-40-5	HMDB0000132	MoNA
(+)-cis-Isopulegone	M153T123	153.138	122.9	5.92344	C10H16O	C11951	1.58903e+07	1.58684e+07	1.03	58390	24656.1	80.46	272.14	8.09	1.62269e-06	5.79	3.54855e-06	1.16789	pos	152.12	[M+H]+			Global and overview maps; Metabolism of terpenoids and polyketides			BioDeepDB
3-Sulfinylpyruvic acid	M153T34	152.994	34.4	9.87678	C3H4O5S	C05527	6.52903e+07	6.23188e+07	8.96	159789	156968	6.59	408.6	8.67	6.07461e-21	20.22	3.49954e-19	1.18793	pos	151.978	[M+H]+	Keto acids and derivatives	Alpha-keto acids and derivatives	Amino acid metabolism; Global and overview maps		HMDB0001405	BioDeepDB
p-Octopamine	M154T223	154.085	222.7	6.94854	C8H11NO2	C04227	1.27152e+07	1.27389e+07	6.99	39649.2	10665.8	121.87	320.69	8.33	5.59755e-06	5.25	1.13428e-05	1.15693	pos	153.079	[M+H]+	Phenols	1-hydroxy-2-unsubstituted benzenoids	Signaling molecules and interaction	104-14-3	HMDB0004825	BioDeepDB
o-Hydroxylaminobenzoate	M154T233	154.05	232.5	0.00258853	C7H7NO3	C16235	1.41103e+07	1.57899e+07	32.13	659293	637525	26.22	21.4	4.42	4.60154e-10	9.34	1.82135e-09	1.16692	pos	153.043	[M+H]+			Xenobiotics biodegradation and metabolism; Global and overview maps			BioDeepDB
2,3-Butanediol	M155T308	154.987	308.3	19.2178	C4H10O2S2	C00265	2.6353e+08	3.26394e+08	44.97	1.06089e+08	3.4517e+07	181.25	2.48	1.31	0.00671197	2.17	0.00919622	0.815653	pos	154.012	[M+H]+	Organooxygen compounds	Alcohols and polyols		513-85-9 / 3483-12-3	HMDB0003156	BioDeepDB
Scopoline	M156T108_2	156.101	107.8	5.61254	C8H13NO2	C10866	1.29306e+07	1.2976e+07	4.93	1.34208e+06	1.31599e+06	10.34	9.63	3.27	1.66903e-15	14.78	1.92907e-14	1.18565	pos	155.095	[M+H]+				487-27-4		BioDeepDB
(1R,6S)-6-Amino-5-oxocyclohex-2-ene-1-carboxylate	M156T205	156.065	204.5	5.61306	C7H9NO3	C19831	8.82699e+06	6.08617e+06	65.51	695778	697095	2.35	12.69	3.67	2.53934e-05	4.6	4.64527e-05	1.13774	pos	155.058	[M+H]+			Biosynthesis of other secondary metabolites; Global and overview maps			BioDeepDB
L-Histidine	M156T44	156.076	44.1	6.89409	C6H9N3O2	C00135	2.79214e+08	2.83628e+08	5.36	2.96834e+06	2.95694e+06	12.66	94.06	6.56	8.57995e-13	12.07	5.43078e-12	1.1872	pos	155.07	[M+H]+	Carboxylic acids and derivatives	Amino acids, peptides, and analogues	Cancer: overview; Membrane transport; Metabolism of other amino acids; Digestive system; Biosynthesis of other secondary metabolites; Translation; Amino acid metabolism; Chemical structure transformation maps; Global and overview maps	71-00-1	HMDB0000177	BioDeepDB
Uracil 5-carboxylate	M157T35	156.964	34.9	10.1718	C5H4N2O4	C03030	7.75278e+07	7.829e+07	3.28	9.33346e+06	9.35856e+06	2.41	8.31	3.05	1.48066e-20	19.83	7.2789e-19	1.18791	pos	156.017	[M+H]+				23945-44-0		BioDeepDB
4,5-Dihydroorotic acid	M158T164	158	164	21.6535	C5H6N2O4	C00337	7.09432e+07	7.14584e+07	4	4.25104e+06	4.20044e+06	2.86	16.69	4.06	5.40588e-21	20.27	3.29446e-19	1.18795	pos	158.033	[M]+	Carboxylic acids and derivatives	Amino acids, peptides, and analogues	Global and overview maps; Nucleotide metabolism	155-54-4 / 5988-19-2	HMDB0000528	BioDeepDB
1,5-Naphthalenediamine	M159T329	159.09	328.8	7.39202	C10H10N2	C19463	790167	361038	86.04	2.08294e+06	2.114e+06	6.68	0.38	-1.4	0.00910043	2.04	0.0123154	0.875118	pos	158.084	[M+H]+	Extractables/Leachables; Textile Chemicals/Auxiliary/Dyes; Industrial Chemicals			2243-62-1		mzCloud
5-Acetamidovalerate	M159T89	159.091	88.9	6.9143	C7H13NO3	C03087	1.32215e+07	1.32349e+07	8.25	1.2018e+07	1.28143e+07	21.69	1.1	0.14	0.290659	0.54	0.332607	0.371144	pos	159.089	[M]+	Fatty Acyls	Fatty acids and conjugates	Amino acid metabolism; Global and overview maps		HMDB0012175	BioDeepDB
Indoleacetaldehyde	M160T119	160.075	119.4	6.44079	C10H9NO	C00637	2.77265e+07	2.83802e+07	34.72	2.2473e+07	2.60481e+07	46.61	1.23	0.3	0.429112	0.37	0.47626	0.273713	pos	159.068	[M+H]+	Indoles and derivatives	Indoles	Amino acid metabolism; Global and overview maps	2591-98-2	HMDB0001190	BioDeepDB
4-Acetamido-2-aminobutanoic acid	M160T279	160.086	278.8	6.24665	C6H12N2O3	C06442	5.5716e+06	6.37841e+06	28.99	3.68219e+06	3.70399e+06	8.22	1.51	0.6	0.01837	1.74	0.0241548	0.789129	pos	160.085	[M]+	Carboxylic acids and derivatives	Amino acids, peptides, and analogues	Amino acid metabolism; Global and overview maps	1190-46-1	HMDB0031411	BioDeepDB
Pimelic acid	M160T33	159.969	32.7	1.05352	C7H12O4	C02656	4.84567e+07	4.87642e+07	15.21	2.45034e+07	2.54834e+07	12.78	1.98	0.98	1.50783e-06	5.82	3.31606e-06	1.10455	pos	160.074	[M]+	Fatty Acyls	Fatty acids and conjugates	Metabolism of cofactors and vitamins; Global and overview maps	111-16-0	HMDB0000857	BioDeepDB
N5-Methyl-L-glutamine	M161T49	161.091	48.5	6.89361	C6H12N2O3	C03153	3.58884e+07	38301556	23.61	3.2393e+07	3.85663e+07	27.9	1.11	0.15	0.538689	0.27	0.583303	0.21343	pos	160.085	[M+H]+						BioDeepDB
Phenibut	M162T106_1	162.09	106.2	17.9242	C10H13NO2	D10509	3.17977e+07	3.2453e+07	14.38	9.08521e+06	9.08552e+06	8.19	3.5	1.81	3.31422e-10	9.48	1.3406e-09	1.1681	pos	179.095	[M+H-H2O]+	Drugs of Abuse/Illegal Drugs					mzCloud
L-Carnitine	M162T209	162.054	209.1	14.1085	C7H15NO3	C00318	2.96157e+07	2.63379e+07	16.71	455514	394219	26.98	65.02	6.02	1.5749e-13	12.8	1.14756e-12	1.18266	pos	161.105	[M+H]+	Organonitrogen compounds	Quaternary ammonium salts	Environmental adaptation; Digestive system	541-15-1	HMDB0000062	BioDeepDB
2-Deoxystreptamine	M163T157	163.111	157.4	3.56114	C6H14N2O3	C02627	5.41565e+07	5.40341e+07	3.88	1.22996e+07	1.2109e+07	4.77	4.4	2.14	1.19922e-16	15.92	1.79737e-15	1.1866	pos	162.1	[M+H]+			Biosynthesis of other secondary metabolites; Global and overview maps	2037-48-1		BioDeepDB
Fructose-1P	M163T306	163.059	306.3	19.22	C6H12O6	C10906	2.68547e+07	2.70519e+07	1.75	7.8391e+06	7.16114e+06	21.12	3.43	1.78	2.3732e-06	5.62	5.06071e-06	1.16399	pos	180.063	[M+H-H2O]+	Carbohydrates and carbohydrate conjugates	Monosaccharides		57-48-7	HMDB0062538	BioDeepDB
Anabasine	M163T310	163.122	309.7	6.59629	C10H14N2	C06180	2.40612e+07	2.43015e+07	1.9	549106	553852	7.92	43.82	5.45	2.47145e-12	11.61	1.43726e-11	1.18776	pos	162.116	[M+H]+			Chemical structure transformation maps; Biosynthesis of other secondary metabolites; Global and overview maps	13078-04-1 / 494-52-0	HMDB0004350	BioDeepDB
1-Deoxynojirimycin	M163T71_1	163.086	70.6	7.35809	C6H13NO4	C16843	3.06096e+07	3.08196e+07	8.38	1.25282e+06	964071	65.2	24.43	4.61	7.92139e-07	6.1	1.81011e-06	1.16838	pos	163.084	[M]+	Piperidines			19130-96-2/73285-50-4	HMDB0035359	BioDeepDB
Nicotine	M163T71_2	163.122	70.6	4.17863	C10H14N2	C00745	2.31806e+08	2.32653e+08	1.04	8.00928e+06	7.95518e+06	6.07	28.94	4.86	1.94764e-12	11.71	1.15635e-11	1.18794	pos	162.116	[M+H]+	Pyridines and derivatives	Pyrrolidinylpyridines	Environmental adaptation; Biosynthesis of other secondary metabolites; Xenobiotics biodegradation and metabolism; Substance dependence; Chemical structure transformation maps; Global and overview maps	54-11-5	HMDB0001934	BioDeepDB
cis-1,2-Dihydronaphthalene-1,2-diol	M163T97	163.086	97.2	7.12778	C10H10O2	C04314	1.1889e+07	1.18174e+07	3.31	1.12299e+07	1.11219e+07	3.55	1.06	0.08	0.00814561	2.09	0.0110679	0.801681	pos	162.068	[M+H]+			Xenobiotics biodegradation and metabolism; Global and overview maps			BioDeepDB
Acetylcysteine	M164T195	164.07	194.6	7.23134	C5H9NO3S	C06809	3.57086e+07	3.89876e+07	24.28	364013	356083	12.75	98.1	6.62	1.81361e-14	13.74	1.62104e-13	1.18434	pos	163.03	[M+H]+	Carboxylic acids and derivatives	Amino acids, peptides, and analogues		616-91-1	HMDB0001890	BioDeepDB
4-Hydroxycinnamic acid	M164T207	164.07	207	6.48171	C9H8O3	C00811	2.73307e+07	2.52073e+07	23.44	141224	142946	10	193.53	7.6	1.17071e-15	14.93	1.40829e-14	1.18581	pos	164.047	[M]+	Cinnamic acids and derivatives	Hydroxycinnamic acids and derivatives	Metabolism of cofactors and vitamins; Biosynthesis of other secondary metabolites; Amino acid metabolism; Chemical structure transformation maps; Global and overview maps	7400-08-0 / 7400-08-0 501-98-4 / 501-98-4	HMDB0002035	BioDeepDB
Etilefrine	M164T78	164.106	78	18.0083	C10H15NO2	D07931	7.62371e+08	8.27888e+08	27.85	1.25907e+09	1.25371e+09	7.74	0.61	-0.72	0.00903411	2.04	0.0122279	0.865247	pos	181.11	[M+H-H2O]+	Therapeutics/Prescription Drugs; Sports Doping Drugs					mzCloud
3,4-Dihydroxyphenylpropanoate	M165T54_1	165.054	53.9	18.3819	C9H10O4	C10447	9.72761e+06	9.59805e+06	15.71	491021	479357	6.08	19.81	4.31	1.84831e-10	9.73	7.82401e-10	1.18474	pos	182.058	[M+H-H2O]+	Phenylpropanoic acids		Amino acid metabolism	1078-61-1	HMDB0000423	mzCloud
Enol-phenylpyruvate	M165T70_1	165.053	70.2	7.12492	C9H8O3	C02763	1.40691e+07	1.36751e+07	8.76	214815	206858	7.86	65.49	6.03	1.00746e-18	18	2.73126e-17	1.18749	pos	164.047	[M+H]+	Benzene and substituted derivatives	Carbonyl compounds	Amino acid metabolism; Global and overview maps	5801-57-0	HMDB0012225	MetaDNA
Hordenine	M166T220	166.121	220	6.62166	C10H15NO	C06199	232610713	3.30991e+08	54.87	1.81166e+07	1.81225e+07	3.23	12.84	3.68	7.81622e-05	4.11	0.000133388	1.11559	pos	165.115	[M+H]+	Benzene and substituted derivatives	Phenethylamines	Amino acid metabolism; Global and overview maps	539-15-1/NA	HMDB0004366	BioDeepDB
L-Phenylalanine	M166T242	166.085	241.7	7.08071	C9H11NO2	C00079	3.75553e+07	3.8145e+07	7.5	1.00051e+07	9.94409e+06	3.34	3.75	1.91	2.00763e-14	13.7	1.77297e-13	1.18425	pos	165.079	[M+H]+	Carboxylic acids and derivatives	Amino acids, peptides, and analogues	Cancer: overview; Membrane transport; Metabolism of other amino acids; Digestive system; Biosynthesis of other secondary metabolites; Translation; Amino acid metabolism; Chemical structure transformation maps; Global and overview maps	63-91-2	HMDB0000159	BioDeepDB
7-Methylguanine	M166T68	166.071	67.7	6.86232	C6H7N5O	C02242	8.25123e+06	8.22064e+06	3.38	2.75867e+06	2.75064e+06	1.87	2.99	1.58	1.99589e-17	16.7	3.75452e-16	1.18702	pos	165.065	[M+H]+	Imidazopyrimidines	Purines and purine derivatives		578-76-7	HMDB0000897	BioDeepDB
D-Phenyllactic acid	M167T251	167.069	251	6.44045	C9H10O3	C05607	7061675	6.92129e+06	4.74	59980.1	58490.1	6.36	117.73	6.88	1.9088e-21	20.72	1.48163e-19	1.188	pos	166.063	[M+H]+	Phenylpropanoic acids		Chemical structure transformation maps; Amino acid metabolism; Biosynthesis of other secondary metabolites; Global and overview maps	7326-19-4 / 20312-36-1	HMDB0000563	BioDeepDB
Vanylglycol	M167T371	167.069	371	6.39714	C9H12O4	C05594	1.02147e+07	7.27648e+06	50.92	1.54942e+07	1.59992e+07	11.95	0.66	-0.6	0.0232905	1.63	0.0303381	0.760203	pos	184.074	[M+H-H2O]+	Phenols	Methoxyphenols	Amino acid metabolism; Global and overview maps	534-82-7 / 67423-45-4	HMDB0001490	BioDeepDB
L-4-Hydroxyphenylglycine	M167T42	167.011	41.6	8.8485	C8H9NO3	C12323	4.72835e+07	5.75097e+07	29.56	548069	550766	4.2	86.27	6.43	1.71707e-08	7.77	5.06871e-08	1.18299	pos	167.058	[M]+			Biosynthesis of other secondary metabolites; Global and overview maps; Metabolism of terpenoids and polyketides	32462-30-9		BioDeepDB
3-Hydroxy-4-methylanthranilate	M168T136	168.064	136.4	6.40227	C8H9NO3	C03986	8.79531e+07	8.12413e+07	14.99	3.63338e+06	3.59448e+06	1.87	24.21	4.6	9.09536e-10	9.04	3.4022e-09	1.18619	pos	167.058	[M+H]+	Benzene and substituted derivatives	1-hydroxy-4-unsubstituted benzenoids		552-14-7		MetaDNA
Isopyridoxal	M168T163	168.064	163.3	7.59234	C8H9NO3	C06051	1.9633e+07	1.97588e+07	10	6.9708e+06	6.94161e+06	1.64	2.82	1.49	1.52031e-07	6.82	3.83739e-07	1.17713	pos	167.058	[M+H]+	Pyridines and derivatives	Pyridine carboxaldehydes	Metabolism of cofactors and vitamins	6560-46-9 / 66-72-8	HMDB0004290	BioDeepDB
Pyridoxal	M168T263	168.064	263	6.99732	C8H9NO3	C00250	1.71568e+08	1.69431e+08	3.19	1.64554e+06	1.57897e+06	12.01	104.26	6.7	2.99544e-12	11.52	1.71228e-11	1.18759	pos	167.058	[M+H]+	Pyridines and derivatives	Pyridine carboxaldehydes	Metabolism of cofactors and vitamins; Global and overview maps; Digestive system	66-72-8	HMDB0001545	mzCloud
(R)-4-Hydroxymandelate	M169T119	169.06	119.3	6.77835	C8H8O4	C05343	3.52806e+07	3.51599e+07	1.15	170217	167653	8.54	207.27	7.7	1.34997e-12	11.87	8.26115e-12	1.18801	pos	168.042	[M+H]+			Global and overview maps			BioDeepDB
Selenocysteine	M170T33	169.975	32.8	10.6223	C3H7NO2Se	C05688	1.53441e+07	1.71437e+07	53.15	459975	464978	3.1	33.36	5.06	5.56117e-06	5.25	1.12753e-05	1.15719	pos	168.964	[M+H]+	Carboxylic acids and derivatives	Amino acids, peptides, and analogues	Metabolism of other amino acids; Global and overview maps	3614-08-2 / 10236-58-5	HMDB0003288	BioDeepDB
1-Methylhistidine	M170T44	170.091	44.2	6.91394	C7H11N3O2	C01152	8.89185e+06	7.58194e+06	30.23	7.69221e+06	7.54579e+06	6.09	1.16	0.21	0.33164	0.48	0.375655	0.344181	pos	169.085	[M+H]+	Carboxylic acids and derivatives	Amino acids, peptides, and analogues	Amino acid metabolism; Global and overview maps	332-80-9/368-16-1	HMDB0000001	BioDeepDB
N-Butyryl-L-homoserine lactone	M172T162	172.096	161.9	6.83341	C8H13NO3	C11837	2.45444e+07	2.60399e+07	10.12	2.56643e+07	2.95495e+07	33.64	0.96	-0.06	0.856979	0.07	0.876229	0.0641167	pos	171.089	[M+H]+			Cellular community - prokaryotes	67605-85-0		BioDeepDB
3-Dehydroshikimate	M172T34	171.991	34.3	13.5422	C7H8O5	C02637	1.01231e+08	1.00621e+08	1.07	4.13836e+06	3.96754e+06	23.97	24.46	4.61	3.27658e-08	7.48	9.24313e-08	1.18256	pos	172.037	[M]+			Chemical structure transformation maps; Amino acid metabolism; Global and overview maps; Metabolism of terpenoids and polyketides	2922-42-1		BioDeepDB
Gabapentin	M172T427	172.132	427.4	3.83376	C9H17NO2	C07018	1.74665e+07	1.80053e+07	26.95	1.34647e+07	1.38098e+07	22.37	1.3	0.38	0.0849808	1.07	0.104896	0.566182	pos	171.126	[M+H]+				60142-96-3		BioDeepDB
(2S,5S)-trans-Carboxymethylproline	M174T51_3	174.086	50.8	5.76714	C7H11NO4	C17366	6.6552e+07	6.74336e+07	6.76	2.08624e+06	1.83769e+06	21.79	31.9	5	9.49204e-10	9.02	3.53328e-09	1.18398	pos	173.069	[M+H]+			Biosynthesis of other secondary metabolites; Global and overview maps			BioDeepDB
Amino acid(Arg-)	M175T228	175.122	228.3	17.839	C6H14N4O2	C02385	9.59399e+07	1.06083e+08	28.85	2.79307e+06	1.42263e+06	132.78	34.35	5.1	9.85596e-08	7.01	2.55998e-07	1.13578	pos	174.112	[M+H]+				7004-12-8 / 7200-25-1 / NA		BioDeepDB
Demethylated antipyrine	M175T326	175.085	325.8	6.71672	C10H10N2O	C13008	2.23606e+07	2.68657e+07	28.78	39455.9	37493.3	9.32	566.72	9.15	2.1731e-10	9.66	9.05848e-10	1.18561	pos	174.079	[M+H]+	Azoles	Pyrazoles		89-25-8	HMDB0006240	GNPS
Indole-3-acetate	M176T219	176.07	218.7	6.11122	C10H9NO2	C00954	2.52552e+07	2.4344e+07	12.63	19710.7	18740.9	17.81	1281.29	10.32	1.86919e-18	17.73	4.70424e-17	1.18742	pos	175.063	[M+H]+	Indoles and derivatives	Indolyl carboxylic acids and derivatives	Chemical structure transformation maps; Amino acid metabolism; Signal transduction; Global and overview maps	87-51-4	HMDB0000197	mzCloud
Citrulline	M176T326	176.106	326.2	15.3317	C6H13N3O3	C00327	723262	532176	41.16	1.10338e+07	1.10088e+07	2	0.07	-3.93	1.88233e-06	5.73	4.07646e-06	1.16662	pos	175.096	[M+H]+	Carboxylic acids and derivatives	Amino acids, peptides, and analogues	Amino acid metabolism; Biosynthesis of other secondary metabolites; Global and overview maps	372-75-8	HMDB0000904	BioDeepDB
Scytalone	M177T207	177.053	207.2	16.5713	C10H10O4	C00779	7.30094e+07	7.30618e+07	2.48	4.22737e+06	4.2835e+06	3.23	17.27	4.11	4.36028e-22	21.36	4.48174e-20	1.18806	pos	194.058	[M+H-H2O]+				49598-85-8		BioDeepDB
1-Amino-1-deoxy-scyllo-inositol	M179T225	179.081	225.4	6.14249	C6H13NO5	C01214	4.73764e+06	4.61237e+06	29.91	628596	624824	6	7.54	2.91	1.31324e-06	5.88	2.91331e-06	1.16452	pos	179.079	[M]+			Biosynthesis of other secondary metabolites; Global and overview maps			BioDeepDB
D-Fructose	M180T124	180.101	124.1	4.55534	C6H12O6	C00095	5.66268e+07	6.78619e+07	56.12	466930	478384	11.38	121.27	6.92	9.32981e-07	6.03	2.11426e-06	1.16771	pos	180.063	[M]+	Organooxygen compounds	Carbohydrates and carbohydrate conjugates	Endocrine and metabolic disease; Membrane transport; Sensory system; Digestive system; Carbohydrate metabolism; Global and overview maps	53188-23-1 / 87-81-0	HMDB0000660	BioDeepDB
S-Carboxymethyl-L-cysteine	M180T207	180.101	207.4	24.3181	C5H9NO4S	C03727	7.59571e+06	7.63122e+06	4.25	647175	627604	16.44	11.74	3.55	3.56283e-09	8.45	1.18879e-08	1.18343	pos	179.025	[M+H]+				638-23-3		BioDeepDB
L-Dopa	M180T213	180.064	213	16.2942	C9H11NO4	C00355	3.37006e+07	3.33907e+07	1.74	361845	363640	6.79	93.14	6.54	1.20621e-13	12.92	9.02089e-13	1.18803	pos	197.069	[M+H-H2O]+	Carboxylic acids and derivatives	Amino acids, peptides, and analogues	Nervous system; Endocrine system; Neurodegenerative disease; Biosynthesis of other secondary metabolites; Amino acid metabolism; Substance dependence; Chemical structure transformation maps; Global and overview maps	59-92-7	HMDB0000181	BioDeepDB
Phenacetin	M180T245	180.101	244.6	6.69725	C10H13NO2	C07591	1.05844e+07	1.13118e+07	14.68	249627	247674	4.4	42.4	5.41	8.97239e-11	10.05	3.98329e-10	1.18635	pos	179.095	[M+H]+				62-44-2		BioDeepDB
Beta-D-Glucose	M180T263	180.064	263	4.99824	C6H12O6	C00221	6.13826e+07	5.99784e+07	14.9	425373	418894	4.2	144.3	7.17	1.13738e-11	10.94	5.85239e-11	1.18729	pos	180.063	[M]+	Organooxygen compounds	Alcohols and polyols	Carbohydrate metabolism; Global and overview maps	492-61-5	HMDB0000516	MetaDNA
D-Iditol	M182T230	182.08	230.1	5.49209	C6H14O6	C01489	5.97305e+08	5.95297e+08	2.35	2.31739e+06	2.29024e+06	19.6	257.75	8.01	2.24019e-10	9.65	9.31706e-10	1.187	pos	182.079	[M]+				25878-23-3		BioDeepDB
(S)-beta-Tyrosine	M182T277	182.08	277.2	5.76451	C9H11NO3	C21308	16001064	1.40422e+07	18.02	7.99051e+06	7.93913e+06	1.87	2	1	3.84575e-05	4.42	6.86815e-05	1.12814	pos	181.074	[M+H]+			Global and overview maps; Metabolism of terpenoids and polyketides			BioDeepDB
Normetanephrine	M183T219	183.09	218.8	4.36943	C9H13NO3	C05589	4.12269e+07	4.55568e+07	16.58	1.04484e+06	1.04691e+06	2.94	39.46	5.3	1.09366e-09	8.96	4.03436e-09	1.18587	pos	183.089	[M]+	Phenols	Methoxyphenols	Amino acid metabolism; Global and overview maps	97-31-4	HMDB0000819	BioDeepDB
Se-Methylselenocysteine	M183T339	182.981	339	7.10456	C4H9NO2Se	C05689	1.65942e+08	1.66102e+08	1.36	1.28538e+06	1.28555e+06	6.96	129.1	7.01	3.48999e-13	12.46	2.37848e-12	1.18805	pos	182.98	[M]+	Carboxylic acids and derivatives	Amino acids, peptides, and analogues	Metabolism of other amino acids; Global and overview maps	26046-90-2 / 2574-71-2 / NA	HMDB0004113	BioDeepDB
Azatyrosine	M183T76	183.075	76.1	7.51605	C8H10N2O3	C21325	1.527e+07	1.51225e+07	5.16	223880	221366	7.49	68.21	6.09	5.88765e-20	19.23	2.37243e-18	1.18779	pos	182.069	[M+H]+			Global and overview maps; Metabolism of terpenoids and polyketides	58525-82-9		BioDeepDB
Sorbitol	M183T90	182.984	90	6.32273	C6H14O6	C00794	4.22534e+08	3.34622e+08	28.9	2.79847e+07	2.49622e+07	31.91	15.1	3.92	4.47373e-10	9.35	1.77457e-09	1.16707	pos	182.079	[M+H]+	Organooxygen compounds	Carbohydrates and carbohydrate conjugates	Carbohydrate metabolism; Membrane transport; Global and overview maps	50-70-4	HMDB0000247	BioDeepDB
Phosphorylcholine	M184T328	184.078	328	21.1034	C5H15NO4P	C00588	6.02777e+06	5.91833e+06	5.38	222215	218346	9.37	27.13	4.76	7.02505e-18	17.15	1.47586e-16	1.18723	pos	184.074	[M]+	Organonitrogen compounds	Quaternary ammonium salts	Lipid metabolism; Cancer: overview; Global and overview maps	3616-04-4 / 107-73-3	HMDB0001565	BioDeepDB
Antiarol	M185T157	185.08	157	5.81371	C9H12O4	C10765	4.0415e+06	4.02941e+06	1.46	18956.2	18806.7	9.02	213.2	7.74	1.41387e-12	11.85	8.63072e-12	1.18797	pos	184.074	[M+H]+				642-71-7		BioDeepDB
Phosphoserine	M185T447	185.163	447.2	7.7714	C3H8NO6P	C01005	4.06395e+07	4.77665e+07	31.19	5.62471e+07	5.88164e+07	33.94	0.72	-0.47	0.232771	0.63	0.270734	0.405221	pos	185.009	[M]+	Carboxylic acids and derivatives	Amino acids, peptides, and analogues	Biosynthesis of other secondary metabolites; Translation; Amino acid metabolism; Energy metabolism; Global and overview maps	407-41-0	HMDB0000272	BioDeepDB
Undecanoic acid	M187T87	186.955	87	8.11572	C11H22O2	C17715	1.9431e+08	2.10915e+08	32.92	802632	826013	8.78	242.09	7.92	1.13872e-07	6.94	2.92214e-07	1.17781	pos	186.162	[M+H]+	Fatty Acyls	Fatty acids and conjugates		112-37-8	HMDB0000947	BioDeepDB
N-Alpha-acetyllysine	M188T248	188.069	248.1	7.62296	C8H16N2O3	C12989	1.01876e+07	1.02019e+07	3.19	92157.8	91727.9	7	110.55	6.79	2.17834e-21	20.66	1.60631e-19	1.188	pos	188.116	[M]+	Carboxylic acids and derivatives	Amino acids, peptides, and analogues		1946-82-3	HMDB0000446	BioDeepDB
7,8-Diaminononanoate	M189T44_2	189.158	44.3	5.97721	C9H20N2O2	C01037	1.17417e+06	1.17083e+06	7.06	1.57927e+07	1.58214e+07	1.47	0.07	-3.75	1.92661e-11	10.72	9.56688e-11	1.18745	pos	188.153	[M+H]+			Metabolism of cofactors and vitamins; Global and overview maps	21738-21-6		BioDeepDB
meso-2,6-Diaminoheptanedioate	M190T102	190.085	101.5	14.8956	C7H14N2O4	C00680	1.50971e+08	1.51163e+08	5.93	3.23201e+06	3.64085e+06	45.61	46.71	5.55	0.00031211	3.51	0.000494097	1.07555	pos	190.095	[M]+			Amino acid metabolism; Global and overview maps	922-54-3		BioDeepDB
Kynurenic acid	M190T277	190.121	277.1	8.95014	C10H7NO3	C01717	2.92777e+06	2.96358e+06	6.65	961121	1.23693e+06	59.12	3.05	1.61	0.0030903	2.51	0.004368	0.958485	pos	189.043	[M+H]+	Quinolines and derivatives	Quinoline carboxylic acids	Amino acid metabolism; Global and overview maps	492-27-3	HMDB0000715	BioDeepDB
N(omega)-Hydroxyarginine	M191T158	191.105	158.4	14.577	C6H14N4O3	C05933	1.43438e+07	1.57141e+07	41.89	1.91974e+07	2.03072e+07	9.28	0.75	-0.42	0.118984	0.92	0.144378	0.548147	pos	190.107	[M+H]+	Carboxylic acids and derivatives	Amino acids, peptides, and analogues	Amino acid metabolism; Biosynthesis of other secondary metabolites; Global and overview maps	53054-07-2	HMDB0004224	BioDeepDB
Diaminopimelic acid	M191T207	191.106	206.7	15.3004	C7H14N2O4	C00666	1.52063e+06	1.49507e+06	7.22	6.38211e+06	6.38044e+06	2.1	0.24	-2.07	3.12444e-10	9.51	1.2687e-09	1.18546	pos	190.095	[M+H]+	Carboxylic acids and derivatives	Amino acids, peptides, and analogues	Amino acid metabolism; Global and overview maps	583-93-7 / 14289-34-0 / NA	HMDB0001370	BioDeepDB
Cytisine	M191T248	191.117	247.9	5.14516	C11H14N2O	C10763	6.91177e+06	6.81287e+06	7.24	9.09529e+06	9.01964e+06	21.58	0.76	-0.4	0.0362968	1.44	0.0464997	0.710869	pos	190.111	[M+H]+			Chemical structure transformation maps; Biosynthesis of other secondary metabolites; Global and overview maps	485-35-8		BioDeepDB
5-Hydroxyindoleacetate	M192T306	192.064	305.9	6.64361	C10H9NO3	C05635	1.90844e+07	1.91123e+07	3.96	583813	354017	52.34	32.69	5.03	1.70908e-06	5.77	3.72312e-06	1.16676	pos	191.058	[M+H]+	Indoles and derivatives	Indolyl carboxylic acids and derivatives	Amino acid metabolism; Nervous system; Global and overview maps	54-16-0	HMDB0000763	mzCloud
Phenylacetylglycine	M193T132	193.078	132	21.7529	C10H11NO3	C05598	1.01636e+07	1.02819e+07	22.8	9.26492e+06	8.90585e+06	9.81	1.1	0.13	0.550241	0.26	0.593807	0.211098	pos	193.074	[M]+	Carboxylic acids and derivatives	Amino acids, peptides, and analogues	Amino acid metabolism	500-98-1	HMDB0000821	mzCloud
3-(3,4-Dihydroxy-5-methoxy)-2-propenoic acid	M193T233	193.048	233.3	15.1983	C10H10O5	C05619	8.84818e+06	8.87781e+06	11.42	1.06462e+07	9.64457e+06	16.61	0.83	-0.27	0.0308171	1.51	0.0397212	0.685572	pos	210.053	[M+H-H2O]+	Cinnamic acids and derivatives	Hydroxycinnamic acids and derivatives	Chemical structure transformation maps; Biosynthesis of other secondary metabolites; Global and overview maps	1782-55-4/2041-35-2	HMDB0035484	BioDeepDB
Scopoletin	M193T278	193.048	278.3	7.12775	C10H8O4	C01752	3.89199e+07	4.31941e+07	23.46	1.45272e+06	1.46532e+06	2.39	26.79	4.74	4.87762e-08	7.31	1.33708e-07	1.18141	pos	192.042	[M+H]+	Coumarins and derivatives	Hydroxycoumarins	Chemical structure transformation maps; Biosynthesis of other secondary metabolites; Global and overview maps	92-61-5	HMDB0034344	mzCloud
3-Carbamoyl-2-phenylpropionaldehyde	M193T70_1	193.065	69.7	15.114	C10H11NO3	C16587	5.60456e+07	4.66745e+07	28.96	3.11e+06	3.109e+06	7.47	18.02	4.17	3.48676e-08	7.46	9.80602e-08	1.17842	pos	193.074	[M]+	Benzene and substituted derivatives	Phenylacetaldehydes	Xenobiotics biodegradation and metabolism		HMDB0060366	BioDeepDB
Isoproterenol	M194T257	194.116	257.5	15.1147	C11H17NO3	C07056	3.80717e+07	3.8195e+07	1.49	749921	831718	44.21	50.77	5.67	9.84442e-05	4.01	0.000165472	1.11054	pos	211.121	[M+H-H2O]+	Phenols	Benzenediols	Circulatory system	7683-59-2	HMDB0015197	BioDeepDB
3,4-Methylenedioxyamphetamine	M194T310	194.116	309.6	2.47268	C11H15NO2	C07577	65168724	7.49039e+07	26.4	1.89406e+06	1.89918e+06	2.05	34.41	5.1	8.16241e-08	7.09	2.15424e-07	1.18036	pos	193.11	[M+H]+	Benzodioxoles			4764-17-4 / 42542-10-9	HMDB0041931	BioDeepDB
Leucodopachrome	M195T117	195.064	116.5	10.1664	C9H9NO4	C05604	4.25261e+07	4.13756e+07	7.39	231695	229770	2.08	183.54	7.52	2.28213e-14	13.64	1.97749e-13	1.18807	pos	195.053	[M]+	Indoles and derivatives	Indolecarboxylic acids and derivatives	Amino acid metabolism; Biosynthesis of other secondary metabolites; Global and overview maps	18766-67-1	HMDB0004067	BioDeepDB
Ferulate	M195T246	195.064	245.7	6.54145	C10H10O4	C01494	3.84367e+07	3.84065e+07	2.22	3.29529e+06	3.2964e+06	1.54	11.66	3.54	1.77377e-23	22.75	3.11424e-21	1.18814	pos	194.058	[M+H]+	Cinnamic acids and derivatives	Hydroxycinnamic acids and derivatives	Chemical structure transformation maps; Biosynthesis of other secondary metabolites; Global and overview maps	c("537-98-4", "1135-24-6")	HMDB0000954	mzCloud
3-Methyl-L-tyrosine	M195T371	195.1	370.9	6.62271	C10H13NO3	C20800	6.6191e+07	6.50152e+07	4.73	9.76576e+06	9.84605e+06	3.61	6.78	2.76	4.53448e-18	17.34	1.00715e-16	1.18728	pos	195.089	[M]+						BioDeepDB
2-Amino-2-deoxy-D-gluconate	M196T164	196.095	164.4	7.81878	C6H13NO6	C03752	1.90799e+07	1.80731e+07	14.11	2.66807e+06	2.66872e+06	2.61	7.15	2.84	4.66212e-09	8.33	1.51915e-08	1.18392	pos	195.074	[M+H]+			Carbohydrate metabolism; Membrane transport; Global and overview maps	3646-68-2		BioDeepDB
Metanephrine	M198T92	198.111	91.7	6.94555	C10H15NO3	C05588	8.34667e+06	8.13459e+06	7.26	1.34077e+07	1.34908e+07	2.29	0.62	-0.68	3.27711e-07	6.48	7.91788e-07	1.16493	pos	197.105	[M+H]+	Benzene and substituted derivatives	1-hydroxy-2-unsubstituted benzenoids	Amino acid metabolism; Global and overview maps	5001-33-2	HMDB0004063	MetaDNA
Dodecanoic acid	M200T34	199.986	34.4	6.41038	C12H24O2	C02679	1.08044e+08	1.12845e+08	13.73	28702.9	32519.7	47.7	3764.22	11.88	8.86838e-09	8.05	2.7593e-08	1.18203	pos	200.178	[M]+	Fatty Acyls	Fatty acids and conjugates	Lipid metabolism; Biosynthesis of other secondary metabolites; Global and overview maps	143-07-7	HMDB0000638	BioDeepDB
Ecgonine methyl ester	M200T77	200.127	76.9	7.37533	C10H17NO3	C12448	2.05539e+08	245953607	38.77	3.61219e+06	3.46026e+06	29.89	56.9	5.83	2.33557e-09	8.63	8.07054e-09	1.1603	pos	199.121	[M+H]+	Tropane alkaloids		Chemical structure transformation maps; Biosynthesis of other secondary metabolites; Global and overview maps	7143-09-1	HMDB0006406	MoNA
Asymmetric dimethylarginine	M203T258	203.153	258.4	10.8164	C8H18N4O2	C03626	9.77605e+07	1.02472e+08	14.25	2.52045e+06	2.53941e+06	8.93	38.79	5.28	1.86842e-15	14.73	2.1262e-14	1.18557	pos	202.143	[M+H]+	Carboxylic acids and derivatives	Amino acids, peptides, and analogues		30315-93-6 / 220805-22-1	HMDB0001539	BioDeepDB
(-)-alpha-Curcumene	M203T264	203.178	263.5	5.90615	C15H22	C09649	1.68763e+06	1.69429e+06	2.51	1.90676e+06	1.90228e+06	0.82	0.89	-0.18	4.26891e-06	5.37	8.8127e-06	1.14302	pos	202.172	[M+H]+	Prenol lipids	Sesquiterpenoids		4176-17-4	HMDB0061838	BioDeepDB
Spermine	M203T44	203.222	43.6	6.77093	C10H26N4	C00750	7.05656e+07	6.04578e+07	44.58	4.42811e+06	4.25453e+06	9.43	15.94	3.99	5.45097e-07	6.26	1.2708e-06	1.16787	pos	202.216	[M+H]+	Organonitrogen compounds	Amines	Metabolism of cofactors and vitamins; Metabolism of other amino acids; Digestive system; Amino acid metabolism; Global and overview maps	71-44-3	HMDB0001256	BioDeepDB
Indolebutyric acid	M204T288	204.101	288	5.2719	C12H13NO2	C11284	5.96837e+07	6.81913e+07	37.59	194212	182608	33.74	307.31	8.26	5.29403e-10	9.28	2.06661e-09	1.16641	pos	203.095	[M+H]+	Indoles and derivatives	Indoles		133-32-4	HMDB0002096	mzCloud
O-Acetylcarnitine	M204T43_2	204.123	43.1	0.00322176	C9H18NO4	C02571	9.13143e+07	9.22006e+07	6.74	2.25492e+06	1.99429e+06	22.42	40.5	5.34	6.31527e-10	9.2	2.4242e-09	1.18447	pos	204.124	[M+H]+			Endocrine and metabolic disease	5080-50-2		BioDeepDB
L-Tryptophan	M205T89	205.096	88.6	6.30589	C11H12N2O2	C00078	6.02588e+07	3.52528e+07	63.87	2.18922e+09	1.97327e+09	34	0.03	-5.18	7.73191e-09	8.11	2.43239e-08	1.15391	pos	204.09	[M+H]+	Indoles and derivatives	Indolyl carboxylic acids and derivatives	Cancer: overview; Nervous system; Digestive system; Development and regeneration; Biosynthesis of other secondary metabolites; Translation; Amino acid metabolism; Chemical structure transformation maps; Infectious disease: parasitic; Global and overview maps	73-22-3	HMDB0000929	BioDeepDB
5-Methoxyindoleacetate	M206T240	206.08	239.5	6.67703	C11H11NO3	C05660	4.07953e+07	4.13349e+07	4.7	21531.6	17944.3	43.57	1894.67	10.89	2.67431e-09	8.57	9.12558e-09	1.18544	pos	205.074	[M+H]+	Indoles and derivatives	Indolyl carboxylic acids and derivatives	Amino acid metabolism	3471-31-6	HMDB0004096	mzCloud
Sinapic acid	M207T245	207.064	244.6	12.7207	C11H12O5	C00482	1.98037e+07	2.00661e+07	15.24	4.13706e+06	4.15596e+06	1.77	4.79	2.26	2.13886e-07	6.67	5.29438e-07	1.17691	pos	224.069	[M+H-H2O]+	Cinnamic acids and derivatives	Hydroxycinnamic acids and derivatives	Chemical structure transformation maps; Biosynthesis of other secondary metabolites; Global and overview maps	530-59-6/530-59-6 7362-37-0/7362-37-0	HMDB0032616	BioDeepDB
Pilocarpine	M209T272	209.127	272.1	3.20309	C11H16N2O2	C07474	2.05557e+07	2.05145e+07	1.88	432815	520927	37.89	47.49	5.57	6.7369e-07	6.17	1.55438e-06	1.17292	pos	208.121	[M+H]+			Chemical structure transformation maps; Global and overview maps	54-71-7 / 92-13-7	HMDB0015217	BioDeepDB
trans-Isoasarone	M209T293	209.115	293	4.49426	C12H16O3	C17846	1.21041e+06	757857	50.55	57090.3	56778.5	6.26	21.2	4.41	3.95657e-06	5.4	8.20466e-06	1.15862	pos	208.11	[M+H]+	Benzene and substituted derivatives	Phenols and derivatives		2883-98-9	HMDB0031469	BioDeepDB
Propoxur	M210T286	210.111	286	4.55894	C11H15NO3	C14334	3.15464e+07	2.76418e+07	28.06	3.30279e+06	3.08562e+06	19.94	9.55	3.26	1.86133e-10	9.73	7.8701e-10	1.16988	pos	209.105	[M+H]+				114-26-1		BioDeepDB
(-)-Jasmonic acid	M211T230	211.128	229.8	23.095	C12H18O3	C08491	1.61265e+07	1.6595e+07	14.83	111335	107710	36.33	144.85	7.18	1.73331e-13	12.76	1.25238e-12	1.18256	pos	210.126	[M+H]+	Fatty Acyls	Lineolic acids and derivatives	Lipid metabolism; Signal transduction; Chemical structure transformation maps; Global and overview maps	c("6894-38-8", "59366-47-1")	HMDB0032797	mzCloud
Methoxamine	M212T189	212.133	189	23.5701	C11H17NO3	C07513	9.36056e+06	8.62685e+06	16.78	406235	428907	21.95	23.04	4.53	1.77445e-12	11.75	1.0638e-11	1.17988	pos	211.121	[M+H]+	Benzene and substituted derivatives	Methoxybenzenes		390-28-3	HMDB0014861	BioDeepDB
Dethiobiotin	M214T252	214.132	251.9	3.736	C10H18N2O3	C01909	2.43182e+06	2.85391e+06	30.83	2.58557e+07	2.74243e+07	34.28	0.09	-3.41	1.12889e-06	5.95	2.52104e-06	1.10848	pos	214.132	[M]+	Fatty Acyls	Fatty acids and conjugates	Metabolism of cofactors and vitamins; Global and overview maps	533-48-2	HMDB0003581	BioDeepDB
1-Hydroxypyrene	M218T106	218.08	106.1	29.3471	C16H10O	C14519	2.07609e+07	2.06291e+07	2.98	5.97742e+06	5.37283e+06	26.88	3.47	1.8	1.44429e-05	4.84	2.74278e-05	1.14415	pos	218.073	[M]+	Phenanthrenes and derivatives	Phenanthrols	Xenobiotics biodegradation and metabolism; Global and overview maps	5315-79-7	HMDB0013139	BioDeepDB
3-Methylindolepyruvate	M218T226	218.08	226	6.30962	C12H11NO3	C05644	3.48099e+07	3.60242e+07	14.02	2.13838e+06	2.10724e+06	2.95	16.28	4.02	9.8259e-10	9.01	3.65008e-09	1.18553	pos	217.074	[M+H]+			Amino acid metabolism; Global and overview maps			BioDeepDB
Abrine	M219T101	219.111	100.7	6.27987	C12H14N2O2	C02983	6.68488e+07	4.558e+07	55.99	745397	739630	3.36	89.68	6.49	1.06908e-06	5.97	2.39982e-06	1.17012	pos	218.106	[M+H]+	Azacyclic compounds	Amines		526-31-8		MetaDNA
Cis-zeatin	M219T267	219.115	267.2	14.1478	C10H13N5O	C00371	2.57311e+07	2.63748e+07	4.07	134186	135575	15.42	191.76	7.58	1.26087e-11	10.9	6.42102e-11	1.18731	pos	219.112	[M]+	Imidazopyrimidines	Purines and purine derivatives	Chemical structure transformation maps; Signal transduction; Global and overview maps; Metabolism of terpenoids and polyketides	1637-39-4 / 32771-64-5	HMDB0012204	BioDeepDB
Pyrimidodiazepine	M221T88	221.09	88.3	3.61843	C9H11N5O2	C02587	6.66454e+07	6.97848e+07	29.64	2.22066e+06	2.14251e+06	10.53	30.01	4.91	4.8333e-08	7.32	1.32642e-07	1.17656	pos	221.091	[M]+			Metabolism of cofactors and vitamins			BioDeepDB
Carbofuran	M222T76	222.111	76.3	6.64533	C12H15NO3	C14291	8.34036e+07	5.93491e+07	42.76	5.0182e+06	5.02368e+06	4.13	16.62	4.05	2.10507e-06	5.68	4.52428e-06	1.16473	pos	221.105	[M+H]+	Coumarans			1563-66-2	HMDB0031770	mzCloud
Neostigmine	M223T219	223.14	218.8	16.5815	C12H19N2O2	C07258	3.33892e+07	3.33269e+07	7.37	2.62509e+07	2.62892e+07	7.25	1.27	0.35	4.11011e-05	4.39	7.30664e-05	1.04029	pos	223.145	[M+H]+	Benzene and substituted derivatives	Phenoxy compounds		59-99-4	HMDB0015472	BioDeepDB
Apiole	M223T321	223.095	320.6	2.61654	C12H14O4	C10429	3.56246e+06	4.0211e+06	40.84	2269.9	2173.07	37.44	1569.44	10.62	8.7638e-08	7.06	2.29816e-07	1.16877	pos	222.089	[M+H]+	Benzodioxoles			523-80-8	HMDB0033776	BioDeepDB
Hydroxykynurenine	M224T109	224.126	109.2	8.17402	C10H12N2O4	C02794	5.28227e+07	5.29082e+07	1.5	1.52997e+06	1.5196e+06	7.77	34.53	5.11	4.6046e-12	11.34	2.56453e-11	1.18776	pos	224.08	[M]+	Organooxygen compounds	Carbonyl compounds		484-78-6 / 2147-61-7	HMDB0000732	BioDeepDB
2-Acetamidofluorene	M224T171	224.09	171.4	8.0694	C15H13NO	C02778	1.21124e+07	1.20623e+07	3.9	271707	11454.5	120.64	44.58	5.48	0.00072964	3.14	0.00110186	1.04209	pos	223.1	[M+H]+				53-96-3 / 27215-65-2		BioDeepDB
Cerulenin	M224T351	224.126	350.5	7.9241	C12H17NO3	C12058	2.93542e+07	2.94161e+07	1.43	262958	262518	2.38	111.63	6.8	9.34422e-27	26.03	8.17438e-24	1.18823	pos	223.121	[M+H]+	Epoxides	Oxirane carboxylic acids and derivatives		17397-89-6	HMDB0015168	MoNA
3-Methoxy-4',5-dihydroxy-trans-stilbene	M225T173	225.084	172.6	10.5116	C15H14O3	C20154	9.08377e+07	8.73525e+07	13.61	3.45345e+06	3.46519e+06	24.7	26.3	4.72	9.86278e-13	12.01	6.20678e-12	1.18063	pos	242.094	[M+H-H2O]+						BioDeepDB
1,8-Diazacyclotetradecane-2,9-dione	M227T114	227.174	114	7.37756	C12H22N2O2	C04277	1.31318e+07	1.07762e+07	35.47	827484	748913	33.75	15.87	3.99	1.65692e-09	8.78	5.93113e-09	1.16184	pos	226.168	[M+H]+	Azacyclic compounds	Carbonyl compounds	Xenobiotics biodegradation and metabolism; Global and overview maps			MetaDNA
L-Arogenate	M227T197	227.08	197.1	1.7615	C10H13NO5	C00826	2.8299e+06	3.51653e+06	47.86	7.51331e+06	7.30158e+06	6.21	0.38	-1.41	0.00513161	2.29	0.00711688	0.922468	pos	227.079	[M]+			Amino acid metabolism; Global and overview maps	53078-86-7		BioDeepDB
Carnosine	M227T238	227.119	238.2	24.7623	C9H14N4O3	C00386	4.32052e+06	4.40354e+06	7.22	7.10811e+06	7.04924e+06	3.99	0.61	-0.72	1.98945e-09	8.7	6.97584e-09	1.16109	pos	226.107	[M+H]+	Peptidomimetics	Hybrid peptides	Amino acid metabolism; Metabolism of other amino acids; Global and overview maps	305-84-0	HMDB0000033	MoNA
Deoxyuridine	M228T83	228.079	83.5	19.73	C9H12N2O5	C00526	2.78378e+07	2.74645e+07	13.47	501139	524215	10.75	55.55	5.8	2.48597e-16	15.6	3.46532e-15	1.18634	pos	228.075	[M]+	Pyrimidine nucleosides	Pyrimidine 2'-deoxyribonucleosides	Membrane transport; Global and overview maps; Nucleotide metabolism	951-78-0	HMDB0000012	BioDeepDB
Propazine	M230T313	230.116	312.9	4.24134	C9H16ClN5	C14312	1.70899e+07	1.705e+07	5.87	109514	115558	27.67	156.05	7.29	1.48096e-09	8.83	5.35063e-09	1.18514	pos	229.109	[M+H]+				139-40-2		BioDeepDB
Ergothioneine	M230T51	230.096	51.1	0.869202	C9H16N3O2S	C05570	4.03243e+07	4.43792e+07	25.33	1.92405e+06	1.99103e+06	6.15	20.96	4.39	4.74584e-08	7.32	1.30436e-07	1.17896	pos	230.096	[M+H]+	Carboxylic acids and derivatives	Amino acids, peptides, and analogues	Amino acid metabolism; Global and overview maps	497-30-3/58511-63-0	HMDB0003045	BioDeepDB
Nalidixic Acid	M233T175	233.09	175.3	0.719044	C12H12N2O3	C05079	1.74528e+07	1.69306e+07	14.86	38779.1	40152	32.86	450.06	8.81	1.05923e-10	9.98	4.64651e-10	1.18431	pos	232.085	[M+H]+	Diazanaphthalenes	Naphthyridines		389-08-2	HMDB0014917	BioDeepDB
4-(Glutamylamino) butanoate	M233T70_2	233.111	70	9.33452	C9H16N2O5	C15767	1.14469e+07	8694141	40.16	468056	485798	23.16	24.46	4.61	4.62703e-10	9.33	1.82947e-09	1.16698	pos	232.106	[M+H]+	Carboxylic acids and derivatives	Amines	Amino acid metabolism; Global and overview maps	5105-96-4	HMDB0012161	MetaDNA
Lidocaine	M235T231	235.179	230.7	5.85086	C14H22N2O	C07073	5.34547e+07	5.82849e+07	28.92	173021	94439.1	104.1	308.95	8.27	4.36972e-09	8.36	1.43657e-08	1.1572	pos	234.173	[M+H]+	Benzene and substituted derivatives	Xylenes	Xenobiotics biodegradation and metabolism	137-58-6	HMDB0014426	BioDeepDB
Felbamate	M238T158	238.101	158.3	24.7794	C11H14N2O4	C07501	9.54829e+07	9.70939e+07	9.67	5.9392e+06	6.08555e+06	4.66	16.08	4.01	6.22813e-17	16.21	1.02201e-15	1.18675	pos	238.095	[M]+	Benzene and substituted derivatives		Xenobiotics biodegradation and metabolism	25451-15-4	HMDB0015084	BioDeepDB
3,3'-Dimethoxybenzidine	M245T291	245.126	291.3	8.06114	C14H16N2O2	C19231	1.1878e+08	1.14544e+08	40.88	603612	599383	9.27	196.78	7.62	1.23727e-08	7.91	3.73766e-08	1.18193	pos	244.121	[M+H]+	Industrial Chemicals			119-90-4		mzCloud
Mepivacaine	M247T221	247.179	220.6	5.82707	C15H22N2O	C07528	6.35278e+07	1.06359e+08	85.01	2.76072e+08	2.78706e+08	5.29	0.23	-2.12	0.00982421	2.01	0.0132584	0.869189	pos	246.173	[M+H]+	Piperidines	Piperidinecarboxylic acids and derivatives		96-88-8	HMDB0015096	BioDeepDB
cis-N-Methyl-(S)-7,8,13,14-tetrahydroprotoberberine	M251T115	251.185	115	6.8276	C18H20N	C05318	2.10052e+08	2.08478e+08	4.06	1.57474e+08	1.58021e+08	2.62	1.33	0.42	2.02337e-09	8.69	7.08468e-09	1.16094	pos	250.16	[M+H]+						BioDeepDB
gamma-L-Glutamyl-L-cysteine	M251T54_1	251.068	53.6	7.07379	C8H14N2O5S	C00669	2.62575e+07	2.64075e+07	2.36	5779.67	5352.18	15.18	4543.08	12.15	2.25969e-12	11.65	1.32561e-11	1.18794	pos	250.062	[M+H]+	Carboxylic acids and derivatives	Amino acids, peptides, and analogues	Cell growth and death; Metabolism of other amino acids; Global and overview maps	636-58-8	HMDB0001049	mzCloud
Nebularine	M252T232	252.085	232.2	4.36361	C10H12N4O4	C01736	2.54463e+06	2.95368e+06	46.02	183048	158075	31.98	13.9	3.8	6.0727e-07	6.22	1.40818e-06	1.11669	pos	252.086	[M]+	Purine nucleosides			550-33-4/9030-21-1	HMDB0029956	MoNA
Daidzein	M255T274	255.063	273.8	7.7471	C15H10O4	C10208	3.46163e+06	3.32358e+06	8.48	37777.8	36753.2	26.12	91.63	6.52	5.29793e-10	9.28	2.06703e-09	1.18463	pos	254.058	[M+H]+	Isoflavonoids	Isoflav-2-enes	Chemical structure transformation maps; Biosynthesis of other secondary metabolites; Global and overview maps	486-66-8	HMDB0003312	BioDeepDB
Nicotinate D-ribonucleoside	M256T50	256.079	49.9	6.7221	C11H14NO6	C05841	3.32147e+07	3.48529e+07	14.64	238228	25614.9	119.19	139.42	7.12	0.000256915	3.59	0.00041024	1.0814	pos	256.082	[M]+	Organooxygen compounds	Carbohydrates and carbohydrate conjugates	Metabolism of cofactors and vitamins; Global and overview maps		HMDB0006809	BioDeepDB
Glucose 6-phosphate	M261T51	261.035	50.8	7.1846	C6H13O9P	C00092	1.43606e+08	1.43552e+08	2.95	7.0802e+07	7.21983e+07	9.49	2.03	1.02	3.88789e-07	6.41	9.29613e-07	1.16686	pos	260.03	[M+H]+	Organooxygen compounds	Carbohydrates and carbohydrate conjugates	Endocrine and metabolic disease; Membrane transport; Cancer: overview; Signal transduction; Endocrine system; Carbohydrate metabolism; Biosynthesis of other secondary metabolites; Chemical structure transformation maps; Global and overview maps	56-73-5 / 299-31-0	HMDB0001401	BioDeepDB
(S)-Abscisic acid	M265T201	265.142	200.7	7.16598	C15H20O4	C06082	1.35715e+07	1.34608e+07	4.14	2.96629e+07	2.97194e+07	3.81	0.46	-1.13	1.0499e-13	12.98	7.90802e-13	1.18306	pos	264.136	[M+H]+	Prenol lipids	Sesquiterpenoids	Chemical structure transformation maps; Signal transduction; Global and overview maps; Metabolism of terpenoids and polyketides	21293-29-8	HMDB0035140	BioDeepDB
Xanthoxic acid	M266T201	266.146	200.9	23.6707	C15H22O4	C13454	4.32318e+06	4.69716e+06	33.87	4.81617e+06	4.83447e+06	9.01	0.9	-0.16	0.377175	0.42	0.422817	0.314407	pos	266.152	[M]+	Carboxylic acids and derivatives	Alcohols and polyols	Metabolism of terpenoids and polyketides			MetaDNA
5'-Oxoinosine	M267T70_1	267.079	70	23.3045	C10H10N4O5	C01993	2.55085e+08	2.4751e+08	8.24	2.42466e+06	2.60402e+06	13.03	105.2	6.72	1.09376e-17	16.96	2.17983e-16	1.18712	pos	266.065	[M+H]+	Azacyclic compounds	Alcohols and polyols				MetaDNA
Inosine	M268T70_1	268.083	70	7.83346	C10H12N4O5	C00294	2.96332e+07	2.12538e+07	54.52	4.66922e+07	5.71499e+07	31.75	0.63	-0.66	0.0364226	1.44	0.0466366	0.667819	pos	268.081	[M]+	Azacyclic compounds	Alcohols and polyols	Membrane transport; Global and overview maps; Nucleotide metabolism	58-63-9	HMDB0000195	MetaDNA
Adenosine	M268T70_2	268.102	70	8.57883	C10H13N5O4	C00212	7.02533e+08	7.11678e+08	10.25	6.06985e+07	6.0933e+07	1.83	11.57	3.53	3.95645e-10	9.4	1.57873e-09	1.18644	pos	267.097	[M+H]+	Purine nucleosides		Circulatory system; Membrane transport; Signal transduction; Endocrine system; Neurodegenerative disease; Signaling molecules and interaction; Nucleotide metabolism; Substance dependence; Global and overview maps	58-61-7	HMDB0000050	BioDeepDB
Pelargonidin	M271T193	271.058	192.9	8.85419	C15H11O5	C05904	1.12426e+07	1.14189e+07	4.34	505226	502142	2.33	22.25	4.48	1.62456e-21	20.79	1.34726e-19	1.188	pos	271.061	[M]+	Endogenous Metabolites		Biosynthesis of other secondary metabolites; Global and overview maps	c("134-04-3", "7690-51-9")		mzCloud
Nandrolone	M275T290	275.198	290.1	8.2704	C18H26O2	C07254	9.81444e+07	9.60545e+07	9.52	1.60079e+08	158075188	3.3	0.61	-0.71	1.33343e-06	5.88	2.95366e-06	1.15164	pos	274.193	[M+H]+	Steroids and steroid derivatives	Estrane steroids		434-22-0	HMDB0002725	mzCloud
Aspartame	M277T226_1	277.116	225.9	7.33988	C14H18N2O5	C11045	3.94017e+07	4.08306e+07	27.49	738976	774215	10.04	53.32	5.74	2.56206e-08	7.59	7.34264e-08	1.17885	pos	294.122	[M+H-H2O]+	Carboxylic acids and derivatives	Amino acids, peptides, and analogues	Sensory system	22839-47-0	HMDB0001894	BioDeepDB
Sulfamethazine	M279T325	279.091	325.2	0	C12H14N4O2S	C19530	6.01283e+07	6.21287e+07	7.94	1.39253e+07	1.77993e+06	230.77	4.32	2.11	0.00175513	2.76	0.00253325	0.996265	pos	278.084	[M+H]+	Benzene and substituted derivatives	Benzenesulfonamides		57-68-1	HMDB0015522	BioDeepDB
13S-hydroxyoctadecadienoic acid	M279T383	279.23	383.5	8.00064	C18H32O3	C14762	3.41859e+06	3.26355e+06	22.92	903269	924734	6.92	3.78	1.92	1.5171e-06	5.82	3.33445e-06	1.15509	pos	296.235	[M+H-H2O]+	Carboxylic acids and derivatives	Alcohols and polyols	Lipid metabolism; Endocrine system	5204-88-6/29623-28-7	HMDB0004667	MetaDNA
Cyclopeptine	M280T173	280.119	173.2	8.51533	C17H16N2O2	C20579	1.13036e+07	1.03254e+07	22.42	1.70947e+06	1.71859e+06	5.47	6.61	2.73	1.1254e-07	6.95	2.89153e-07	1.17455	pos	280.121	[M]+				50886-63-0		BioDeepDB
1-Methyladenosine	M281T398	281.245	397.9	7.71681	C11H15N5O4	C02494	391951	381933	9.62	9.57639e+06	9.79274e+06	18.6	0.04	-4.61	8.53553e-14	13.07	6.52915e-13	1.18315	pos	281.112	[M]+	Purine nucleosides			15763-06-1	HMDB0003331	BioDeepDB
Glycitein	M284T443	284.292	443.2	9.82198	C16H12O5	C14536	5.25329e+08	4.95094e+08	12.02	9.26144e+07	9.16568e+07	4.18	5.67	2.5	1.08223e-09	8.97	3.99818e-09	1.18297	pos	284.068	[M]+	Isoflavonoids	Isoflav-2-enes	Biosynthesis of other secondary metabolites; Global and overview maps	40957-83-3 / NA	HMDB0005781	BioDeepDB
Guanosine	M284T70_1	284.096	70	10.4753	C10H13N5O5	C00387	6.0947e+07	4.92974e+07	54.23	1.26191e+07	1.37433e+07	34.25	4.83	2.27	5.30648e-05	4.28	9.29674e-05	1.03327	pos	283.092	[M+H]+	Purine nucleosides		Membrane transport; Global and overview maps; Nucleotide metabolism	118-00-3	HMDB0000133	BioDeepDB
Cyanidin	M287T244	287.053	243.7	10.451	C15H11O6	C05905	2.16597e+08	2.21827e+08	10.94	2.03599e+06	1.95441e+06	22.26	106.38	6.73	2.65458e-15	14.58	2.92599e-14	1.18544	pos	287.056	[M]+	Endogenous Metabolites		Chemical structure transformation maps; Biosynthesis of other secondary metabolites; Global and overview maps	c("528-58-5", "13306-05-3")		mzCloud
Luteolin	M287T297	287.053	297.2	3.33859	C15H10O6	C01514	5.92261e+07	5.90262e+07	6.72	627290	699464	18.44	94.42	6.56	3.98496e-11	10.4	1.87525e-10	1.18613	pos	286.048	[M+H]+	Flavonoids	Flavones	Biosynthesis of other secondary metabolites; Global and overview maps	491-70-3	HMDB0005800	BioDeepDB
Dehydroepiandrosterone	M288T320	288.287	319.8	9.21289	C19H28O2	C01227	1.60635e+08	1.62085e+08	5.4	1.22096e+09	1.38214e+09	32.99	0.13	-2.93	5.73126e-05	4.24	0.000100006	1.12023	pos	288.209	[M]+	Steroids and steroid derivatives	Androstane steroids	Cancer: overview; Endocrine system; Lipid metabolism; Xenobiotics biodegradation and metabolism; Cancer: specific types; Global and overview maps	53-43-0	HMDB0000077	BioDeepDB
Eriodictyol chalcone	M289T277	289.068	276.7	8.25925	C15H12O6	C15525	3.04371e+06	3.0473e+06	5.26	672430	720519	30.41	4.53	2.18	1.74357e-05	4.76	3.26487e-05	1.13914	pos	288.063	[M+H]+			Biosynthesis of other secondary metabolites; Global and overview maps	73692-51-0		BioDeepDB
Catechin	M291T180	291.084	179.5	9.19324	C15H14O6	C06562	1.41055e+07	1.92489e+07	65.25	3.15013e+07	3.18588e+07	7.69	0.45	-1.16	0.0171338	1.77	0.0225817	0.812404	pos	290.079	[M+H]+	Flavonoids	Flavans	Chemical structure transformation maps; Biosynthesis of other secondary metabolites; Global and overview maps	154-23-4	HMDB0002780	BioDeepDB
Androsterone	M291T257	291.194	257.5	7.75615	C19H30O2	C00523	769477	772765	11.08	42719.5	48077.2	30.48	18.01	4.17	6.8687e-07	6.16	1.5827e-06	1.16533	pos	290.225	[M+H]+	Steroids and steroid derivatives	Androstane steroids	Lipid metabolism	53-41-8	HMDB0000031	BioDeepDB
9-OxoODE	M295T297	295.224	296.8	9.0643	C18H30O3	C14766	1.26987e+07	1.28293e+07	14.67	156641	147030	19.65	81.07	6.34	6.88228e-15	14.16	6.83961e-14	1.18491	pos	294.219	[M+H]+	Fatty Acyls	Lineolic acids and derivatives	Lipid metabolism	54232-59-6	HMDB0004669	mzCloud
Dehypoxanthine futalosine	M296T47	296.063	47.4	9.50909	C14H16O7	C17010	1.00457e+07	9.22502e+06	18.4	1.10221e+07	1.03222e+07	19.83	0.91	-0.13	0.391653	0.41	0.437782	0.295248	pos	296.09	[M]+			Metabolism of cofactors and vitamins; Global and overview maps			BioDeepDB
5'-Methylthioadenosine	M298T78	298.094	78.4	6.09455	C11H15N5O3S	C00170	1.87852e+08	1.93716e+08	38.44	2.3063e+06	2.31197e+06	7.01	81.45	6.35	8.77925e-08	7.06	2.3013e-07	1.17861	pos	297.09	[M+H]+	5'-deoxyribonucleosides	5'-deoxy-5'-thionucleosides	Chemical structure transformation maps; Amino acid metabolism; Global and overview maps; Metabolism of terpenoids and polyketides	2457-80-9	HMDB0001173	BioDeepDB
all-trans-Retinoic acid	M300T192	300.197	192.3	1.76471	C20H28O2	C00777	3.17021e+07	3.19676e+07	10.77	3.7528e+06	3.75852e+06	11.41	8.45	3.08	1.27029e-13	12.9	9.45216e-13	1.18285	pos	300.209	[M]+	Prenol lipids	Retinoids	Cancer: overview; Metabolism of cofactors and vitamins; Cancer: specific types; Immune system; Global and overview maps	302-79-4	HMDB0001852	BioDeepDB
Oxymorphone	M302T329	302.136	329.4	9.18792	C17H19NO4	C08019	1.20352e+07	1.05461e+07	25.01	224592	307441	65.85	53.59	5.74	0.000350648	3.46	0.000550613	1.06641	pos	301.131	[M+H]+	Phenanthrenes and derivatives			76-41-5	HMDB0015323	mzCloud
gamma-L-Glutamyl-L-cysteinyl-beta-alanine	M304T106	304.101	105.6	27.735	C11H19N3O6S	C04544	5.41486e+06	3.60254e+06	63.64	17185.5	17706.7	20.78	315.08	8.3	5.11654e-12	11.29	2.81143e-11	1.17822	pos	321.099	[M+H-H2O]+	Carboxylic acids and derivatives	Alkylthiols				MetaDNA
N(6)-[(Indol-3-yl)acetyl]-L-lysine	M304T70	304.147	70.1	12.618	C16H21N3O3	C04211	1.22777e+07	9.5019e+06	43.18	650714	696485	26.09	18.87	4.24	2.5239e-09	8.6	8.6564e-09	1.16003	pos	303.158	[M+H]+						BioDeepDB
Leucodelphinidin	M305T231	305.063	231.3	4.37287	C15H14O8	C05909	1.12147e+06	1.26975e+06	44.74	1.16695e+06	1.1606e+06	8.87	0.96	-0.06	0.442011	0.35	0.489031	0.27484	pos	322.069	[M+H-H2O]+			Biosynthesis of other secondary metabolites; Global and overview maps			BioDeepDB
Bz-Arg-OEt	M307T205	307.175	204.5	4.47953	C15H22N4O3	C01670	9.05296e+06	9.14195e+06	6.64	1.05647e+07	1.0446e+07	9.47	0.86	-0.22	0.00510404	2.29	0.00707998	0.8345	pos	306.169	[M+H]+						mzCloud
Glutathione	M307T76	307.092	76.2	28.0054	C10H17N3O6S	C00051	2.08576e+07	1.74642e+07	28.98	121638	12285.2	233.07	171.47	7.42	3.26521e-05	4.49	5.88697e-05	1.12836	pos	307.084	[M]+	Carboximidic acids and derivatives	Alkylthiols	Membrane transport; Cell growth and death; Metabolism of other amino acids; Digestive system; Endocrine system; Amino acid metabolism; Global and overview maps	70-18-8		MetaDNA
Phytosphingosine	M318T311	318.297	310.8	9.9781	C18H39NO3	C12144	2.95068e+07	2.96308e+07	8.84	1.49587e+06	613053	168.96	19.73	4.3	7.7518e-05	4.11	0.000132438	1.11436	pos	317.293	[M+H]+	Organonitrogen compounds	Amines	Lipid metabolism; Global and overview maps	554-62-1	HMDB0004610	mzCloud
(S,E)-Zearalenone	M319T230	319.162	230.3	26.3941	C18H22O5	C09981	1.21145e+07	1.04255e+07	28.14	60391.5	57519.6	25.62	200.6	7.65	4.22797e-14	13.37	3.44879e-13	1.18382	pos	318.147	[M+H]+	Macrolides and analogues	Zearalenones		17924-92-4	HMDB0031752	BioDeepDB
beta-Lactose	M325T306	325.11	306	2.2577	C12H22O11	C01970	5.32952e+06	5.44687e+06	8.96	2.8295e+06	1.70514e+06	79.54	1.88	0.91	0.0135743	1.87	0.0180517	0.832885	pos	342.116	[M+H-H2O]+	Carbohydrates and carbohydrate conjugates	Glycosyl compounds		5965-66-2	HMDB0041627	BioDeepDB
Cyclic AMP	M330T67	330.056	67.4	10.8345	C10H12N5O6P	C00575	2.15024e+07	1.71275e+07	39.8	2.03136e+06	2.05828e+06	7.48	10.59	3.4	7.91917e-07	6.1	1.81011e-06	1.16644	pos	329.053	[M+H]+	Purine nucleotides	Cyclic purine nucleotides	Neurodegenerative disease; Substance dependence; Cellular community - eukaryotes; Immune system; Excretory system; Development and regeneration; Cancer: overview; Drug resistance: antineoplastic; Signal transduction; Cell growth and death; Nervous system; Digestive system; Environmental adaptation; Infectious disease: bacterial; Aging; Infectious disease: parasitic; Infectious disease: viral; Cir…	60-92-4	HMDB0000058	BioDeepDB
dAMP	M331T67_2	331.061	67.3	22.9565	C10H14N5O6P	C00360	1.08487e+07	1.00158e+07	18.78	229804	233563	4.28	47.21	5.56	2.51112e-10	9.6	1.03447e-09	1.18607	pos	331.068	[M]+	Purine nucleotides	Purine deoxyribonucleotides	Global and overview maps; Nucleotide metabolism	653-63-4	HMDB0000905	BioDeepDB
5'-O-beta-D-Glucosylpyridoxine	M332T51	332.129	51.4	12.9818	C14H21NO8	C03996	6.763e+07	6.35957e+07	19.21	2.449e+07	2.43572e+07	7.32	2.76	1.47	1.57235e-06	5.8	3.44561e-06	1.1479	pos	331.127	[M+H]+				26545-80-2		BioDeepDB
Cellobiose	M342T49	342.136	49.3	1.82383	C12H22O11	C00185	2.57493e+07	2.54744e+07	9.36	2.54024e+07	2.70472e+07	34.34	1.01	0.02	0.638322	0.19	0.677162	0.167875	pos	342.116	[M-H2O+NH4]+			Carbohydrate metabolism; Membrane transport; Global and overview maps	16462-44-5 / 528-50-7		BioDeepDB
Sucrose	M343T49	343.12	49.1	8.96478	C12H22O11	C00089	2.94019e+08	2.78952e+08	30.23	5.23651e+07	5.04141e+07	16.11	5.61	2.49	4.07341e-08	7.39	1.12965e-07	1.143	pos	342.116	[M+H]+	Organooxygen compounds	Carbohydrates and carbohydrate conjugates	Membrane transport; Sensory system; Digestive system; Carbohydrate metabolism; Global and overview maps	57-50-1	HMDB0000258	BioDeepDB
GMP	M346T69	346.051	69	1.25415	C10H14N5O8P	C00144	3.41766e+07	3.92274e+07	46.11	3.86375e+07	3.64594e+07	12.38	0.88	-0.18	0.332619	0.48	0.376649	0.343908	pos	363.058	[M+H-H2O]+	Purine nucleotides	Purine ribonucleotides	Drug resistance: antineoplastic; Signal transduction; Sensory system; Nucleotide metabolism; Chemical structure transformation maps; Global and overview maps	85-32-5	HMDB0001397	BioDeepDB
Cortexolone	M347T211	347.227	210.6	5.51599	C21H30O4	C05488	815258	949562	46.62	174230	188420	27.85	4.68	2.23	0.00018856	3.72	0.000306264	0.994667	pos	346.214	[M+H]+	Steroids and steroid derivatives	Hydroxysteroids	Lipid metabolism; Endocrine and metabolic disease; Global and overview maps; Endocrine system	152-58-9	HMDB0000015	BioDeepDB
3'-AMP	M348T66	348.067	66.3	8.55007	C10H14N5O7P	C01367	1.75152e+07	1.47983e+07	26.35	334196	316876	11.97	52.41	5.71	6.84756e-14	13.16	5.37169e-13	1.18341	pos	347.063	[M+H]+	Ribonucleoside 3'-phosphates		Global and overview maps; Nucleotide metabolism	84-21-9	HMDB0003540	BioDeepDB
Pyridaben	M365T225	365.154	225.3	24.1652	C19H25ClN2OS	C18614	1.82102e+06	1.7031e+06	31.15	5.06101e+06	4.8055e+06	10.04	0.36	-1.47	5.13418e-05	4.29	9.00771e-05	1.10181	pos	364.138	[M+H]+				96489-71-3		BioDeepDB
Abscisic acid glucose ester	M427T83	427.191	83.1	12.1162	C21H30O9	C15970	5.40412e+06	4.95394e+06	22.94	341855	215000	77.8	15.81	3.98	8.66209e-06	5.06	1.70468e-05	1.13364	pos	426.189	[M+H]+	Carboxylic acids and derivatives	Alcohols and polyols	Global and overview maps; Metabolism of terpenoids and polyketides			MetaDNA
Crataegolic acid	M455T403	455.345	403.3	6.07451	C30H48O4	C16939	2.79324e+06	2.8373e+06	10.75	2.59685e+06	2.70269e+06	39.78	1.08	0.11	0.423265	0.37	0.469982	0.28296	pos	472.355	[M+H-H2O]+	Prenol lipids	Triterpenoids		4373-41-5	HMDB0002392	mzCloud
Raffinose	M487T48_2	487.158	48.2	6.70419	C18H32O16	C00492	3.15586e+07	2.24294e+07	55.91	2.38993e+08	2.20749e+08	16.47	0.13	-2.92	8.49611e-06	5.07	1.67425e-05	1.1343	pos	504.169	[M+H-H2O]+	Organooxygen compounds	Carbohydrates and carbohydrate conjugates	Carbohydrate metabolism; Membrane transport; Global and overview maps	512-69-6	HMDB0003213	mzCloud
Procyanidin B2	M579T212_1	579.142	212.2	12.2732	C30H26O12	C17639	2.11096e+06	2.05535e+06	20.81	5.69496e+06	6.0826e+06	11.63	0.37	-1.43	8.5459e-08	7.07	2.24732e-07	1.13702	pos	578.142	[M+H]+	Flavonoids	Biflavonoids and polyflavonoids		29106-49-8	HMDB0033973	BioDeepDB
Kaempferol-3-O-rutinoside	M595T237_1	595.16	236.5	9.87298	C27H30O15	C21833	3.01859e+06	2.33339e+06	35.5	3.93882e+06	3.37212e+06	54.34	0.77	-0.38	0.418722	0.38	0.465219	0.279309	pos	594.159	[M+H]+			Biosynthesis of other secondary metabolites; Global and overview maps	17650-84-9		mzCloud
Cellotetraose	M649T253	649.235	253.1	23.1481	C24H42O21	C02013	185299	181508	30.02	218046	210886	54.3	0.85	-0.23	0.690872	0.16	0.724988	0.138866	pos	666.222	[M+H-H2O]+				38819-01-1		BioDeepDB
Glyceric acid	M105T46	105.018	45.5	1.49783	C3H6O4	C00258	8.35241e+06	8.11094e+06	7.33	1.01797e+07	1.01085e+07	6.74	0.82	-0.29	0.000192892	3.71	0.000330705	1.00602	neg	106.027	[M-H]-	Organooxygen compounds	Carbohydrates and carbohydrate conjugates	Carbohydrate metabolism; Lipid metabolism; Amino acid metabolism; Energy metabolism; Global and overview maps	473-81-4	HMDB0000139	BioDeepDB
1,3-Benzenediol	M109T220	109.028	220.3	10.0891	C6H6O2	C01751	4.41532e+06	5.36904e+06	61.59	71798.4	83353.2	52.87	61.5	5.94	1.0992e-07	6.96	3.41659e-07	1.14851	neg	110.037	[M-H]-	Benzene and substituted derivatives	Phenols and derivatives	Xenobiotics biodegradation and metabolism; Global and overview maps	108-46-3	HMDB0032037	BioDeepDB
2-Furoate	M111T49_2	111.008	48.8	8.32374	C5H4O3	C01546	1.27017e+08	1.49271e+08	44.92	2.08108e+06	2.06706e+06	6.91	61.03	5.93	1.29261e-06	5.89	3.29575e-06	1.1818	neg	112.016	[M-H]-	Furans	Furoic acid and derivatives	Xenobiotics biodegradation and metabolism; Global and overview maps	88-14-2	HMDB0000617	mzCloud
5-Aminolevulinic acid	M112T91	112.039	90.6	3.65943	C5H9NO3	C00430	1.43212e+06	1.4255e+06	2.38	251781	307868	52.33	5.69	2.51	0.000180977	3.74	0.000311861	1.10686	neg	131.058	[M-H2O-H]-	Carboxylic acids and derivatives	Amino acids, peptides, and analogues	Metabolism of cofactors and vitamins; Membrane transport; Amino acid metabolism; Chemical structure transformation maps; Global and overview maps	106-60-5	HMDB0001149	MoNA
5-Aminopentanoic acid	M117T34	116.927	33.5	4.97363	C5H11NO2	C00431	9.77556e+06	8.89227e+06	24.83	9.9309e+06	1.01611e+07	5.96	0.98	-0.02	0.687647	0.16	0.721782	0.144867	neg	117.079	[M]-	Carboxylic acids and derivatives	Amino acids, peptides, and analogues	Amino acid metabolism; Global and overview maps	660-88-8	HMDB0003355	BioDeepDB
Succinic acid	M117T42	117.018	41.5	9.40025	C4H6O4	C00042	3.00981e+06	1.67779e+06	81.15	1.65385e+07	1.67749e+07	3.43	0.18	-2.46	0.000280987	3.55	0.000467776	1.09185	neg	118.027	[M-H]-	Carboxylic acids and derivatives	Dicarboxylic acids and derivatives	Cancer: overview; Metabolism of cofactors and vitamins; Chemical structure transformation maps; Signal transduction; Nervous system; Endocrine system; Carbohydrate metabolism; Xenobiotics biodegradation and metabolism; Amino acid metabolism; Energy metabolism; Global and overview maps	110-15-6	HMDB0000254	BioDeepDB
L-Valine	M117T449	116.927	448.5	5.4102	C5H11NO2	C00183	1.55219e+10	1.52215e+10	6.41	3.48445e+09	3.79326e+09	20.1	4.45	2.16	1.12397e-06	5.95	2.90702e-06	1.17539	neg	117.079	[M]-	Carboxylic acids and derivatives	Amino acids, peptides, and analogues	Cancer: overview; Metabolism of cofactors and vitamins; Metabolism of other amino acids; Membrane transport; Digestive system; Biosynthesis of other secondary metabolites; Translation; Amino acid metabolism; Chemical structure transformation maps; Global and overview maps	72-18-4	HMDB0000883	BioDeepDB
Erythritol	M121T240	121.028	240.5	2.02928	C4H10O4	C00503	2.65587e+07	2.66506e+07	6.1	3.7222e+06	3.71571e+06	14.97	7.14	2.83	3.75617e-13	12.43	4.12349e-12	1.19608	neg	122.058	[M-H]-			Membrane transport	149-32-6		BioDeepDB
Nicotinic acid	M122T52	122.024	52.3	0.0583106	C6H5NO2	C00253	1.30283e+07	1.27839e+07	4.33	136467	181246	58.5	95.47	6.58	1.81137e-05	4.74	3.73239e-05	1.15682	neg	123.032	[M-H]-	Pyridines and derivatives	Pyridinecarboxylic acids and derivatives	Metabolism of cofactors and vitamins; Biosynthesis of other secondary metabolites; Infectious disease: bacterial; Chemical structure transformation maps; Global and overview maps	59-67-6	HMDB0001488	BioDeepDB
4-Methylcatechol	M123T274	123.044	273.7	9.13494	C7H8O2	C06730	7.73664e+06	7.74983e+06	2.44	1.08786e+06	1.07263e+06	13.11	7.11	2.83	4.24601e-09	8.37	1.82046e-08	1.19848	neg	124.052	[M-H]-	Phenols	Benzenediols	Xenobiotics biodegradation and metabolism; Global and overview maps	452-86-8	HMDB0000873	BioDeepDB
Cyanuric acid	M128T362	128.009	361.6	9.56184	C3H3N3O3	C06554	1.11567e+07	1.10553e+07	5.15	9.97745e+06	1.00298e+07	4.21	1.12	0.16	0.000849877	3.07	0.00130734	0.945844	neg	129.017	[M-H]-	Triazines	1,3,5-triazines	Xenobiotics biodegradation and metabolism; Global and overview maps	108-80-5/504-19-8	HMDB0041861	BioDeepDB
Itaconic acid	M129T44	129.018	44.2	10.0761	C5H6O4	C00490	3.90245e+08	3.89766e+08	1.24	2.99426e+07	3.03727e+07	2.94	13.03	3.7	9.21764e-23	22.04	2.9929e-20	1.20243	neg	130.027	[M-H]-	Fatty Acyls	Fatty acids and conjugates	Carbohydrate metabolism; Global and overview maps	97-65-4/2964-00-3	HMDB0002092	BioDeepDB
Pyroglutamic acid	M129T46	129.037	46.4	1.33894	C5H7NO3	C01879	1.65811e+08	1.6547e+08	1.35	2.91833e+06	1.96277e+06	60.6	56.82	5.83	6.32826e-07	6.2	1.71668e-06	1.18744	neg	129.043	[M]-	Carboxylic acids and derivatives	Amino acids, peptides, and analogues	Metabolism of other amino acids; Global and overview maps	98-79-3	HMDB0000267	BioDeepDB
3-Methyl-2-oxovaleric acid	M129T80	129.054	79.8	10.2141	C6H10O3	C03465	5.39388e+06	5.32074e+06	2.43	372719	371153	5.77	14.47	3.86	1.17653e-19	18.93	9.37005e-18	1.20208	neg	130.063	[M-H]-	Keto acids and derivatives	Short-chain keto acids and derivatives		1460-34-0	HMDB0000491	MoNA
Glutaric acid	M131T47	131.034	47.2	0.218049	C5H8O4	C00489	2.06824e+07	2.11264e+07	5.35	2.34363e+06	2.33511e+06	8.37	8.82	3.14	4.37556e-16	15.36	1.10968e-14	1.20051	neg	132.042	[M-H]-	Carboxylic acids and derivatives	Dicarboxylic acids and derivatives	Lipid metabolism; Amino acid metabolism; Global and overview maps	110-94-1	HMDB0000661	BioDeepDB
L-Malic acid	M133T42	133.013	41.5	3.16453	C4H6O5	C00149	4.75699e+07	3.96434e+07	46.39	2.38197e+08	2.68007e+08	55.61	0.2	-2.32	0.000144403	3.84	0.000252758	1.01595	neg	134.022	[M-H]-	Hydroxy acids and derivatives	Beta hydroxy acids and derivatives	Cancer: overview; Chemical structure transformation maps; Signal transduction; Sensory system; Endocrine system; Excretory system; Carbohydrate metabolism; Cancer: specific types; Energy metabolism; Global and overview maps	97-67-6 / 6915-15-7	HMDB0000156	BioDeepDB
Phenyl acetate	M135T46_1	134.893	45.6	0.253926	C8H8O2	C00548	4.86594e+06	4.85258e+06	2.3	1.07129e+07	1.0781e+07	2.71	0.45	-1.14	3.73079e-16	15.43	9.87314e-15	1.20056	neg	136.052	[M-H]-				122-79-2		BioDeepDB
2-Aminobenzoic acid	M136T152	136.039	151.8	10.2912	C7H7NO2	C00108	4.99444e+06	5.05096e+06	4.64	892139	800505	48.99	5.6	2.48	4.65244e-05	4.33	8.89199e-05	1.13842	neg	137.048	[M-H]-	Benzene and substituted derivatives	Benzoic acids and derivatives	Skeleton-based classification; Biosynthesis of other secondary metabolites; Xenobiotics biodegradation and metabolism; Amino acid metabolism; Chemical structure transformation maps; Global and overview maps	118-92-3	HMDB0001123	BioDeepDB
Gentisate aldehyde	M137T231	137.023	231.4	9.6626	C7H6O3	C05585	98792646	9.71348e+07	4.97	1.49471e+07	1.48809e+07	2.6	6.61	2.72	2.59666e-18	17.59	1.32854e-16	1.20173	neg	138.032	[M-H]-	Organooxygen compounds	Carbonyl compounds	Amino acid metabolism; Global and overview maps	1194-98-5	HMDB0004062	mzCloud
4-Hydroxyphenylethanol	M137T291	137.059	291.3	10.3897	C8H10O2	C06044	3.04847e+06	2.76954e+06	22.8	16738.5	2293	114.54	182.12	7.51	5.8912e-05	4.23	0.000110323	1.13158	neg	138.068	[M-H]-	Phenols	Tyrosols and derivatives	Amino acid metabolism; Global and overview maps	501-94-0	HMDB0004284	mzCloud
Urocanic acid	M137T54	137.034	54.1	11.8511	C6H6N2O2	C00785	1.47789e+07	1.46646e+07	4.58	227515	364363	87.97	64.96	6.02	0.000275927	3.56	0.000459897	1.09306	neg	138.043	[M-H]-	Azoles	Imidazoles	Amino acid metabolism; Global and overview maps	104-98-3	HMDB0000301	BioDeepDB
3-Hydroxybenzoic acid	M137T83	137.023	82.6	0.320812	C7H6O3	C00587	6.70785e+06	6.69329e+06	0.88	894620	847287	13.84	7.5	2.91	9.0726e-09	8.04	3.5541e-08	1.19866	neg	138.032	[M-H]-	Benzene and substituted derivatives	Benzoic acids and derivatives	Amino acid metabolism; Xenobiotics biodegradation and metabolism; Global and overview maps	99-06-9	HMDB0002466	BioDeepDB
4-Nitrophenol	M138T288	138.018	287.6	10.3175	C6H5NO3	C00870	6.68851e+06	6.88568e+06	11.2	5.11622e+06	5.89557e+06	32.57	1.31	0.39	0.121129	0.92	0.145561	0.547588	neg	139.027	[M-H]-	Phenols	Nitrophenols	Xenobiotics biodegradation and metabolism; Global and overview maps	100-02-7	HMDB0001232	BioDeepDB
6-Hydroxynicotinic acid	M138T93	138.018	93.4	10.3175	C6H5NO3	C01020	2.03129e+07	2.54125e+07	36.85	1.54928e+06	1.10756e+06	74.8	13.11	3.71	1.43191e-07	6.84	4.36712e-07	1.1457	neg	139.027	[M-H]-	Pyridines and derivatives	Pyridinecarboxylic acids and derivatives	Metabolism of cofactors and vitamins; Global and overview maps	5006-66-6	HMDB0002658	BioDeepDB
N-methyl-L-glutamic Acid	M142T48	142.049	47.8	6.40622	C6H11NO4	C01046	47631841	1.47033e+07	96.9	4.95411e+07	2.84255e+07	108.13	0.96	-0.06	0.902353	0.04	0.915805	0.0428806	neg	161.069	[M-H2O-H]-	Carboxylic acids and derivatives	Amino acids, peptides, and analogues	Energy metabolism; Global and overview maps	35989-16-3/NA	HMDB0062660	BioDeepDB
Dimethylbenzimidazole	M145T226	145.037	226.2	17.2602	C9H10N2	C03114	1.02639e+06	998091	10.42	216995	216693	3.4	4.73	2.24	1.08431e-09	8.96	5.41319e-09	1.19766	neg	146.084	[M-H]-	Benzimidazoles		Metabolism of cofactors and vitamins; Global and overview maps	582-60-5	HMDB0003701	BioDeepDB
L-Xylonate	M147T54	147.028	54.1	6.86938	C5H10O6	C05411	2.46955e+06	2.35125e+06	10.34	8.25818e+07	8.27708e+07	3.8	0.03	-5.06	5.11009e-13	12.29	5.37898e-12	1.20166	neg	166.048	[M-H2O-H]-	Carboxylic acids and derivatives	Alcohols and polyols	Carbohydrate metabolism		HMDB0060256	MetaDNA
7-Methyladenine	M148T84	148.061	83.8	10.9684	C6H7N5	C02241	2.83966e+07	2.86768e+07	3.34	545419	532821	6.83	52.06	5.7	9.39415e-21	20.03	1.08638e-18	1.20223	neg	149.07	[M-H]-	Imidazopyrimidines	Purines and purine derivatives		935-69-3	HMDB0011614	BioDeepDB
3,4-Dihydroxymandelaldehyde	M149T248	149.023	248.2	6.77744	C8H8O4	C05577	2.39536e+06	2.39051e+06	1.23	43508.4	48174	32.87	55.06	5.78	1.15437e-06	5.94	2.97746e-06	1.18412	neg	168.042	[M-H2O-H]-	Benzene and substituted derivatives	1-hydroxy-2-unsubstituted benzenoids	Amino acid metabolism; Global and overview maps	13023-73-9	HMDB0006242	MetaDNA
Tartaric acid	M149T42	149.008	41.6	9.55655	C4H6O6	C00898	5.047e+06	3.70584e+06	80.55	1.40833e+07	1.41356e+07	6.2	0.36	-1.48	0.00101639	2.99	0.00154936	1.03409	neg	150.016	[M-H]-	Organooxygen compounds	Carbohydrates and carbohydrate conjugates	Carbohydrate metabolism; Global and overview maps	87-69-4/526-83-0	HMDB0000956	BioDeepDB
D-Xylose	M149T46	149.044	46.1	8.72224	C5H10O5	C00181	2.46434e+08	2.46058e+08	3.15	3.60749e+07	3.60768e+07	2.35	6.83	2.77	3.2822e-20	19.48	3.11329e-18	1.20214	neg	150.053	[M-H]-	Organooxygen compounds	Carbohydrates and carbohydrate conjugates	Carbohydrate metabolism; Membrane transport; Global and overview maps	58-86-6	HMDB0000098	BioDeepDB
Pyridoxine	M150T122	150.054	122.1	6.73089	C8H11NO3	C00314	2.57053e+07	2.44022e+07	13.6	128297	121570	13.29	200.36	7.65	9.77801e-18	17.01	4.23312e-16	1.20147	neg	169.074	[M-H2O-H]-	Pyridines and derivatives	Pyridoxines	Metabolism of cofactors and vitamins; Global and overview maps	65-23-6	HMDB0000239	MoNA
Mandelic acid	M151T153	151.038	152.6	5.34084	C8H8O3	C01984	9.15491e+06	8.98039e+06	6.77	1.64094e+06	1.36097e+06	32.65	5.58	2.48	2.13318e-06	5.67	5.24718e-06	1.17342	neg	152.047	[M-H]-	Benzene and substituted derivatives		Xenobiotics biodegradation and metabolism; Global and overview maps	90-64-2 / 17199-29-0	HMDB0000703	BioDeepDB
3,4-Dihydroxyphenylglycol	M151T233	151.038	232.7	8.01121	C8H10O4	C05576	4.09056e+07	4.32325e+07	18.58	8.37293e+06	7.50854e+06	28.61	4.89	2.29	2.29231e-08	7.64	8.16181e-08	1.16115	neg	170.058	[M-H2O-H]-	Phenols	Benzenediols	Amino acid metabolism; Global and overview maps	28822-73-3 / 3343-19-9	HMDB0000318	BioDeepDB
Xanthine	M151T70	151.025	70.1	9.93216	C5H4N4O2	C00385	5.2586e+06	5.58705e+06	18.03	90344.9	87228.5	8.41	58.21	5.86	1.48858e-10	9.83	9.09308e-10	1.19909	neg	152.033	[M-H]-	Imidazopyrimidines	Purines and purine derivatives	Chemical structure transformation maps; Biosynthesis of other secondary metabolites; Global and overview maps; Nucleotide metabolism	69-89-6	HMDB0000292	BioDeepDB
Dopamine	M152T132	152.07	132	13.1519	C8H11NO2	C03758	6.14661e+06	7.0377e+06	20.6	47262.6	44271.7	23.65	130.05	7.02	4.63439e-14	13.33	6.55335e-13	1.1979	neg	153.079	[M-H]-	Phenols	Benzenediols	Nervous system; Signal transduction; Digestive system; Endocrine system; Neurodegenerative disease; Biosynthesis of other secondary metabolites; Signaling molecules and interaction; Amino acid metabolism; Substance dependence; Cellular community - eukaryotes; Chemical structure transformation maps; Global and overview maps	62-31-7/51-61-6	HMDB0000073	BioDeepDB
Ribitol	M152T228	152.07	227.6	11.8366	C5H12O5	C00474	2.698e+06	2.66114e+06	6.34	24816.8	29275	45.28	108.72	6.76	1.14602e-06	5.94	2.95771e-06	1.18314	neg	152.069	[M]-	Organooxygen compounds	Carbohydrates and carbohydrate conjugates	Carbohydrate metabolism; Metabolism of cofactors and vitamins; Global and overview maps	488-81-3	HMDB0000508	BioDeepDB
Aminosalicylic Acid	M152T311	152.034	311.1	9.86623	C7H7NO3	C02518	5.86536e+07	5.86004e+07	2.06	2.09961e+07	2.08803e+07	4.41	2.79	1.48	7.11047e-16	15.15	1.69089e-14	1.20033	neg	153.043	[M-H]-	Benzene and substituted derivatives	Benzoic acids and derivatives		65-49-6	HMDB0014378	BioDeepDB
3-Amino-4-hydroxybenzoate	M152T47	152.034	47.5	3.29772	C7H7NO3	C12115	4.65027e+07	4.64859e+07	1.31	222001	221593	18.72	209.47	7.71	3.3891e-10	9.47	1.92535e-09	1.20126	neg	153.043	[M-H]-			Biosynthesis of other secondary metabolites; Global and overview maps	1571-72-8		BioDeepDB
3-Hydroxyanthranilic acid	M152T72_1	152.034	72.3	3.49564	C7H7NO3	C00632	1.53508e+07	1.5127e+07	3.89	4.60258e+06	4.42397e+06	27.15	3.34	1.74	3.79161e-05	4.42	7.3685e-05	1.14122	neg	153.043	[M-H]-	Benzene and substituted derivatives	Benzoic acids and derivatives	Amino acid metabolism; Xenobiotics biodegradation and metabolism; Global and overview maps	548-93-6	HMDB0001476	BioDeepDB
2-Pyrocatechuic acid	M153T208	153.018	207.8	4.49642	C7H6O4	C00196	1.22618e+08	1.32534e+08	16.43	1.74981e+06	1.79138e+06	19.98	70.07	6.13	3.15496e-14	13.5	4.76383e-13	1.1982	neg	154.027	[M-H]-	Benzene and substituted derivatives	Benzoic acids and derivatives	Chemical structure transformation maps; Xenobiotics biodegradation and metabolism; Global and overview maps; Metabolism of terpenoids and polyketides	303-38-8	HMDB0000397	BioDeepDB
Protocatechuic acid	M153T49	153.018	48.7	3.90032	C7H6O4	C00230	3.98776e+07	4.0505e+07	4.67	1.05898e+06	1.10788e+06	13.57	37.66	5.23	2.58005e-11	10.59	1.87442e-10	1.20083	neg	154.027	[M-H]-	Benzene and substituted derivatives	Benzoic acids and derivatives	Chemical structure transformation maps; Xenobiotics biodegradation and metabolism; Global and overview maps; Metabolism of terpenoids and polyketides	99-50-3	HMDB0001856	BioDeepDB
Gentisic acid	M153T81	153.065	81.4	11.813	C7H6O4	C00628	2.99592e+06	2.83118e+06	25.51	2.00243e+07	2.27818e+07	24.37	0.15	-2.74	1.00805e-08	8	3.90365e-08	1.16646	neg	154.027	[M-H]-	Benzene and substituted derivatives	Benzoic acids and derivatives	Amino acid metabolism; Xenobiotics biodegradation and metabolism; Global and overview maps	490-79-9	HMDB0000152	BioDeepDB
3-Indoleacetonitrile	M156T72	156.064	72.2	28.8343	C10H8N2	C02938	1.25929e+07	1.21725e+07	9.61	2.69723e+06	2.71427e+06	6.18	4.67	2.22	1.28015e-13	12.89	1.61782e-12	1.19718	neg	156.069	[M]-	Indoles and derivatives	Indoles	Amino acid metabolism; Global and overview maps	771-51-7	HMDB0006524	BioDeepDB
Allantoin	M157T52	157.035	52.5	11.4624	C4H6N4O3	C01551	1.00898e+08	1.01249e+08	1.92	2.018e+06	897956	75.68	50	5.64	1.00257e-05	5	2.17856e-05	1.16525	neg	158.044	[M-H]-	Azoles	Imidazoles		97-59-6	HMDB0000462	BioDeepDB
D-Alanyl-D-alanine	M159T49	159.076	48.9	10.6867	C6H12N2O3	C00993	277779	256524	29.24	1.66619e+07	1.66495e+07	9.98	0.02	-5.91	5.0061e-10	9.3	2.73892e-09	1.1978	neg	160.085	[M-H]-	Carboxylic acids and derivatives	Amino acids, peptides, and analogues	Glycan biosynthesis and metabolism; Global and overview maps; Drug resistance: antimicrobial	923-16-0	HMDB0003459	BioDeepDB
Oxoadipic acid	M159T76	158.977	76.1	1.52433	C6H8O5	C00322	1.41295e+08	1.41353e+08	2	1.56423e+07	1.59135e+07	13.85	9.03	3.18	1.15935e-08	7.94	4.43626e-08	1.19779	neg	160.037	[M-H]-	Keto acids and derivatives	Medium-chain keto acids and derivatives	Energy metabolism; Amino acid metabolism; Global and overview maps	3184-35-8	HMDB0000225	BioDeepDB
3-Hydroxymethylglutaric acid	M161T42	161.043	41.6	9.62509	C6H10O5	C03761	5.26035e+06	3.75719e+06	51.11	1.60815e+07	1.73857e+07	39.58	0.33	-1.61	0.000452353	3.34	0.000723936	0.973188	neg	162.053	[M-H]-	Fatty Acyls	Fatty acids and conjugates		503-49-1	HMDB0000355	BioDeepDB
D-Mannose	M161T55	161.043	54.8	9.37635	C6H12O6	C00159	8.44465e+07	8.59272e+07	5.68	8.58348e+07	8.58076e+07	12.61	0.98	-0.02	0.83323	0.08	0.854382	0.0744476	neg	180.063	[M-H2O-H]-	Organooxygen compounds	Carbohydrates and carbohydrate conjugates	Membrane transport; Transport and catabolism; Carbohydrate metabolism; Immune system; Global and overview maps	3458-28-4 / 3458-28-4 31103-86-3 / 530-26-7	HMDB0000169	BioDeepDB
trans-2-Hydroxycinnamate	M163T235	163.038	235.1	10.5742	C9H8O3	C01772	1.45173e+07	1.49828e+07	19.82	571326	570344	7.2	25.41	4.67	6.86461e-10	9.16	3.61817e-09	1.19807	neg	164.047	[M-H]-	Cinnamic acids and derivatives	Hydroxycinnamic acids and derivatives	Amino acid metabolism; Biosynthesis of other secondary metabolites; Global and overview maps	c("614-60-8", "583-17-5")	HMDB0002641	mzCloud
trans-3-Hydroxycinnamate	M163T72	163.04	72.2	1.3739	C9H8O3	C12621	4.56698e+07	4.55415e+07	2.18	152450	152797	18.48	299.57	8.23	2.36203e-10	9.63	1.38956e-09	1.20132	neg	164.047	[M-H]-	Cinnamic acids and derivatives	Hydroxycinnamic acids and derivatives	Amino acid metabolism; Global and overview maps	c("14755-02-3", "588-30-7")	HMDB0001713	mzCloud
Epinephrine	M164T257	164.07	256.9	7.37491	C9H13NO3	C00788	1.78081e+07	1.77211e+07	5.68	198232	196618	3	89.83	6.49	3.94133e-22	21.4	8.53146e-20	1.20238	neg	183.089	[M-H2O-H]-	Phenols	Benzenediols	Circulatory system; Signal transduction; Endocrine system; Signaling molecules and interaction; Amino acid metabolism; Cellular community - prokaryotes; Global and overview maps	51-43-4	HMDB0000068	MoNA
Homovanillin	M165T225	165.054	225.1	11.6567	C9H10O3	C05581	2.19996e+07	2.17937e+07	4.22	933756	935688	8.47	23.56	4.56	2.54061e-18	17.6	1.3078e-16	1.20169	neg	166.063	[M-H]-	Benzene and substituted derivatives	1-hydroxy-2-unsubstituted benzenoids	Amino acid metabolism; Global and overview maps	5703-24-2	HMDB0005175	MetaDNA
Terephthalate	M165T295	165.018	294.6	10.4474	C8H6O4	C06337	4.99015e+06	2.01888e+06	108.63	6.68009e+06	6.24499e+06	28.24	0.75	-0.42	0.110681	0.96	0.133596	0.561369	neg	166.027	[M-H]-	Benzene and substituted derivatives	Benzoic acids and derivatives	Xenobiotics biodegradation and metabolism; Global and overview maps	c("100-21-0", "3198-30-9")	HMDB0002428	mzCloud
3-(2-Hydroxyphenyl)propanoic acid	M165T306	165.054	305.6	5.5994	C9H10O3	C01198	2.36703e+06	1.73212e+06	72.97	259931	230745	39.18	9.11	3.19	4.72369e-06	5.33	1.09074e-05	1.09978	neg	166.063	[M-H]-	Phenylpropanoic acids		Amino acid metabolism; Xenobiotics biodegradation and metabolism; Global and overview maps	495-78-3	HMDB0033752	BioDeepDB
3-Methylxanthine	M165T412	165.039	412.3	10.9074	C6H6N4O2	C16357	2.0393e+07	2.18382e+07	38.08	1.94906e+07	1.47804e+07	98.91	1.05	0.07	0.399718	0.4	0.442431	0.299486	neg	166.049	[M-H]-	Imidazopyrimidines	Purines and purine derivatives	Biosynthesis of other secondary metabolites; Global and overview maps	1076-22-8	HMDB0001886	BioDeepDB
1-Methylxanthine	M166T212	166.049	212.1	0	C6H6N4O2	C16358	1.31036e+08	1.27833e+08	5.2	1.63388e+07	1.62753e+07	2.7	8.02	3	1.29477e-18	17.89	7.42424e-17	1.20177	neg	166.049	[M]-	Imidazopyrimidines	Purines and purine derivatives	Biosynthesis of other secondary metabolites; Global and overview maps	6136-37-4	HMDB0010738	mzCloud
3-Methoxyanthranilate	M166T250	166.049	250.2	10.9847	C8H9NO3	C05831	8.70193e+07	1.00468e+08	25.78	165112	138068	44.37	527.03	9.04	1.77596e-13	12.75	2.16971e-12	1.19689	neg	167.058	[M-H]-	Benzene and substituted derivatives	Benzoic acids and derivatives	Amino acid metabolism	3177-80-8	HMDB0060374	BioDeepDB
7-Methylxanthine	M166T267	166.049	267.3	0	C6H6N4O2	C16353	6.45022e+06	6.0954e+06	30.66	3.40791e+06	3.87189e+06	103.42	1.89	0.92	0.0637189	1.2	0.0790586	0.655295	neg	166.049	[M]-	Imidazopyrimidines	Purines and purine derivatives	Biosynthesis of other secondary metabolites; Global and overview maps	552-62-5	HMDB0001991	mzCloud
3,4-Dihydroxybenzeneacetic acid	M167T263	167.033	263.2	9.57892	C8H8O4	C01161	6.68447e+07	6.58279e+07	7.06	7.63966e+06	9.1331e+06	59.92	8.75	3.13	0.000185177	3.73	0.000318644	1.10399	neg	168.042	[M-H]-	Phenols	Benzenediols	Substance dependence; Amino acid metabolism; Nervous system; Global and overview maps	102-32-9	HMDB0001336	BioDeepDB
Norepinephrine	M168T161	168.065	161.2	11.4076	C8H11NO3	C00547	4.80994e+06	5.18928e+06	28.81	180612	184941	24.09	26.63	4.74	7.48931e-10	9.13	3.88836e-09	1.17912	neg	169.074	[M-H]-	Phenols	Benzenediols	Circulatory system; Nervous system; Signal transduction; Sensory system; Endocrine system; Digestive system; Environmental adaptation; Signaling molecules and interaction; Amino acid metabolism; Cellular community - eukaryotes; Cellular community - prokaryotes; Global and overview maps	51-41-2	HMDB0000216	MoNA
Uric acid	M168T73	168.029	72.6	1.78541	C5H4N4O3	C00366	5.20783e+06	4789231	18.19	111977	108996	10.83	46.51	5.54	2.25859e-15	14.65	4.57243e-14	1.19982	neg	168.028	[M]-	Imidazopyrimidines	Purines and purine derivatives	Global and overview maps; Nucleotide metabolism; Digestive system	69-93-2	HMDB0000289	BioDeepDB
Gallic acid	M169T47	169.012	47	10.2003	C7H6O5	C01424	3.46934e+07	3.9297e+07	24.46	262146	247533	19.04	132.34	7.05	1.6068e-13	12.79	1.99187e-12	1.19683	neg	170.022	[M-H]-	Benzene and substituted derivatives	1-hydroxy-2-unsubstituted benzenoids	Chemical structure transformation maps; Xenobiotics biodegradation and metabolism; Global and overview maps	149-91-7	HMDB0005807	MetaDNA
N-Isopropylammelide	M170T72_2	170.08	72.1	0	C6H10N4O2	C06553	4.7157e+06	4.54641e+06	5.76	5.12976e+06	5.07657e+06	3.06	0.92	-0.12	0.00448242	2.35	0.00624742	0.853243	neg	170.08	[M]-	Azacyclic compounds	1,3,5-triazines	Xenobiotics biodegradation and metabolism; Global and overview maps	35200-63-6		MetaDNA
N-Acetylleucine	M172T73	172.096	73	11.0403	C8H15NO3	C02710	2.25448e+07	2.25949e+07	2.8	439765	403931	26.16	51.27	5.68	8.21807e-09	8.09	3.25866e-08	1.19857	neg	173.105	[M-H]-	Carboxylic acids and derivatives	Amino acids, peptides, and analogues		1188-21-2	HMDB0011756	BioDeepDB
Shikimic acid	M173T116	173.044	115.6	10.5407	C7H10O5	C00493	5.88165e+06	5.17065e+06	24.73	5.24383e+06	4.60565e+06	46.61	1.12	0.17	0.407976	0.39	0.450744	0.297034	neg	174.053	[M-H]-	Organooxygen compounds	Alcohols and polyols	Chemical structure transformation maps; Amino acid metabolism; Global and overview maps	138-59-0	HMDB0003070	MoNA
1H-Indole-3-acetamide	M173T277	173.07	276.7	6.14303	C10H10N2O	C02693	3.98536e+06	3.9801e+06	4.26	4.09393e+06	4.05624e+06	3.3	0.97	-0.04	0.20414	0.69	0.237375	0.434443	neg	174.079	[M-H]-	Indoles and derivatives	Indoles	Amino acid metabolism; Global and overview maps	879-37-8	HMDB0029739	BioDeepDB
N-Acetylornithine	M173T52	173.091	52.1	11.1155	C7H14N2O3	C00437	4.86498e+06	4.04936e+06	31.4	4.19881e+07	4.26671e+07	3.16	0.12	-3.11	9.06957e-07	6.04	2.38447e-06	1.18416	neg	174.1	[M-H]-	Carboxylic acids and derivatives	Amino acids, peptides, and analogues	Amino acid metabolism; Global and overview maps	6205-08-9/2185-16-2	HMDB0003357	BioDeepDB
L-Arginine	M174T60	174.106	60.3	2.95965	C6H14N4O2	C00062	4.29127e+06	4.25814e+06	2.98	1.95359e+06	1.94807e+06	4.4	2.2	1.14	5.06862e-14	13.3	7.03771e-13	1.19796	neg	174.112	[M]-	Carboxylic acids and derivatives	Amino acids, peptides, and analogues	Cancer: overview; Membrane transport; Neurodegenerative disease; Biosynthesis of other secondary metabolites; Translation; Amino acid metabolism; Chemical structure transformation maps; Infectious disease: parasitic; Global and overview maps	74-79-3	HMDB0000517	BioDeepDB
Guanidinosuccinic acid	M175T241	174.954	240.8	3.93365	C5H9N3O4	C03139	5.10008e+06	5.01143e+06	38.86	3.40867e+06	1.99554e+06	70.47	1.5	0.58	0.115481	0.94	0.139052	0.529212	neg	175.059	[M]-	Carboxylic acids and derivatives	Amino acids, peptides, and analogues		6133-30-8	HMDB0003157	BioDeepDB
N-Acetyl-L-aspartic acid	M175T45_1	175.045	44.9	15.9956	C6H9NO5	C01042	1.7885e+07	1.66869e+07	14.63	9.57381e+06	9.60096e+06	2.2	1.87	0.9	1.68158e-05	4.77	3.49052e-05	1.15271	neg	175.048	[M]-	Carboxylic acids and derivatives	Amino acids, peptides, and analogues	Amino acid metabolism; Global and overview maps	997-55-7	HMDB0000812	MetaDNA
D-Glucurono-6,3-lactone	M175T47	175.023	47.4	10.2844	C6H8O6	C02670	1.46464e+07	1.48102e+07	4.62	7.82719e+06	8.90251e+06	39.6	1.87	0.9	0.0510821	1.29	0.0641528	0.690236	neg	176.032	[M-H]-	Furofurans	Isosorbides	Carbohydrate metabolism; Global and overview maps	32449-92-6	HMDB0006355	BioDeepDB
N-Formyl-L-methionine	M176T251	176.034	251.4	29.5398	C6H11NO3S	C03145	9.62688e+06	1.03742e+07	16.75	30698.2	18632.1	96.77	313.6	8.29	1.65805e-05	4.78	3.44819e-05	1.1546	neg	177.046	[M-H]-	Carboxylic acids and derivatives	Amino acids, peptides, and analogues	Amino acid metabolism	4289-98-9	HMDB0001015	BioDeepDB
Pyrophosphate	M177T44	176.934	43.6	11.3037	H4P2O7	C00013	7.11066e+06	6.90375e+06	6.26	24500.2	19685.2	53.75	290.23	8.18	3.27605e-08	7.48	1.13439e-07	1.19595	neg	177.943	[M-H]-	Non-metal oxoanionic compounds	Non-metal pyrophosphates	Energy metabolism; Neurodegenerative disease	14000-31-8/2466-09-3	HMDB0000250	BioDeepDB
Gluconolactone	M177T54	177.038	54	11.4325	C6H10O6	C00198	2.11943e+08	2.28116e+08	19.36	1.36874e+06	1.33353e+06	9.41	154.85	7.27	4.72773e-11	10.33	3.23432e-10	1.19981	neg	178.048	[M-H]-	Organooxygen compounds	Carbohydrates and carbohydrate conjugates	Carbohydrate metabolism; Global and overview maps	90-80-2	HMDB0000150	BioDeepDB
Phenacemide	M177T79	177.065	79.4	10.8661	C9H10N2O2	C07428	2.09009e+06	2.09561e+06	6.3	25925.2	29644.9	42.12	80.62	6.33	6.89036e-07	6.16	1.85229e-06	1.18561	neg	178.074	[M-H]-	Benzene and substituted derivatives	Phenylacetamides		63-98-9	HMDB0015253	BioDeepDB
Hippurate	M178T256	178.049	255.6	10.806	C9H9NO3	C01586	1.41577e+07	1.25688e+07	35.62	2.30732e+06	2.3106e+06	5.4	6.14	2.62	2.33735e-05	4.63	4.72055e-05	1.14925	neg	179.058	[M-H]-	Benzene and substituted derivatives	Benzoic acids and derivatives	Amino acid metabolism; Global and overview maps	495-69-2	HMDB0000714	mzCloud
Isoxanthopterin	M179T213	179.044	213.4	0	C6H5N5O2	C03975	1.76021e+06	1.71037e+06	9.91	120365	105990	42.68	14.62	3.87	2.28157e-07	6.64	6.69019e-07	1.18473	neg	179.044	[M]-	Pteridines and derivatives	Pterins and derivatives		529-69-1	HMDB0000704	mzCloud
4-Hydroxyphenylpyruvic acid	M179T240	179.033	240.2	11.1711	C9H8O4	C01179	2.05549e+07	2.09692e+07	8.46	3.26488e+06	3.33759e+06	22.8	6.3	2.65	6.31366e-08	7.2	2.06109e-07	1.18575	neg	180.042	[M-H]-	Benzene and substituted derivatives	Phenylpyruvic acid derivatives	Metabolism of cofactors and vitamins; Biosynthesis of other secondary metabolites; Metabolism of terpenoids and polyketides; Amino acid metabolism; Chemical structure transformation maps; Global and overview maps	156-39-8	HMDB0000707	BioDeepDB
Caffeate	M179T282	179.033	282.3	4.50918	C9H8O4	C01197	2.00015e+07	2.10991e+07	35.67	4.31727e+06	4.03956e+06	46.21	4.63	2.21	0.000138052	3.86	0.000242496	1.01702	neg	180.042	[M-H]-			Chemical structure transformation maps; Biosynthesis of other secondary metabolites; Global and overview maps	501-16-6 / 331-39-5		BioDeepDB
myo-Inositol	M179T47	179.054	46.9	2.89308	C6H12O6	C00137	6.5467e+08	6.35555e+08	7.48	2.01061e+08	2.00589e+08	2.19	3.26	1.7	1.16552e-09	8.93	5.77088e-09	1.19826	neg	180.063	[M-H]-	Organooxygen compounds	Alcohols and polyols	Membrane transport; Signal transduction; Carbohydrate metabolism; Biosynthesis of other secondary metabolites; Global and overview maps	87-89-8 / 87-9-8	HMDB0000211	BioDeepDB
L-Gulose	M179T63	179.054	63.4	10.6113	C6H12O6	C15923	5.19691e+07	5.28796e+07	46.09	5.1479e+06	5.15658e+06	6.83	10.1	3.34	2.52137e-05	4.6	5.05471e-05	1.14808	neg	180.063	[M-H]-	Organooxygen compounds	Carbohydrates and carbohydrate conjugates	Carbohydrate metabolism	6027-89-0	HMDB0012326	BioDeepDB
Beta-Tyrosine	M180T257	180.065	256.8	10.5518	C9H11NO3	C04368	4.46837e+08	4.47716e+08	1.28	328580	326259	7.73	1359.9	10.41	7.37353e-14	13.13	9.81819e-13	1.20247	neg	181.074	[M-H]-	Carboxylic acids and derivatives	Amino acids, peptides, and analogues	Amino acid metabolism		HMDB0003831	BioDeepDB
Theophylline	M180T315	180.065	315.1	0.555356	C7H8N4O2	C07130	5.20505e+07	3.83217e+07	37.73	3.08536e+06	3.04256e+06	12.63	16.87	4.08	1.20982e-07	6.92	3.7302e-07	1.18396	neg	180.065	[M]-	Imidazopyrimidines	Purines and purine derivatives	Chemical structure transformation maps; Biosynthesis of other secondary metabolites; Global and overview maps	58-55-9	HMDB0001889	BioDeepDB
L-Tyrosine	M180T72_2	180.064	72.1	7.63519	C9H11NO3	C00082	4.77151e+07	4.69937e+07	4.94	383412	371148	10.92	124.45	6.96	2.32189e-19	18.63	1.64167e-17	1.20197	neg	181.074	[M-H]-	Carboxylic acids and derivatives	Amino acids, peptides, and analogues	Cancer: overview; Metabolism of cofactors and vitamins; Metabolism of other amino acids; Chemical structure transformation maps; Nervous system; Endocrine system; Digestive system; Neurodegenerative disease; Biosynthesis of other secondary metabolites; Translation; Metabolism of terpenoids and polyketides; Amino acid metabolism; Substance dependence; Energy metabolism; Global and overview maps	60-18-4	HMDB0000158	BioDeepDB
2',6'-Dihydroxy-4'-methoxyacetophenone	M181T283	181.049	283.4	9.52229	C9H10O4	C10680	7.56189e+06	6.67485e+06	21.67	3.34253e+06	3.41761e+06	6.25	2.26	1.18	2.74393e-05	4.56	5.46455e-05	1.13061	neg	182.058	[M-H]-	Organooxygen compounds	Carbonyl compounds		7507-89-3	HMDB0029646	MoNA
Hydroxyphenyllactic acid	M181T306	181.049	305.7	9.94207	C9H10O4	C03672	8.48269e+07	8.44333e+07	2.17	2.86476e+06	2.86234e+06	3.8	29.61	4.89	1.23933e-22	21.91	3.60774e-20	1.20243	neg	182.058	[M-H]-	Phenylpropanoic acids			306-23-0	HMDB0000755	BioDeepDB
Mannitol	M181T50	181.07	50.4	2.35336	C6H14O6	C00392	9.82445e+07	9.96739e+07	3.32	9.23962e+06	9.19242e+06	7.78	10.63	3.41	3.02502e-17	16.52	1.11031e-15	1.20121	neg	182.079	[M-H]-	Organooxygen compounds	Carbohydrates and carbohydrate conjugates	Carbohydrate metabolism; Membrane transport; Global and overview maps	69-65-8	HMDB0000765	BioDeepDB
Homovanillate	M181T83	181.049	82.9	6.20825	C9H10O4	C05582	3.99633e+06	3.84243e+06	6.28	2.26988e+06	2.26061e+06	7.46	1.76	0.82	2.45927e-09	8.61	1.11499e-08	1.17408	neg	182.058	[M-H]-	Phenols	Methoxyphenols	Amino acid metabolism; Nervous system; Global and overview maps	306-08-1	HMDB0000118	mzCloud
4-Pyridoxic acid	M182T72_1	182.044	72.2	12.085	C8H9NO4	C00847	1.10202e+07	1.05981e+07	21.36	1.74972e+07	1.8668e+07	22.9	0.63	-0.67	0.00303618	2.52	0.00431942	0.877827	neg	183.053	[M-H]-	Pyridines and derivatives	Pyridinecarboxylic acids and derivatives	Metabolism of cofactors and vitamins; Global and overview maps	82-82-6	HMDB0000017	BioDeepDB
2,4-Dinitrophenol	M183T235	183.003	234.7	11.0599	C6H4N2O5	C02496	2.4189e+07	2.02691e+07	37.24	5.31001e+06	5.30564e+06	2.76	4.56	2.19	1.13648e-05	4.94	2.44499e-05	1.1618	neg	184.012	[M-H]-	Textile Chemicals/Auxiliary/Dyes; Pesticides/Herbicides; Industrial Chemicals; Endogenous Metabolites			51-28-5		mzCloud
3,4-Dihydroxymandelic acid	M183T82	183.028	81.8	3.98314	C8H8O5	C05580	2.29692e+06	1.91481e+06	21.81	2.01582e+06	1.98974e+06	6.51	1.14	0.19	0.225741	0.65	0.260592	0.430235	neg	184.037	[M-H]-			Amino acid metabolism; Global and overview maps	14883-87-5	HMDB0001866	BioDeepDB
2-Keto-6-acetamidocaproate	M187T302	187.086	301.8	6.41421	C8H13NO4	C05548	925182	748474	62.74	1.30073e+06	1.2741e+06	12.16	0.71	-0.49	0.10823	0.97	0.130862	0.571417	neg	187.084	[M]-	Carboxylic acids and derivatives	Alpha-keto acids and derivatives	Amino acid metabolism; Global and overview maps	59403-50-8	HMDB0012150	MetaDNA
N6-Acetyl-L-lysine	M187T66_1	187.107	66.4	10.1546	C8H16N2O3	C02727	3.12688e+06	3.49941e+06	28.41	7.21955e+06	7.612e+06	31.43	0.43	-1.21	0.00233406	2.63	0.00337695	0.892869	neg	188.116	[M-H]-	Carboxylic acids and derivatives	Amino acids, peptides, and analogues	Amino acid metabolism; Global and overview maps	692-04-6	HMDB0000206	BioDeepDB
N-Acetylglutamic acid	M188T47	188.054	47.5	6.17948	C7H11NO5	C00624	6.29065e+07	4.59667e+07	37.83	1.71476e+07	1.45854e+07	44.87	3.67	1.88	1.72633e-05	4.76	3.57373e-05	1.07344	neg	189.064	[M-H]-	Carboxylic acids and derivatives	Amino acids, peptides, and analogues	Amino acid metabolism; Global and overview maps	1188-37-0	HMDB0001138	BioDeepDB
L-Kynurenine	M189T79	189.065	79.1	10.1024	C10H12N2O3	C00328	1.20234e+07	1.18293e+07	21.49	141461	138219	6.86	84.99	6.41	2.17368e-10	9.66	1.28954e-09	1.19982	neg	208.085	[M-H2O-H]-	Organooxygen compounds	Carbonyl compounds	Amino acid metabolism; Infectious disease: parasitic; Global and overview maps	2922-83-0/343-65-7	HMDB0000684	BioDeepDB
Citric acid	M191T33	190.926	32.5	8.92418	C6H8O7	C00158	6.38553e+06	7.48334e+06	23.84	7434.44	7102.95	46.07	858.91	9.75	2.10122e-13	12.68	2.50898e-12	1.19664	neg	192.027	[M-H]-	Carboxylic acids and derivatives	Tricarboxylic acids and derivatives	Cancer: overview; Chemical structure transformation maps; Signal transduction; Sensory system; Endocrine system; Carbohydrate metabolism; Biosynthesis of other secondary metabolites; Metabolism of terpenoids and polyketides; Amino acid metabolism; Energy metabolism; Global and overview maps	77-92-9 / 126-44-3	HMDB0000094	BioDeepDB
Quinate	M192T298	192.064	297.9	5.20659	C7H12O6	C00296	7.25448e+06	7.0432e+06	6.27	143215	135204	10.52	50.65	5.66	3.22871e-18	17.49	1.57554e-16	1.20168	neg	192.063	[M]-			Amino acid metabolism; Global and overview maps	77-95-2		BioDeepDB
Methyl beta-D-galactoside	M193T46	193.07	46.4	6.21094	C7H14O6	C03619	826351	998571	47.88	2.45362e+07	2.45794e+07	3.13	0.03	-4.89	8.32564e-06	5.08	1.83752e-05	1.16684	neg	194.079	[M-H]-			Membrane transport	1824-94-8		BioDeepDB
2-Dehydro-L-idonate	M194T177	194.044	177.2	6.18421	C6H10O7	C15673	2.21804e+06	2.22108e+06	5.76	97203.6	100722	24.68	22.82	4.51	1.70667e-08	7.77	6.2746e-08	1.19553	neg	194.043	[M]-	Carboxylic acids and derivatives	Alcohols and polyols		526-98-7/342385-52-8		MetaDNA
5-Keto-D-gluconate	M194T221	194.044	221.4	6.18421	C6H10O7	C01062	5.00286e+06	5.20916e+06	16.96	242619	233055	8.95	20.62	4.37	2.51168e-14	13.6	3.88344e-13	1.19842	neg	194.043	[M]-	Carboxylic acids and derivatives	Alcohols and polyols		3470-36-8	HMDB0011731	MetaDNA
Caffeine	M194T282	194.081	281.8	0.51525	C8H10N4O2	C07481	2.14111e+07	2.67722e+07	44.82	422849	420949	3.05	50.64	5.66	3.90796e-06	5.41	9.16417e-06	1.17468	neg	194.08	[M]-	Imidazopyrimidines	Purines and purine derivatives	Chemical structure transformation maps; Biosynthesis of other secondary metabolites; Global and overview maps	58-08-2	HMDB0001847	mzCloud
Gluconic acid	M195T46	195.049	45.7	7.28985	C6H12O7	C00257	3.59269e+08	3.50747e+08	6.43	891562	888655	9.19	402.97	8.65	1.10936e-20	19.95	1.21626e-18	1.20224	neg	196.058	[M-H]-	Organooxygen compounds	Carbohydrates and carbohydrate conjugates	Carbohydrate metabolism; Global and overview maps	526-95-4	HMDB0000625	BioDeepDB
Tryptophan	M203T301	203.08	301.4	10.9513	C11H12N2O2	C00806	6.51047e+06	5.84803e+06	18.85	96345.9	81121.6	33.7	67.57	6.08	2.8958e-13	12.54	3.31673e-12	1.19631	neg	204.09	[M-H]-	Carboxylic acids and derivatives	Amino acids, peptides, and analogues		54-12-6	HMDB0013209	mzCloud
Indolelactate	M204T323	204.065	322.8	9.42838	C11H11NO3	C02043	1.94413e+07	1.94371e+07	3.64	47464	31338.1	59.45	409.6	8.68	1.20335e-07	6.92	3.71296e-07	1.19368	neg	205.074	[M-H]-	Indoles and derivatives	Indolyl carboxylic acids and derivatives		1821-52-9	HMDB0000671	mzCloud
N-Acetyl-L-phenylalanine	M206T306	206.08	306	5.26508	C11H13NO3	C03519	7.4144e+06	6.41689e+06	33.93	37828	42602.5	19.55	196	7.61	3.06634e-14	13.51	4.64741e-13	1.19822	neg	207.089	[M-H]-	Carboxylic acids and derivatives	Amino acids, peptides, and analogues	Amino acid metabolism; Global and overview maps	2018-61-3	HMDB0000512	BioDeepDB
N-Acetyl-D-phenylalanine	M206T52	206.08	51.7	12.2475	C11H13NO3	C05620	3.18159e+06	3.75334e+06	37.38	2.7271e+07	2.78891e+07	6.79	0.12	-3.1	5.27018e-05	4.28	9.97105e-05	1.13504	neg	207.089	[M-H]-	Benzene and substituted derivatives	Amino acids, peptides, and analogues	Amino acid metabolism; Global and overview maps	10172-89-1		MetaDNA
Sinapyl alcohol	M209T343	209.08	343.5	11.0006	C11H14O4	C02325	4.33824e+06	4.28486e+06	4.32	794623	782292	6.26	5.46	2.45	3.59448e-16	15.44	9.57244e-15	1.20054	neg	210.089	[M-H]-	Phenols	Methoxyphenols	Chemical structure transformation maps; Biosynthesis of other secondary metabolites; Global and overview maps	537-33-7	HMDB0013070	BioDeepDB
Pantothenic acid	M218T53	218.101	53.2	8.63656	C9H17NO5	C00864	2.33615e+06	2.30953e+06	9.57	1.26267e+06	1.27067e+06	9.71	1.85	0.89	5.82064e-08	7.24	1.91502e-07	1.15385	neg	219.111	[M-H]-	Alcohols and polyols	Polyols	Metabolism of cofactors and vitamins; Metabolism of other amino acids; Global and overview maps; Digestive system	79-83-4 / 20938-62-9 / 137-08-6	HMDB0000210	BioDeepDB
Prephenate	M226T277	226.052	276.8	18.1378	C10H10O6	C00254	2.92534e+08	2.73227e+08	9.63	4.68007e+06	4.59207e+06	7.01	62.51	5.97	1.62369e-18	17.79	8.78665e-17	1.20176	neg	226.048	[M]-	Carboxylic acids and derivatives	Alcohols and polyols	Chemical structure transformation maps; Amino acid metabolism; Biosynthesis of other secondary metabolites; Global and overview maps	126-49-8	HMDB0012283	MetaDNA
Dinoseb	M239T291	239.065	291.3	10.1395	C10H12N2O5	C14302	4.02757e+06	4.03959e+06	5.68	1.77414e+06	980337	63.1	2.27	1.18	0.00451468	2.35	0.00628823	0.942149	neg	240.075	[M-H]-	Phenols	Nitrophenols		88-85-7	HMDB0032559	MoNA
Uridine	M243T55_1	243.06	54.7	10.0199	C9H12N2O6	C00299	7.14814e+07	7.13018e+07	4.81	3.34251e+07	2.90807e+07	50.55	2.14	1.1	0.00491452	2.31	0.00681926	0.936178	neg	244.07	[M-H]-	Pyrimidine nucleosides		Membrane transport; Global and overview maps; Nucleotide metabolism	58-96-8	HMDB0000296	BioDeepDB
N-Acetyl-D-tryptophan	M245T136	245.091	135.7	10.2981	C13H14N2O3	C03137	1.57652e+06	1.56618e+06	46.91	1.63481e+07	1.63511e+07	10.75	0.1	-3.37	9.54872e-06	5.02	2.0808e-05	1.15734	neg	246.1	[M-H]-	Azacyclic compounds	Amino acids, peptides, and analogues		2280-01-5		MetaDNA
Palmitic acid	M255T398	255.23	397.9	9.93417	C16H32O2	C00249	1.12053e+08	1.20748e+08	58.24	2.08007e+08	2.06793e+08	32.85	0.54	-0.89	0.0275991	1.56	0.035517	0.705345	neg	256.24	[M-H]-	Fatty Acyls	Fatty acids and conjugates	Lipid metabolism; Chemical structure transformation maps; Global and overview maps	57-10-3	HMDB0000220	BioDeepDB
Deoxyguanosine	M266T281	266.082	281.4	27.7279	C10H13N5O4	C00330	2.69335e+06	2.60725e+06	7.98	75229.3	75423.7	8.68	35.8	5.16	8.31673e-18	17.08	3.64894e-16	1.2015	neg	267.097	[M-H]-	Purine nucleosides	Purine 2'-deoxyribonucleosides	Membrane transport; Global and overview maps; Nucleotide metabolism	961-07-9	HMDB0000085	MoNA
2-O-(alpha-D-Mannosyl)-D-glycerate	M267T54	267.068	53.8	13.5694	C9H16O9	C11544	5.83665e+07	5.17731e+07	25.54	1.03098e+07	1.06082e+07	16.77	5.66	2.5	2.00635e-09	8.7	9.30639e-09	1.17512	neg	268.079	[M-H]-	Carboxylic acids and derivatives	Alcohols and polyols	Carbohydrate metabolism; Membrane transport; Global and overview maps			MetaDNA
Genistein	M269T301	269.043	300.6	6.52559	C15H10O5	C06563	4.53339e+06	4.50537e+06	15.23	42441.9	38607.6	32.05	106.81	6.74	2.63012e-13	12.58	3.04157e-12	1.19642	neg	270.053	[M-H]-	Isoflavonoids	Isoflav-2-enes	Chemical structure transformation maps; Biosynthesis of other secondary metabolites; Global and overview maps	446-72-0	HMDB0003217	BioDeepDB
N2-Malonyl-D-tryptophan	M271T105	271.068	105.4	15.8998	C14H14N2O5	C03414	501372	265031	125.45	4.4786e+06	4.48987e+06	1.33	0.11	-3.16	0.000108437	3.96	0.000193823	1.12153	neg	290.09	[M-H2O-H]-	Azacyclic compounds	Amino acids, peptides, and analogues				MetaDNA
16-Hydroxypalmitate	M271T409	271.224	408.8	12.9929	C16H32O3	C18218	1.16287e+07	1.18754e+07	6.91	7.87569e+06	7.71378e+06	7.99	1.48	0.56	3.5147e-07	6.45	9.95006e-07	1.13646	neg	272.235	[M-H]-	Fatty Acyls	Fatty acids and conjugates	Lipid metabolism; Global and overview maps	506-13-8	HMDB0006294	mzCloud
Vaccenic acid	M281T359	281.251	359	9.51471	C18H34O2	C08367	4.88959e+06	5.39927e+06	34.98	1.00788e+07	5.94616e+06	104.52	0.49	-1.04	0.177965	0.75	0.208925	0.458623	neg	282.256	[M-H]-	Carboxylic acids and derivatives	Carbonyl compounds		693-72-1	HMDB0003231	MetaDNA
(6Z)-Octadecenoic acid	M281T405	281.24	404.6	27.8362	C18H34O2	C08363	8.11573e+07	8.25517e+07	5.75	1.32578e+07	1.32731e+07	3.44	6.12	2.61	4.04401e-17	16.39	1.43443e-15	1.20121	neg	282.256	[M-H]-				593-39-5		BioDeepDB
Taxifolin	M285T315	285.037	314.7	11.6125	C15H12O7	C01617	1.68184e+08	1.648e+08	7.87	6.25735e+06	7.14733e+06	44.26	26.88	4.75	0.000509992	3.29	0.000810343	1.0694	neg	304.058	[M-H2O-H]-			Chemical structure transformation maps; Biosynthesis of other secondary metabolites; Global and overview maps	480-18-2		BioDeepDB
(+)-Gallocatechin	M287T197	287.053	196.7	8.04722	C15H14O7	C12127	3.89778e+06	3.96159e+06	8.28	3.51471e+06	3.43576e+06	6.38	1.11	0.15	0.0242862	1.61	0.0314117	0.717671	neg	306.074	[M-H2O-H]-	Benzene and substituted derivatives	1-benzopyrans	Biosynthesis of other secondary metabolites; Global and overview maps	970-73-0	HMDB0038365	MetaDNA
Eriodictyol	M287T279	287.054	279.1	6.00579	C15H12O6	C05631	2.68894e+07	2.82853e+07	16.65	1.58711e+06	1.58539e+06	15.55	16.94	4.08	1.27202e-12	11.9	1.20748e-11	1.19463	neg	288.063	[M-H]-	Benzene and substituted derivatives	1-benzopyrans	Biosynthesis of other secondary metabolites; Global and overview maps	552-58-9	HMDB0005810	MetaDNA
12,13-DHOME	M295T365	295.224	364.6	10.1956	C18H34O4	C14829	4.36523e+06	2.6749e+06	70.2	1.49575e+07	1.48508e+07	8.54	0.29	-1.78	0.000754106	3.12	0.00116646	1.04638	neg	314.246	[M-H2O-H]-	Fatty Acyls	Fatty acids and conjugates	Lipid metabolism		HMDB0004705	mzCloud
Quercetin	M301T304	301.032	304	9.75795	C15H10O7	C00389	3.29851e+08	3.35915e+08	10.75	3.93972e+06	1.45894e+06	106.64	83.72	6.39	0.000166571	3.78	0.000288746	1.10838	neg	302.043	[M-H]-	Flavonoids	Flavones	Signal transduction; Biosynthesis of other secondary metabolites; Global and overview maps	117-39-5	HMDB0005794	BioDeepDB
Pentahydroxyflavanone	M303T250	303.047	250.2	13.2783	C15H12O7	C05911	2.09937e+06	2.02111e+06	16.34	775776	797801	6.08	2.71	1.44	7.54802e-07	6.12	2.01774e-06	1.17022	neg	304.058	[M-H]-	Benzene and substituted derivatives	1-benzopyrans	Biosynthesis of other secondary metabolites; Global and overview maps	81398-31-4		MetaDNA
2',3'-Cyclic CMP	M304T47	304.03	46.8	9.48699	C9H12N3O7P	C02354	1.95745e+07	1.979e+07	8.99	7.85472e+06	8.0578e+06	11.03	2.49	1.32	9.56766e-10	9.02	4.84234e-09	1.17817	neg	305.041	[M-H]-			Global and overview maps; Nucleotide metabolism	633-90-9		BioDeepDB
UMP	M323T43	323.024	42.7	13.386	C9H13N2O9P	C00105	6.12709e+06	5.91943e+06	18.74	2.65393e+06	3.05241e+06	49.36	2.31	1.21	0.00938423	2.03	0.012635	0.863336	neg	324.036	[M-H]-	Pyrimidine nucleotides	Pyrimidine ribonucleotides	Global and overview maps; Nucleotide metabolism	58-97-9	HMDB0000288	BioDeepDB
9,12,13-TriHOME	M329T277	329.229	276.8	11.6149	C18H34O5	C14833	1.33272e+07	1.31421e+07	5.06	1.34061e+07	1.37739e+07	19.03	0.99	-0.01	0.907671	0.04	0.920281	0.0419186	neg	330.241	[M-H]-	Carboxylic acids and derivatives	Alcohols and polyols	Lipid metabolism	97134-11-7	HMDB0004708	MetaDNA
Hepoxilin A3	M335T308	335.219	307.8	12.8989	C20H32O4	C14808	4.35222e+06	4.30022e+06	4.93	334656	386139	43.38	13.01	3.7	0.000496014	3.3	0.000789768	1.07075	neg	336.23	[M-H]-	Carboxylic acids and derivatives	Alcohols and polyols	Lipid metabolism	85589-24-8/94161-11-2	HMDB0004688	MetaDNA
Fructose 1,6-bisphosphate	M339T44	338.982	44.2	18.6558	C6H14O12P2	C00354	1.98081e+07	1.92212e+07	7.24	372113	361434	29.4	53.23	5.73	3.94706e-09	8.4	1.7044e-08	1.19755	neg	339.996	[M-H]-	Organooxygen compounds	Carbohydrates and carbohydrate conjugates	Cancer: overview; Signal transduction; Endocrine system; Amino acid metabolism; Energy metabolism; Global and overview maps	488-69-7	HMDB0001058	BioDeepDB
3'-Ketolactose	M339T54_1	339.087	53.7	18.0599	C12H20O11	C05403	702309	686463	7.73	1.40117e+07	1.45396e+07	7.28	0.05	-4.32	2.40729e-17	16.62	9.23742e-16	1.20127	neg	340.101	[M-H]-	Organic oxides	Alcohols and polyols		15990-62-2	HMDB0001030	MetaDNA
Trehalose	M341T51_1	341.103	50.7	15.6194	C12H22O11	C01083	1.44265e+09	1.4227e+09	9.09	4.82171e+09	4.89349e+09	6.94	0.3	-1.74	2.57525e-12	11.59	2.27171e-11	1.19357	neg	342.116	[M-H]-	Organooxygen compounds	Carbohydrates and carbohydrate conjugates	Carbohydrate metabolism; Membrane transport; Global and overview maps	99-20-7	HMDB0000975	BioDeepDB
Melibiose	M341T72_1	341.103	72.3	13.5181	C12H22O11	C05400	1.14447e+06	1.15568e+06	9.22	5.84102e+06	5.80872e+06	6.53	0.2	-2.35	6.31617e-14	13.2	8.60018e-13	1.19776	neg	342.116	[M-H]-	Organooxygen compounds	Carbohydrates and carbohydrate conjugates	Carbohydrate metabolism	585-99-9 / 17296-19-4	HMDB0000048	BioDeepDB
1-O-Feruloyl-beta-D-glucose	M355T333	355.112	332.7	24.1507	C16H20O9	C17759	4.24793e+07	4.24047e+07	36.92	6.24959e+06	7.31304e+06	52.38	6.8	2.76	3.11541e-05	4.51	6.14062e-05	1.06001	neg	356.111	[M-H]-	Benzene and substituted derivatives	1-hydroxy-2-unsubstituted benzenoids				MetaDNA
Cellobionate	M357T263	357.113	262.9	25.6956	C12H22O12	C20888	515032	558671	28.61	3.1984e+06	3.20433e+06	9.56	0.16	-2.63	3.17426e-06	5.5	7.56979e-06	1.16574	neg	358.111	[M-H]-						MetaDNA
Fraxin	M369T302	369.091	301.9	23.2354	C16H18O10	C09266	157914	161183	7.32	163780	204568	59.85	0.96	-0.05	0.561097	0.25	0.600733	0.210109	neg	370.09	[M-H]-				524-30-1		mzCloud
[truncated: 11 more rows]

## Sheet: Black seed DEMs
name	ID	mz	rt	ppm	formula	KEGG	BCD_Mean	BCD_Median	BCD_RSD	BRD_Mean	BRD_Median	BRD_RSD	FC	log2FC	P.value	-log10(P.value)	FDR	VIP	posneg	exact_mass	precursor_type	class	sub_class	KEGG_Pathway	CAS	hmdb	library
[truncated: 412 more rows]
