# Supplementary material for: Water-Assisted Microwave Processing: Rapid Detoxification and Antioxidant Enhancement in Colored Kidney Beans
Source: Foods. 2025 Oct 18;14(20):3557. doi: 10.3390/foods14203557 (PMC12564649; doi:10.3390/foods14203557)
Supplement: Supplementary file 1 [file foods-14-03557-s001.zip › Table S3 KEGG metabolic pathways.xlsx]

## Sheet: White seed pathway
pathway_id	pathway_name	Total	Hits	Up_hits	Down_hits	Pvalue	-Log10(Pvalue)	FDR	Impact	compounds	Compound_name	links
osa00350	Tyrosine metabolism	78	21	20	1	2.25545e-07	6.64676761125773	1.64648e-05	0.3058	C00082; C00355; C00483; C00530; C00547; C00788; C00811; C01161; C03758; C03765; C04368; C05576; C05577; C05581; C05585; C05588; C05589; C05604; C06044; C06199; C10447	L-Tyrosine; L-Dopa; Tyramine; Hydroquinone; Norepinephrine; Epinephrine; 4-Hydroxycinnamic acid; 3,4-Dihydroxybenzeneacetic acid; Dopamine; 4-Hydroxyphenylacetaldehyde; Beta-Tyrosine; 3,4-Dihydroxyphenylglycol; 3,4-Dihydroxymandelaldehyde; Homovanillin; Gentisate aldehyde; Metanephrine; Normetanephrine; Leucodopachrome; 4-Hydroxyphenylethanol; Hordenine; 3,4-Dihydroxyphenylpropanoate	https://www.genome.jp/kegg-bin/show_pathway?osa00350/C00082%09red/C00355%09red/C00483%09red/C00530%09red/C00547%09red/C00788%09red/C00811%09red/C01161%09red/C03758%09red/C03765%09red/C04368%09red/C05576%09red/C05577%09red/C05581%09red/C05585%09red/C05588%09blue/C05589%09red/C05604%09red/C06044%09red/C06199%09red/C10447%09red
osa02010	ABC transporters	139	22	20	2	0.000862888	3.0640454763965	0.025534	0.1583	C00047; C00051; C00062; C00064; C00079; C00089; C00095; C00135; C00137; C00148; C00181; C00183; C00185; C00212; C00315; C00330; C00392; C00492; C00503; C00526; C00794; C03619	L-Lysine; Glutathione; L-Arginine; L-Glutamine; L-Phenylalanine; Sucrose; D-Fructose; L-Histidine; myo-Inositol; L-Proline; D-Xylose; L-Valine; Cellobiose; Adenosine; Spermidine; Deoxyguanosine; Mannitol; Raffinose; Erythritol; Deoxyuridine; Sorbitol; Methyl beta-D-galactoside	https://www.genome.jp/kegg-bin/show_pathway?osa02010/C00047%09red/C00051%09red/C00062%09red/C00064%09red/C00079%09red/C00089%09red/C00095%09red/C00135%09red/C00137%09red/C00148%09red/C00181%09blue/C00183%09red/C00185%09red/C00212%09red/C00315%09red/C00330%09red/C00392%09red/C00492%09red/C00503%09red/C00526%09red/C00794%09red/C03619%09blue
osa00400	Phenylalanine, tyrosine and tryptophan biosynthesis	35	9	8	1	0.00104934	2.97908297524589	0.025534	0.2218	C00079; C00082; C00230; C00254; C00296; C00354; C00587; C00826; C02637	L-Phenylalanine; L-Tyrosine; Protocatechuic acid; Prephenate; Quinate; Fructose 1,6-bisphosphate; 3-Hydroxybenzoic acid; L-Arogenate; 3-Dehydroshikimate	https://www.genome.jp/kegg-bin/show_pathway?osa00400/C00079%09red/C00082%09red/C00230%09red/C00254%09red/C00296%09red/C00354%09red/C00587%09red/C00826%09blue/C02637%09red
osa00360	Phenylalanine metabolism	49	10	10	0	0.00366573	2.43583946097642	0.0668996	0.3467	C00079; C00082; C01198; C01772; C02763; C03519; C05332; C05607; C05852; C12621	L-Phenylalanine; L-Tyrosine; 3-(2-Hydroxyphenyl)propanoic acid; trans-2-Hydroxycinnamate; Enol-phenylpyruvate; N-Acetyl-L-phenylalanine; Phenylethylamine; D-Phenyllactic acid; Ortho-Hydroxyphenylacetic acid; trans-3-Hydroxycinnamate	https://www.genome.jp/kegg-bin/show_pathway?osa00360/C00079%09red/C00082%09red/C01198%09red/C01772%09red/C02763%09red/C03519%09red/C05332%09red/C05607%09red/C05852%09red/C12621%09red
osa00470	D-Amino acid metabolism	69	11	7	4	0.0159598	1.79697158765874	0.233014	0.1714	C00047; C00062; C00064; C00079; C00135; C00148; C00624; C00666; C00680; C00993; C05620	L-Lysine; L-Arginine; L-Glutamine; L-Phenylalanine; L-Histidine; L-Proline; N-Acetylglutamic acid; Diaminopimelic acid; meso-2,6-Diaminoheptanedioate; D-Alanyl-D-alanine; N-Acetyl-D-phenylalanine	https://www.genome.jp/kegg-bin/show_pathway?osa00470/C00047%09red/C00062%09red/C00064%09red/C00079%09red/C00135%09red/C00148%09red/C00624%09blue/C00666%09blue/C00680%09red/C00993%09blue/C05620%09blue
osa00220	Arginine biosynthesis	23	5	2	3	0.0286616	1.54269977885496	0.342078	0.3996	C00062; C00064; C00327; C00437; C00624	L-Arginine; L-Glutamine; Citrulline; N-Acetylornithine; N-Acetylglutamic acid	https://www.genome.jp/kegg-bin/show_pathway?osa00220/C00062%09red/C00064%09red/C00327%09blue/C00437%09blue/C00624%09blue
osa00940	Phenylpropanoid biosynthesis	58	9	8	1	0.032802	1.48409917049991	0.342078	0.1465	C00079; C00082; C00315; C00811; C01197; C01494; C01533; C02325; C20464	L-Phenylalanine; L-Tyrosine; Spermidine; 4-Hydroxycinnamic acid; Caffeate; Ferulate; Syringin; Sinapyl alcohol; Isochavicol	https://www.genome.jp/kegg-bin/show_pathway?osa00940/C00079%09red/C00082%09red/C00315%09red/C00811%09red/C01197%09red/C01494%09red/C01533%09red/C02325%09red/C20464%09blue
osa00970	Aminoacyl-tRNA biosynthesis	52	8	8	0	0.0449025	1.34772911463327	0.409736	0.1311	C00047; C00062; C00064; C00079; C00082; C00135; C00148; C00183	L-Lysine; L-Arginine; L-Glutamine; L-Phenylalanine; L-Tyrosine; L-Histidine; L-Proline; L-Valine	https://www.genome.jp/kegg-bin/show_pathway?osa00970/C00047%09red/C00062%09red/C00064%09red/C00079%09red/C00082%09red/C00135%09red/C00148%09red/C00183%09red
osa04075	Plant hormone signal transduction	12	3	3	0	0.0602426	1.22009598550719	0.488635	0.25	C00371; C00954; C08491	Cis-zeatin; Indole-3-acetate; (-)-Jasmonic acid	https://www.genome.jp/kegg-bin/show_pathway?osa04075/C00371%09red/C00954%09red/C08491%09red
osa00232	Caffeine metabolism	22	4	4	0	0.0857132	1.06695235906626	0.594488	0.1818	C00385; C07130; C07481; C16353	Xanthine; Theophylline; Caffeine; 7-Methylxanthine	https://www.genome.jp/kegg-bin/show_pathway?osa00232/C00385%09red/C07130%09red/C07481%09red/C16353%09red
osa00410	beta-Alanine metabolism	32	5	5	0	0.0975343	1.01084280869295	0.594488	0.0918	C00135; C00315; C00334; C00750; C00864	L-Histidine; Spermidine; gamma-Aminobutyric acid; Spermine; Pantothenic acid	https://www.genome.jp/kegg-bin/show_pathway?osa00410/C00135%09red/C00315%09red/C00334%09red/C00750%09red/C00864%09red
osa00965	Betalain biosynthesis	23	4	4	0	0.097724	1.0099985439028	0.594488	0.2083	C00082; C00355; C03758; C05604	L-Tyrosine; L-Dopa; Dopamine; Leucodopachrome	https://www.genome.jp/kegg-bin/show_pathway?osa00965/C00082%09red/C00355%09red/C03758%09red/C05604%09red
osa00941	Flavonoid biosynthesis	74	9	8	1	0.116632	0.933181434446694	0.654935	0.1467	C00389; C01514; C01617; C05631; C05904; C05905; C05909; C05911; C12127	Quercetin; Luteolin; Taxifolin; Eriodictyol; Pelargonidin; Cyanidin; Leucodelphinidin; Pentahydroxyflavanone; (+)-Gallocatechin	https://www.genome.jp/kegg-bin/show_pathway?osa00941/C00389%09red/C01514%09red/C01617%09red/C05631%09red/C05904%09red/C05905%09red/C05909%09blue/C05911%09red/C12127%09red
osa00052	Galactose metabolism	46	6	6	0	0.142532	0.84608617669544	0.68191	0.12	C00089; C00095; C00137; C00492; C00794; C05396	Sucrose; D-Fructose; myo-Inositol; Raffinose; Sorbitol; Lactose 6-phosphate	https://www.genome.jp/kegg-bin/show_pathway?osa00052/C00089%09red/C00095%09red/C00137%09red/C00492%09red/C00794%09red/C05396%09red
osa00030	Pentose phosphate pathway	37	5	5	0	0.155202	0.809101929754477	0.68191	0.0196	C00198; C00221; C00257; C00354; C03752	Gluconolactone; Beta-D-Glucose; Gluconic acid; Fructose 1,6-bisphosphate; 2-Amino-2-deoxy-D-gluconate	https://www.genome.jp/kegg-bin/show_pathway?osa00030/C00198%09red/C00221%09red/C00257%09red/C00354%09red/C03752%09red
osa00330	Arginine and proline metabolism	69	8	8	0	0.163122	0.787488084360382	0.68191	0.2778	C00062; C00148; C00179; C00315; C00334; C00750; C02946; C15767	L-Arginine; L-Proline; Agmatine; Spermidine; gamma-Aminobutyric acid; Spermine; 4-Acetamidobutanoic acid; 4-(Glutamylamino) butanoate	https://www.genome.jp/kegg-bin/show_pathway?osa00330/C00062%09red/C00148%09red/C00179%09red/C00315%09red/C00334%09red/C00750%09red/C02946%09red/C15767%09red
osa00250	Alanine, aspartate and glutamate metabolism	28	4	4	0	0.168014	0.774655489061955	0.68191	0.2934	C00064; C00158; C00334; C01042	L-Glutamine; Citric acid; gamma-Aminobutyric acid; N-Acetyl-L-aspartic acid	https://www.genome.jp/kegg-bin/show_pathway?osa00250/C00064%09red/C00158%09red/C00334%09red/C01042%09red
osa00480	Glutathione metabolism	38	5	5	0	0.168142	0.774323382201317	0.68191	0.3604	C00051; C00315; C00669; C00750; C01879	Glutathione; Spermidine; gamma-L-Glutamyl-L-cysteine; Spermine; Pyroglutamic acid	https://www.genome.jp/kegg-bin/show_pathway?osa00480/C00051%09red/C00315%09red/C00669%09red/C00750%09red/C01879%09red
osa00750	Vitamin B6 metabolism	29	4	4	0	0.183804	0.735645476583226	0.702029	0.2076	C00064; C00250; C00314; C00534	L-Glutamine; Pyridoxal; Pyridoxine; Pyridoxamine	https://www.genome.jp/kegg-bin/show_pathway?osa00750/C00064%09red/C00250%09red/C00314%09red/C00534%09red
osa00960	Tropane, piperidine and pyridine alkaloid biosynthesis	72	8	8	0	0.192337	0.7159375686983	0.702029	0.1096	C00047; C00079; C00253; C00745; C05607; C06180; C06182; C12448	L-Lysine; L-Phenylalanine; Nicotinic acid; Nicotine; D-Phenyllactic acid; Anabasine; Pelletierine; Ecgonine methyl ester	https://www.genome.jp/kegg-bin/show_pathway?osa00960/C00047%09red/C00079%09red/C00253%09red/C00745%09red/C05607%09red/C06180%09red/C06182%09red/C12448%09red
osa00230	Purine metabolism	101	10	9	1	0.2557	0.592269464140259	0.871549	0.0567	C00064; C00147; C00212; C00242; C00330; C00360; C00366; C00385; C00575; C01367	L-Glutamine; Adenine; Adenosine; Guanine; Deoxyguanosine; dAMP; Uric acid; Xanthine; Cyclic AMP; 3'-AMP	https://www.genome.jp/kegg-bin/show_pathway?osa00230/C00064%09red/C00147%09blue/C00212%09red/C00242%09red/C00330%09red/C00360%09red/C00366%09red/C00385%09red/C00575%09red/C01367%09red
osa00290	Valine, leucine and isoleucine biosynthesis	23	3	2	1	0.262659	0.580608306171677	0.871549	0.0429	C00183; C00233; C06007	L-Valine; Ketoleucine; (R) 2,3-Dihydroxy-3-methylvalerate	https://www.genome.jp/kegg-bin/show_pathway?osa00290/C00183%09red/C00233%09red/C06007%09blue
osa00300	Lysine biosynthesis	35	4	3	1	0.286496	0.542881141782175	0.905661	0.211	C00047; C00322; C00666; C00680	L-Lysine; Oxoadipic acid; Diaminopimelic acid; meso-2,6-Diaminoheptanedioate	https://www.genome.jp/kegg-bin/show_pathway?osa00300/C00047%09red/C00322%09red/C00666%09blue/C00680%09red
osa00340	Histidine metabolism	47	5	5	0	0.299351	0.523818684328316	0.905661	0.0947	C00135; C00388; C00785; C00860; C05570	L-Histidine; Histamine; Urocanic acid; L-Histidinol; Ergothioneine	https://www.genome.jp/kegg-bin/show_pathway?osa00340/C00135%09red/C00388%09red/C00785%09red/C00860%09red/C05570%09red
osa00380	Tryptophan metabolism	83	8	7	1	0.314343	0.502596181189358	0.905661	0.1509	C00322; C00954; C01987; C02938; C05635; C05644; C05660; C05831	Oxoadipic acid; Indole-3-acetate; 2-Aminophenol; 3-Indoleacetonitrile; 5-Hydroxyindoleacetate; 3-Methylindolepyruvate; 5-Methoxyindoleacetate; 3-Methoxyanthranilate	https://www.genome.jp/kegg-bin/show_pathway?osa00380/C00322%09red/C00954%09red/C01987%09blue/C02938%09red/C05635%09red/C05644%09red/C05660%09red/C05831%09red
osa00500	Starch and sucrose metabolism	37	4	4	0	0.322564	0.491383881943149	0.905661	0.2247	C00089; C00092; C00095; C00185	Sucrose; Glucose 6-phosphate; D-Fructose; Cellobiose	https://www.genome.jp/kegg-bin/show_pathway?osa00500/C00089%09red/C00092%09red/C00095%09red/C00185%09red
osa00591	Linoleic acid metabolism	28	3	2	1	0.372025	0.42942782354225	0.985159	0.0968	C14762; C14766; C14829	13S-hydroxyoctadecadienoic acid; 9-OxoODE; 12,13-DHOME	https://www.genome.jp/kegg-bin/show_pathway?osa00591/C14762%09red/C14766%09red/C14829%09blue
osa00240	Pyrimidine metabolism	64	6	6	0	0.377869	0.422658302497211	0.985159	0.1874	C00064; C00105; C00337; C00380; C00526; C02354	L-Glutamine; UMP; 4,5-Dihydroorotic acid; Cytosine; Deoxyuridine; 2',3'-Cyclic CMP	https://www.genome.jp/kegg-bin/show_pathway?osa00240/C00064%09red/C00105%09red/C00337%09red/C00380%09red/C00526%09red/C02354%09red
osa00770	Pantothenate and CoA biosynthesis	30	3	3	0	0.415264	0.381676226602092	0.999995	0.1348	C00183; C00750; C00864	L-Valine; Spermine; Pantothenic acid	https://www.genome.jp/kegg-bin/show_pathway?osa00770/C00183%09red/C00750%09red/C00864%09red
osa00760	Nicotinate and nicotinamide metabolism	55	5	5	0	0.425924	0.370668381113663	0.999995	0.0227	C00253; C00334; C00745; C01020; C05841	Nicotinic acid; gamma-Aminobutyric acid; Nicotine; 6-Hydroxynicotinic acid; Nicotinate D-ribonucleoside	https://www.genome.jp/kegg-bin/show_pathway?osa00760/C00253%09red/C00334%09red/C00745%09red/C01020%09red/C05841%09red
osa00051	Fructose and mannose metabolism	55	5	5	0	0.425924	0.370668381113663	0.999995	0.1699	C00095; C00354; C00392; C00794; C11544	D-Fructose; Fructose 1,6-bisphosphate; Mannitol; Sorbitol; 2-O-(alpha-D-Mannosyl)-D-glycerate	https://www.genome.jp/kegg-bin/show_pathway?osa00051/C00095%09red/C00354%09red/C00392%09red/C00794%09red/C11544%09red
osa00740	Riboflavin metabolism	24	2	2	0	0.566463	0.246828404702825	0.999995	0.0126	C00474; C03114	Ribitol; Dimethylbenzimidazole	https://www.genome.jp/kegg-bin/show_pathway?osa00740/C00474%09red/C03114%09red
osa00908	Zeatin biosynthesis	39	3	2	1	0.593259	0.226755650596629	0.999995	0.0185	C00147; C00170; C00371	Adenine; 5'-Methylthioadenosine; Cis-zeatin	https://www.genome.jp/kegg-bin/show_pathway?osa00908/C00147%09blue/C00170%09red/C00371%09red
osa00261	Monobactam biosynthesis	39	3	3	0	0.593259	0.226755650596629	0.999995	0.0714	C00062; C00082; C12323	L-Arginine; L-Tyrosine; L-4-Hydroxyphenylglycine	https://www.genome.jp/kegg-bin/show_pathway?osa00261/C00062%09red/C00082%09red/C12323%09red
osa00450	Selenocompound metabolism	27	2	2	0	0.631678	0.199504091643173	0.999995	0.1712	C05688; C05689	Selenocysteine; Se-Methylselenocysteine	https://www.genome.jp/kegg-bin/show_pathway?osa00450/C05688%09red/C05689%09red
osa00310	Lysine degradation	56	4	4	0	0.64262	0.192046079950731	0.999995	0.0588	C00047; C00322; C00489; C03196	L-Lysine; Oxoadipic acid; Glutaric acid; L-2-Hydroxyglutaric acid	https://www.genome.jp/kegg-bin/show_pathway?osa00310/C00047%09red/C00322%09red/C00489%09red/C03196%09red
osa00053	Ascorbate and aldarate metabolism	57	4	3	1	0.656609	0.182693356203424	0.999995	0.0258	C00137; C02670; C05411; C15923	myo-Inositol; D-Glucurono-6,3-lactone; L-Xylonate; L-Gulose	https://www.genome.jp/kegg-bin/show_pathway?osa00053/C00137%09red/C02670%09red/C05411%09blue/C15923%09red
osa00780	Biotin metabolism	29	2	1	1	0.670756	0.173435501194709	0.999995	0.0881	C00047; C01037	L-Lysine; 7,8-Diaminononanoate	https://www.genome.jp/kegg-bin/show_pathway?osa00780/C00047%09red/C01037%09blue
osa00040	Pentose and glucuronate interconversions	59	4	2	2	0.683472	0.165279376342159	0.999995	0.0396	C00181; C00474; C00476; C05411	D-Xylose; Ribitol; D-Lyxose; L-Xylonate	https://www.genome.jp/kegg-bin/show_pathway?osa00040/C00181%09blue/C00474%09red/C00476%09red/C05411%09blue
osa00460	Cyanoamino acid metabolism	45	3	3	0	0.690659	0.160736279987794	0.999995	0.0297	C00079; C00082; C00183	L-Phenylalanine; L-Tyrosine; L-Valine	https://www.genome.jp/kegg-bin/show_pathway?osa00460/C00079%09red/C00082%09red/C00183%09red
osa00010	Glycolysis / Gluconeogenesis	31	2	2	0	0.706417	0.150938827438314	0.999995	0.0836	C00221; C00354	Beta-D-Glucose; Fructose 1,6-bisphosphate	https://www.genome.jp/kegg-bin/show_pathway?osa00010/C00221%09red/C00354%09red
osa00190	Oxidative phosphorylation	16	1	1	0	0.726234	0.138923451783749	0.999995	0.0625	C00013	Pyrophosphate	https://www.genome.jp/kegg-bin/show_pathway?osa00190/C00013%09red
osa04148	Efferocytosis	18	1	1	0	0.767258	0.115058798909044	0.999995	0.0556	C00062	L-Arginine	https://www.genome.jp/kegg-bin/show_pathway?osa04148/C00062%09red
osa00270	Cysteine and methionine metabolism	67	4	4	0	0.775959	0.110161175155929	0.999995	0.0429	C00051; C00170; C03145; C05527	Glutathione; 5'-Methylthioadenosine; N-Formyl-L-methionine; 3-Sulfinylpyruvic acid	https://www.genome.jp/kegg-bin/show_pathway?osa00270/C00051%09red/C00170%09red/C03145%09red/C05527%09red
osa00910	Nitrogen metabolism	19	1	1	0	0.78541	0.104903359086019	0.999995	0.0222	C00064	L-Glutamine	https://www.genome.jp/kegg-bin/show_pathway?osa00910/C00064%09red
osa00020	Citrate cycle (TCA cycle)	20	1	1	0	0.802152	0.0957434217208648	0.999995	0.1156	C00158	Citric acid	https://www.genome.jp/kegg-bin/show_pathway?osa00020/C00158%09red
osa00710	Carbon fixation in photosynthetic organisms	21	1	1	0	0.817591	0.0874637340072643	0.999995	0.0084	C00354	Fructose 1,6-bisphosphate	https://www.genome.jp/kegg-bin/show_pathway?osa00710/C00354%09red
osa00564	Glycerophospholipid metabolism	56	3	2	1	0.822002	0.0851272808611525	0.999995	0.0257	C00588; C01996; C06771	Phosphorylcholine; Acetylcholine ; Triethanolamine	https://www.genome.jp/kegg-bin/show_pathway?osa00564/C00588%09red/C01996%09blue/C06771%09red
osa00999	Biosynthesis of various plant secondary metabolites	149	9	9	0	0.830513	0.080653428026917	0.999995	0.0457	C00079; C00082; C00179; C00254; C01198; C01424; C01752; C01772; C02637	L-Phenylalanine; L-Tyrosine; Agmatine; Prephenate; 3-(2-Hydroxyphenyl)propanoic acid; Gallic acid; Scopoletin; trans-2-Hydroxycinnamate; 3-Dehydroshikimate	https://www.genome.jp/kegg-bin/show_pathway?osa00999/C00079%09red/C00082%09red/C00179%09red/C00254%09red/C01198%09red/C01424%09red/C01752%09red/C01772%09red/C02637%09red
osa00280	Valine, leucine and isoleucine degradation	42	2	2	0	0.849233	0.0709731723870117	0.999995	0.0103	C00183; C00233	L-Valine; Ketoleucine	https://www.genome.jp/kegg-bin/show_pathway?osa00280/C00183%09red/C00233%09red
osa00966	Glucosinolate biosynthesis	77	4	4	0	0.860102	0.0654502004478505	0.999995	0.0519	C00079; C00082; C00183; C00233	L-Phenylalanine; L-Tyrosine; L-Valine; Ketoleucine	https://www.genome.jp/kegg-bin/show_pathway?osa00966/C00079%09red/C00082%09red/C00183%09red/C00233%09red
osa00785	Lipoic acid metabolism	44	2	2	0	0.867152	0.0619049843455709	0.999995	0.002	C00233; C00322	Ketoleucine; Oxoadipic acid	https://www.genome.jp/kegg-bin/show_pathway?osa00785/C00233%09red/C00322%09red
osa00630	Glyoxylate and dicarboxylate metabolism	64	3	2	1	0.884783	0.0531633038848303	0.999995	0.0131	C00064; C00158; C00898	L-Glutamine; Citric acid; Tartaric acid	https://www.genome.jp/kegg-bin/show_pathway?osa00630/C00064%09red/C00158%09red/C00898%09blue
osa00073	Cutin, suberine and wax biosynthesis	27	1	1	0	0.888025	0.0515745713817377	0.999995	0.1538	C18218	16-Hydroxypalmitate	https://www.genome.jp/kegg-bin/show_pathway?osa00073/C18218%09red
osa00562	Inositol phosphate metabolism	47	2	2	0	0.890396	0.0504168246658454	0.999995	0.0884	C00092; C00137	Glucose 6-phosphate; myo-Inositol	https://www.genome.jp/kegg-bin/show_pathway?osa00562/C00092%09red/C00137%09red
osa00942	Anthocyanin biosynthesis	66	3	3	0	0.89703	0.0471930306178161	0.999995	0.0455	C05904; C05905; C08604	Pelargonidin; Cyanidin; Cyanidin 3-glucoside	https://www.genome.jp/kegg-bin/show_pathway?osa00942/C05904%09red/C05905%09red/C08604%09red
osa00260	Glycine, serine and threonine metabolism	48	2	2	0	0.897268	0.047078004377137	0.999995	0.0018	C06231; C06442	Ectoine; 4-Acetamido-2-aminobutanoic acid	https://www.genome.jp/kegg-bin/show_pathway?osa00260/C06231%09red/C06442%09red
osa04070	Phosphatidylinositol signaling system	29	1	1	0	0.904852	0.0434222740441736	0.999995	0.0345	C00137	myo-Inositol	https://www.genome.jp/kegg-bin/show_pathway?osa04070/C00137%09red
osa00944	Flavone and flavonol biosynthesis	51	2	2	0	0.915554	0.0383160829066242	0.999995	0.0577	C00389; C01514	Quercetin; Luteolin	https://www.genome.jp/kegg-bin/show_pathway?osa00944/C00389%09red/C01514%09red
osa00730	Thiamine metabolism	31	1	1	0	0.919158	0.036609839742706	0.999995	0.0049	C00082	L-Tyrosine	https://www.genome.jp/kegg-bin/show_pathway?osa00730/C00082%09red
osa00600	Sphingolipid metabolism	35	1	1	0	0.941656	0.0261077407016516	0.999995	0.0071	C12144	Phytosphingosine	https://www.genome.jp/kegg-bin/show_pathway?osa00600/C12144%09red
osa00660	C5-Branched dibasic acid metabolism	35	1	1	0	0.941656	0.0261077407016516	0.999995	0.0256	C00490	Itaconic acid	https://www.genome.jp/kegg-bin/show_pathway?osa00660/C00490%09red
osa00790	Folate biosynthesis	58	2	1	1	0.947045	0.0236293130570127	0.999995	0.0032	C00568; C02587	p-Aminobenzoic acid; Pyrimidodiazepine	https://www.genome.jp/kegg-bin/show_pathway?osa00790/C00568%09blue/C02587%09red
osa00950	Isoquinoline alkaloid biosynthesis	131	6	6	0	0.948951	0.022756145603788	0.999995	0.1554	C00082; C00355; C00483; C00811; C03758; C03765	L-Tyrosine; L-Dopa; Tyramine; 4-Hydroxycinnamic acid; Dopamine; 4-Hydroxyphenylacetaldehyde	https://www.genome.jp/kegg-bin/show_pathway?osa00950/C00082%09red/C00355%09red/C00483%09red/C00811%09red/C03758%09red/C03765%09red
osa00592	alpha-Linolenic acid metabolism	44	1	1	0	0.972028	0.0123212113297724	0.999995	0.0015	C08491	(-)-Jasmonic acid	https://www.genome.jp/kegg-bin/show_pathway?osa00592/C08491%09red
osa00650	Butanoate metabolism	47	1	1	0	0.978116	0.00960946398926083	0.999995	0.058	C00334	gamma-Aminobutyric acid	https://www.genome.jp/kegg-bin/show_pathway?osa00650/C00334%09red
osa00130	Ubiquinone and other terpenoid-quinone biosynthesis	71	2	2	0	0.978364	0.00949972211530866	0.999995	0.0027	C00082; C00811	L-Tyrosine; 4-Hydroxycinnamic acid	https://www.genome.jp/kegg-bin/show_pathway?osa00130/C00082%09red/C00811%09red
osa00071	Fatty acid degradation	50	1	1	0	0.982883	0.00749812777506358	0.999995	0.0008	C00489	Glutaric acid	https://www.genome.jp/kegg-bin/show_pathway?osa00071/C00489%09red
osa00061	Fatty acid biosynthesis	58	1	1	0	0.991119	0.00387423339055909	0.999995	0.0002	C02679	Dodecanoic acid	https://www.genome.jp/kegg-bin/show_pathway?osa00061/C02679%09red
osa00902	Monoterpenoid biosynthesis	61	1	1	0	0.993059	0.00302507504054895	0.999995	0.0164	C11951	(+)-cis-Isopulegone	https://www.genome.jp/kegg-bin/show_pathway?osa00902/C11951%09red
osa00520	Amino sugar and nucleotide sugar metabolism	118	2	1	1	0.999304	0.000302474871337721	0.999995	0.0005	C00095; C00181	D-Fructose; D-Xylose	https://www.genome.jp/kegg-bin/show_pathway?osa00520/C00095%09red/C00181%09blue
osa00906	Carotenoid biosynthesis	123	1	1	0	0.999959	1.76530924960601e-05	0.999995	0.0006	C15970	Abscisic acid glucose ester	https://www.genome.jp/kegg-bin/show_pathway?osa00906/C15970%09red
osa00860	Porphyrin metabolism	148	1	1	0	0.999995	2.16453158608009e-06	0.999995	0.0002	C03114	Dimethylbenzimidazole	https://www.genome.jp/kegg-bin/show_pathway?osa00860/C03114%09red

## Sheet: Yellow seed pathway
pathway_id	pathway_name	Total	Hits	Up_hits	Down_hits	Pvalue	-Log10(Pvalue)	FDR	Impact	compounds	Compound_name	links
osa00350	Tyrosine metabolism	78	23	20	3	1.46694e-08	7.83358710130832	1.07087e-06	0.5089	C00082; C00122; C00355; C00483; C00530; C00547; C00788; C00811; C01161; C01179; C03758; C03765; C04368; C05577; C05581; C05585; C05588; C05589; C05594; C05604; C06044; C06199; C10447	L-Tyrosine; Fumaric acid; L-Dopa; Tyramine; Hydroquinone; Norepinephrine; Epinephrine; 4-Hydroxycinnamic acid; 3,4-Dihydroxybenzeneacetic acid; 4-Hydroxyphenylpyruvic acid; Dopamine; 4-Hydroxyphenylacetaldehyde; Beta-Tyrosine; 3,4-Dihydroxymandelaldehyde; Homovanillin; Gentisate aldehyde; Metanephrine; Normetanephrine; Vanylglycol; Leucodopachrome; 4-Hydroxyphenylethanol; Hordenine; 3,4-Dihydroxy…	https://www.genome.jp/kegg-bin/show_pathway?osa00350/C00082%09red/C00122%09blue/C00355%09red/C00483%09red/C00530%09red/C00547%09red/C00788%09red/C00811%09red/C01161%09red/C01179%09red/C03758%09red/C03765%09red/C04368%09red/C05577%09red/C05581%09red/C05585%09red/C05588%09blue/C05589%09red/C05594%09blue/C05604%09red/C06044%09red/C06199%09red/C10447%09red
osa00400	Phenylalanine, tyrosine and tryptophan biosynthesis	35	11	10	1	5.06781e-05	4.29518001070966	0.00184975	0.3108	C00079; C00082; C00108; C00230; C00254; C00296; C00354; C00587; C00826; C01179; C02637	L-Phenylalanine; L-Tyrosine; 2-Aminobenzoic acid; Protocatechuic acid; Prephenate; Quinate; Fructose 1,6-bisphosphate; 3-Hydroxybenzoic acid; L-Arogenate; 4-Hydroxyphenylpyruvic acid; 3-Dehydroshikimate	https://www.genome.jp/kegg-bin/show_pathway?osa00400/C00079%09red/C00082%09red/C00108%09red/C00230%09red/C00254%09red/C00296%09red/C00354%09red/C00587%09red/C00826%09blue/C01179%09red/C02637%09red
osa00360	Phenylalanine metabolism	49	12	10	2	0.000331913	3.47897551185694	0.00807655	0.3733	C00079; C00082; C00122; C01198; C01772; C02763; C03519; C05332; C05598; C05607; C05852; C12621	L-Phenylalanine; L-Tyrosine; Fumaric acid; 3-(2-Hydroxyphenyl)propanoic acid; trans-2-Hydroxycinnamate; Enol-phenylpyruvate; N-Acetyl-L-phenylalanine; Phenylethylamine; Phenylacetylglycine; D-Phenyllactic acid; Ortho-Hydroxyphenylacetic acid; trans-3-Hydroxycinnamate	https://www.genome.jp/kegg-bin/show_pathway?osa00360/C00079%09red/C00082%09red/C00122%09blue/C01198%09red/C01772%09red/C02763%09red/C03519%09red/C05332%09red/C05598%09blue/C05607%09red/C05852%09red/C12621%09red
osa04075	Plant hormone signal transduction	12	5	4	1	0.00154699	2.8105135919205	0.0282325	0.4167	C00371; C00805; C00954; C06082; C08491	Cis-zeatin; Salicylic acid; Indole-3-acetate; (S)-Abscisic acid; (-)-Jasmonic acid	https://www.genome.jp/kegg-bin/show_pathway?osa04075/C00371%09red/C00805%09red/C00954%09red/C06082%09blue/C08491%09red
osa00220	Arginine biosynthesis	23	6	1	5	0.00771836	2.11247471445601	0.112688	0.4015	C00049; C00062; C00122; C00327; C00437; C00624	L-Aspartic acid; L-Arginine; Fumaric acid; Citrulline; N-Acetylornithine; N-Acetylglutamic acid	https://www.genome.jp/kegg-bin/show_pathway?osa00220/C00049%09blue/C00062%09red/C00122%09blue/C00327%09blue/C00437%09blue/C00624%09blue
osa02010	ABC transporters	139	19	14	5	0.013201	1.87939383180567	0.160612	0.1367	C00047; C00049; C00051; C00062; C00079; C00095; C00135; C00183; C00185; C00212; C00294; C00330; C00392; C00430; C00503; C00526; C00794; C01083; C03619	L-Lysine; L-Aspartic acid; Glutathione; L-Arginine; L-Phenylalanine; D-Fructose; L-Histidine; L-Valine; Cellobiose; Adenosine; Inosine; Deoxyguanosine; Mannitol; 5-Aminolevulinic acid; Erythritol; Deoxyuridine; Sorbitol; Trehalose; Methyl beta-D-galactoside	https://www.genome.jp/kegg-bin/show_pathway?osa02010/C00047%09red/C00049%09blue/C00051%09red/C00062%09red/C00079%09red/C00095%09red/C00135%09red/C00183%09red/C00185%09blue/C00212%09red/C00294%09blue/C00330%09red/C00392%09red/C00430%09red/C00503%09red/C00526%09red/C00794%09red/C01083%09blue/C03619%09blue
osa00940	Phenylpropanoid biosynthesis	58	9	7	2	0.0381387	1.41863457637966	0.397732	0.1751	C00079; C00082; C00811; C01197; C01494; C01533; C02325; C05619; C20464	L-Phenylalanine; L-Tyrosine; 4-Hydroxycinnamic acid; Caffeate; Ferulate; Syringin; Sinapyl alcohol; 3-(3,4-Dihydroxy-5-methoxy)-2-propenoic acid; Isochavicol	https://www.genome.jp/kegg-bin/show_pathway?osa00940/C00079%09red/C00082%09red/C00811%09red/C01197%09red/C01494%09red/C01533%09red/C02325%09red/C05619%09blue/C20464%09blue
osa00470	D-Amino acid metabolism	69	10	5	5	0.0449291	1.34747189866366	0.409978	0.1429	C00047; C00049; C00062; C00079; C00135; C00624; C00666; C00993; C03440; C05620	L-Lysine; L-Aspartic acid; L-Arginine; L-Phenylalanine; L-Histidine; N-Acetylglutamic acid; Diaminopimelic acid; D-Alanyl-D-alanine; cis-4-Hydroxy-D-proline; N-Acetyl-D-phenylalanine	https://www.genome.jp/kegg-bin/show_pathway?osa00470/C00047%09red/C00049%09blue/C00062%09red/C00079%09red/C00135%09red/C00624%09blue/C00666%09blue/C00993%09blue/C03440%09red/C05620%09blue
osa00941	Flavonoid biosynthesis	74	10	8	2	0.0669755	1.17408422650797	0.543245	0.1465	C00389; C01514; C01617; C05631; C05904; C05905; C05911; C06562; C09099; C15525	Quercetin; Luteolin; Taxifolin; Eriodictyol; Pelargonidin; Cyanidin; Pentahydroxyflavanone; Catechin; Naringenin 7-O-beta-D-glucoside; Eriodictyol chalcone	https://www.genome.jp/kegg-bin/show_pathway?osa00941/C00389%09red/C01514%09red/C01617%09red/C05631%09red/C05904%09red/C05905%09red/C05911%09red/C06562%09red/C09099%09blue/C15525%09blue
osa00770	Pantothenate and CoA biosynthesis	30	5	3	2	0.0856573	1.06723574802028	0.59218	0.1379	C00049; C00106; C00183; C00750; C00864	L-Aspartic acid; Uracil; L-Valine; Spermine; Pantothenic acid	https://www.genome.jp/kegg-bin/show_pathway?osa00770/C00049%09blue/C00106%09blue/C00183%09red/C00750%09red/C00864%09red
osa00965	Betalain biosynthesis	23	4	4	0	0.105484	0.976814759713831	0.59218	0.2083	C00082; C00355; C03758; C05604	L-Tyrosine; L-Dopa; Dopamine; Leucodopachrome	https://www.genome.jp/kegg-bin/show_pathway?osa00965/C00082%09red/C00355%09red/C03758%09red/C05604%09red
osa00410	beta-Alanine metabolism	32	5	3	2	0.106541	0.972481690546549	0.59218	0.0316	C00049; C00106; C00135; C00750; C00864	L-Aspartic acid; Uracil; L-Histidine; Spermine; Pantothenic acid	https://www.genome.jp/kegg-bin/show_pathway?osa00410/C00049%09blue/C00106%09blue/C00135%09red/C00750%09red/C00864%09red
osa00960	Tropane, piperidine and pyridine alkaloid biosynthesis	72	9	9	0	0.116288	0.934466421405354	0.59218	0.1233	C00047; C00079; C00253; C00408; C00745; C05607; C06180; C06182; C12448	L-Lysine; L-Phenylalanine; Nicotinic acid; Pipecolic acid; Nicotine; D-Phenyllactic acid; Anabasine; Pelletierine; Ecgonine methyl ester	https://www.genome.jp/kegg-bin/show_pathway?osa00960/C00047%09red/C00079%09red/C00253%09red/C00408%09red/C00745%09red/C05607%09red/C06180%09red/C06182%09red/C12448%09red
osa00970	Aminoacyl-tRNA biosynthesis	52	7	6	1	0.116338	0.934280217040918	0.59218	0.1148	C00047; C00049; C00062; C00079; C00082; C00135; C00183	L-Lysine; L-Aspartic acid; L-Arginine; L-Phenylalanine; L-Tyrosine; L-Histidine; L-Valine	https://www.genome.jp/kegg-bin/show_pathway?osa00970/C00047%09red/C00049%09blue/C00062%09red/C00079%09red/C00082%09red/C00135%09red/C00183%09red
osa00380	Tryptophan metabolism	83	10	9	1	0.121681	0.914778062855858	0.59218	0.1604	C00108; C00322; C00632; C00954; C01987; C02938; C05635; C05644; C05660; C05831	2-Aminobenzoic acid; Oxoadipic acid; 3-Hydroxyanthranilic acid; Indole-3-acetate; 2-Aminophenol; 3-Indoleacetonitrile; 5-Hydroxyindoleacetate; 3-Methylindolepyruvate; 5-Methoxyindoleacetate; 3-Methoxyanthranilate	https://www.genome.jp/kegg-bin/show_pathway?osa00380/C00108%09red/C00322%09red/C00632%09red/C00954%09red/C01987%09blue/C02938%09red/C05635%09red/C05644%09red/C05660%09red/C05831%09red
osa00340	Histidine metabolism	47	6	5	1	0.167885	0.774988648280565	0.722177	0.0988	C00049; C00135; C00388; C00785; C00860; C05570	L-Aspartic acid; L-Histidine; Histamine; Urocanic acid; L-Histidinol; Ergothioneine	https://www.genome.jp/kegg-bin/show_pathway?osa00340/C00049%09blue/C00135%09red/C00388%09red/C00785%09red/C00860%09red/C05570%09red
osa00030	Pentose phosphate pathway	37	5	5	0	0.168178	0.774230460599909	0.722177	0.0196	C00198; C00221; C00257; C00354; C03752	Gluconolactone; Beta-D-Glucose; Gluconic acid; Fructose 1,6-bisphosphate; 2-Amino-2-deoxy-D-gluconate	https://www.genome.jp/kegg-bin/show_pathway?osa00030/C00198%09red/C00221%09red/C00257%09red/C00354%09red/C03752%09red
osa00250	Alanine, aspartate and glutamate metabolism	28	4	1	3	0.17995	0.744848530344109	0.729797	0.1317	C00049; C00122; C00158; C01042	L-Aspartic acid; Fumaric acid; Citric acid; N-Acetyl-L-aspartic acid	https://www.genome.jp/kegg-bin/show_pathway?osa00250/C00049%09blue/C00122%09blue/C00158%09red/C01042%09blue
osa00261	Monobactam biosynthesis	39	5	4	1	0.196051	0.707631201815474	0.753248	0.119	C00049; C00062; C00082; C01179; C12323	L-Aspartic acid; L-Arginine; L-Tyrosine; 4-Hydroxyphenylpyruvic acid; L-4-Hydroxyphenylglycine	https://www.genome.jp/kegg-bin/show_pathway?osa00261/C00049%09blue/C00062%09red/C00082%09red/C01179%09red/C12323%09red
osa00020	Citrate cycle (TCA cycle)	20	3	1	2	0.210409	0.676935781226652	0.767993	0.1796	C00122; C00149; C00158	Fumaric acid; L-Malic acid; Citric acid	https://www.genome.jp/kegg-bin/show_pathway?osa00020/C00122%09blue/C00149%09blue/C00158%09red
osa00710	Carbon fixation in photosynthetic organisms	21	3	1	2	0.232036	0.634444764838126	0.806601	0.071	C00049; C00149; C00354	L-Aspartic acid; L-Malic acid; Fructose 1,6-bisphosphate	https://www.genome.jp/kegg-bin/show_pathway?osa00710/C00049%09blue/C00149%09blue/C00354%09red
osa00232	Caffeine metabolism	22	3	3	0	0.254042	0.595095318937425	0.842956	0.1364	C00385; C07130; C07481	Xanthine; Theophylline; Caffeine	https://www.genome.jp/kegg-bin/show_pathway?osa00232/C00385%09red/C07130%09red/C07481%09red
osa00760	Nicotinate and nicotinamide metabolism	55	6	4	2	0.272425	0.564752388291744	0.864655	0.0273	C00049; C00122; C00253; C00745; C01020; C05841	L-Aspartic acid; Fumaric acid; Nicotinic acid; Nicotine; 6-Hydroxynicotinic acid; Nicotinate D-ribonucleoside	https://www.genome.jp/kegg-bin/show_pathway?osa00760/C00049%09blue/C00122%09blue/C00253%09red/C00745%09red/C01020%09red/C05841%09red
osa00052	Galactose metabolism	46	5	3	2	0.303409	0.517970855904636	0.886896	0.0579	C00095; C00794; C01613; C05396; C05400	D-Fructose; Sorbitol; Stachyose; Lactose 6-phosphate; Melibiose	https://www.genome.jp/kegg-bin/show_pathway?osa00052/C00095%09red/C00794%09red/C01613%09blue/C05396%09red/C05400%09blue
osa00300	Lysine biosynthesis	35	4	2	2	0.303732	0.517510071218495	0.886896	0.1468	C00047; C00049; C00322; C00666	L-Lysine; L-Aspartic acid; Oxoadipic acid; Diaminopimelic acid	https://www.genome.jp/kegg-bin/show_pathway?osa00300/C00047%09red/C00049%09blue/C00322%09red/C00666%09blue
osa00500	Starch and sucrose metabolism	37	4	2	2	0.341025	0.467213710171283	0.918804	0.1524	C00092; C00095; C00185; C01083	Glucose 6-phosphate; D-Fructose; Cellobiose; Trehalose	https://www.genome.jp/kegg-bin/show_pathway?osa00500/C00092%09red/C00095%09red/C00185%09blue/C01083%09blue
osa00480	Glutathione metabolism	38	4	4	0	0.359744	0.444006524001527	0.918804	0.3555	C00051; C00669; C00750; C01879	Glutathione; gamma-L-Glutamyl-L-cysteine; Spermine; Pyroglutamic acid	https://www.genome.jp/kegg-bin/show_pathway?osa00480/C00051%09red/C00669%09red/C00750%09red/C01879%09red
osa00190	Oxidative phosphorylation	16	2	1	1	0.368836	0.433167129763846	0.918804	0.125	C00013; C00122	Pyrophosphate; Fumaric acid	https://www.genome.jp/kegg-bin/show_pathway?osa00190/C00013%09red/C00122%09blue
osa00591	Linoleic acid metabolism	28	3	2	1	0.388819	0.410252469936036	0.918804	0.0968	C14762; C14766; C14829	13S-hydroxyoctadecadienoic acid; 9-OxoODE; 12,13-DHOME	https://www.genome.jp/kegg-bin/show_pathway?osa00591/C14762%09red/C14766%09red/C14829%09blue
osa00240	Pyrimidine metabolism	64	6	5	1	0.403045	0.394646543684541	0.918804	0.243	C00105; C00106; C00337; C00380; C00526; C02354	UMP; Uracil; 4,5-Dihydroorotic acid; Cytosine; Deoxyuridine; 2',3'-Cyclic CMP	https://www.genome.jp/kegg-bin/show_pathway?osa00240/C00105%09red/C00106%09blue/C00337%09red/C00380%09red/C00526%09red/C02354%09red
osa00780	Biotin metabolism	29	3	1	2	0.411002	0.386155857519444	0.918804	0.0943	C00047; C01037; C02656	L-Lysine; 7,8-Diaminononanoate; Pimelic acid	https://www.genome.jp/kegg-bin/show_pathway?osa00780/C00047%09red/C01037%09blue/C02656%09blue
osa00750	Vitamin B6 metabolism	29	3	3	0	0.411002	0.386155857519444	0.918804	0.1919	C00250; C00314; C00534	Pyridoxal; Pyridoxine; Pyridoxamine	https://www.genome.jp/kegg-bin/show_pathway?osa00750/C00250%09red/C00314%09red/C00534%09red
osa00230	Purine metabolism	101	9	8	1	0.41535	0.381585838906037	0.918804	0.0455	C00212; C00242; C00294; C00330; C00360; C00366; C00385; C00575; C01367	Adenosine; Guanine; Inosine; Deoxyguanosine; dAMP; Uric acid; Xanthine; Cyclic AMP; 3'-AMP	https://www.genome.jp/kegg-bin/show_pathway?osa00230/C00212%09red/C00242%09red/C00294%09blue/C00330%09red/C00360%09red/C00366%09red/C00385%09red/C00575%09red/C01367%09red
osa00310	Lysine degradation	56	5	5	0	0.465723	0.331872589010898	0.999934	0.0735	C00047; C00322; C00408; C00489; C03196	L-Lysine; Oxoadipic acid; Pipecolic acid; Glutaric acid; L-2-Hydroxyglutaric acid	https://www.genome.jp/kegg-bin/show_pathway?osa00310/C00047%09red/C00322%09red/C00408%09red/C00489%09red/C03196%09red
osa00460	Cyanoamino acid metabolism	45	4	3	1	0.48832	0.311295236833266	0.999953	0.0396	C00049; C00079; C00082; C00183	L-Aspartic acid; L-Phenylalanine; L-Tyrosine; L-Valine	https://www.genome.jp/kegg-bin/show_pathway?osa00460/C00049%09blue/C00079%09red/C00082%09red/C00183%09red
osa00290	Valine, leucine and isoleucine biosynthesis	23	2	2	0	0.558185	0.253221905386976	0.999953	0.0023	C00183; C00233	L-Valine; Ketoleucine	https://www.genome.jp/kegg-bin/show_pathway?osa00290/C00183%09red/C00233%09red
osa00740	Riboflavin metabolism	24	2	2	0	0.581766	0.235251615918509	0.999953	0.0126	C00474; C03114	Ribitol; Dimethylbenzimidazole	https://www.genome.jp/kegg-bin/show_pathway?osa00740/C00474%09red/C03114%09red
osa00270	Cysteine and methionine metabolism	67	5	4	1	0.628619	0.201612778780243	0.999953	0.0439	C00049; C00051; C00170; C03145; C05527	L-Aspartic acid; Glutathione; 5'-Methylthioadenosine; N-Formyl-L-methionine; 3-Sulfinylpyruvic acid	https://www.genome.jp/kegg-bin/show_pathway?osa00270/C00049%09blue/C00051%09red/C00170%09red/C03145%09red/C05527%09red
osa00450	Selenocompound metabolism	27	2	2	0	0.646892	0.189168511845549	0.999953	0.1712	C05688; C05689	Selenocysteine; Se-Methylselenocysteine	https://www.genome.jp/kegg-bin/show_pathway?osa00450/C05688%09red/C05689%09red
osa00051	Fructose and mannose metabolism	55	4	4	0	0.650061	0.187045738595984	0.999953	0.168	C00095; C00354; C00392; C00794	D-Fructose; Fructose 1,6-bisphosphate; Mannitol; Sorbitol	https://www.genome.jp/kegg-bin/show_pathway?osa00051/C00095%09red/C00354%09red/C00392%09red/C00794%09red
osa00999	Biosynthesis of various plant secondary metabolites	149	11	10	1	0.652921	0.185139224855766	0.999953	0.0558	C00049; C00079; C00082; C00108; C00179; C00254; C01198; C01424; C01752; C01772; C02637	L-Aspartic acid; L-Phenylalanine; L-Tyrosine; 2-Aminobenzoic acid; Agmatine; Prephenate; 3-(2-Hydroxyphenyl)propanoic acid; Gallic acid; Scopoletin; trans-2-Hydroxycinnamate; 3-Dehydroshikimate	https://www.genome.jp/kegg-bin/show_pathway?osa00999/C00049%09blue/C00079%09red/C00082%09red/C00108%09red/C00179%09red/C00254%09red/C01198%09red/C01424%09red/C01752%09red/C01772%09red/C02637%09red
osa00330	Arginine and proline metabolism	69	5	5	0	0.654855	0.183855037685038	0.999953	0.096	C00062; C00179; C00750; C02946; C15767	L-Arginine; Agmatine; Spermine; 4-Acetamidobutanoic acid; 4-(Glutamylamino) butanoate	https://www.genome.jp/kegg-bin/show_pathway?osa00330/C00062%09red/C00179%09red/C00750%09red/C02946%09red/C15767%09red
osa00564	Glycerophospholipid metabolism	56	4	3	1	0.664241	0.177674249114153	0.999953	0.0689	C00346; C00588; C01996; C06771	O-Phosphoethanolamine; Phosphorylcholine; Acetylcholine ; Triethanolamine	https://www.genome.jp/kegg-bin/show_pathway?osa00564/C00346%09red/C00588%09red/C01996%09blue/C06771%09red
osa00010	Glycolysis / Gluconeogenesis	31	2	2	0	0.720926	0.142109372867141	0.999953	0.0836	C00221; C00354	Beta-D-Glucose; Fructose 1,6-bisphosphate	https://www.genome.jp/kegg-bin/show_pathway?osa00010/C00221%09red/C00354%09red
osa00620	Pyruvate metabolism	32	2	0	2	0.737265	0.132376300366297	0.999953	0.1427	C00122; C00149	Fumaric acid; L-Malic acid	https://www.genome.jp/kegg-bin/show_pathway?osa00620/C00122%09blue/C00149%09blue
osa00260	Glycine, serine and threonine metabolism	48	3	2	1	0.749518	0.12521776733098	0.999953	0.0026	C00049; C00430; C06231	L-Aspartic acid; 5-Aminolevulinic acid; Ectoine	https://www.genome.jp/kegg-bin/show_pathway?osa00260/C00049%09blue/C00430%09red/C06231%09red
osa04148	Efferocytosis	18	1	1	0	0.776784	0.109699550865668	0.999953	0.0556	C00062	L-Arginine	https://www.genome.jp/kegg-bin/show_pathway?osa04148/C00062%09red
osa00944	Flavone and flavonol biosynthesis	51	3	2	1	0.785648	0.104771735533986	0.999953	0.0769	C00389; C01514; C12638	Quercetin; Luteolin; Quercetin 3-(6''-malonyl-glucoside)	https://www.genome.jp/kegg-bin/show_pathway?osa00944/C00389%09red/C01514%09red/C12638%09blue
osa00563	Glycosylphosphatidylinositol (GPI)-anchor biosynthesis	19	1	1	0	0.794673	0.0998117159451604	0.999953	0.0042	C00346	O-Phosphoethanolamine	https://www.genome.jp/kegg-bin/show_pathway?osa00563/C00346%09red
osa00908	Zeatin biosynthesis	39	2	2	0	0.830199	0.0808177884798418	0.999953	0.0123	C00170; C00371	5'-Methylthioadenosine; Cis-zeatin	https://www.genome.jp/kegg-bin/show_pathway?osa00908/C00170%09red/C00371%09red
osa00280	Valine, leucine and isoleucine degradation	42	2	2	0	0.860093	0.0654544324648591	0.999953	0.0103	C00183; C00233	L-Valine; Ketoleucine	https://www.genome.jp/kegg-bin/show_pathway?osa00280/C00183%09red/C00233%09red
osa00040	Pentose and glucuronate interconversions	59	3	2	1	0.861387	0.0648018858097484	0.999953	0.0297	C00474; C00476; C05411	Ribitol; D-Lyxose; L-Xylonate	https://www.genome.jp/kegg-bin/show_pathway?osa00040/C00474%09red/C00476%09red/C05411%09blue
osa00966	Glucosinolate biosynthesis	77	4	4	0	0.874206	0.0583859934758343	0.999953	0.0519	C00079; C00082; C00183; C00233	L-Phenylalanine; L-Tyrosine; L-Valine; Ketoleucine	https://www.genome.jp/kegg-bin/show_pathway?osa00966/C00079%09red/C00082%09red/C00183%09red/C00233%09red
osa00785	Lipoic acid metabolism	44	2	2	0	0.877269	0.0568670050424284	0.999953	0.002	C00233; C00322	Ketoleucine; Oxoadipic acid	https://www.genome.jp/kegg-bin/show_pathway?osa00785/C00233%09red/C00322%09red
osa00630	Glyoxylate and dicarboxylate metabolism	64	3	1	2	0.895834	0.0477726475242313	0.999953	0.0619	C00149; C00158; C00898	L-Malic acid; Citric acid; Tartaric acid	https://www.genome.jp/kegg-bin/show_pathway?osa00630/C00149%09blue/C00158%09red/C00898%09blue
osa00950	Isoquinoline alkaloid biosynthesis	131	7	7	0	0.909064	0.0414055044991896	0.999953	0.1622	C00082; C00355; C00483; C00811; C01179; C03758; C03765	L-Tyrosine; L-Dopa; Tyramine; 4-Hydroxycinnamic acid; 4-Hydroxyphenylpyruvic acid; Dopamine; 4-Hydroxyphenylacetaldehyde	https://www.genome.jp/kegg-bin/show_pathway?osa00950/C00082%09red/C00355%09red/C00483%09red/C00811%09red/C01179%09red/C03758%09red/C03765%09red
osa00730	Thiamine metabolism	31	1	1	0	0.924783	0.0339603442730765	0.999953	0.0049	C00082	L-Tyrosine	https://www.genome.jp/kegg-bin/show_pathway?osa00730/C00082%09red
osa00130	Ubiquinone and other terpenoid-quinone biosynthesis	71	3	3	0	0.931186	0.0309636715556253	0.999953	0.0243	C00082; C00811; C01179	L-Tyrosine; 4-Hydroxycinnamic acid; 4-Hydroxyphenylpyruvic acid	https://www.genome.jp/kegg-bin/show_pathway?osa00130/C00082%09red/C00811%09red/C01179%09red
osa00600	Sphingolipid metabolism	35	1	1	0	0.946221	0.024007591113607	0.999953	0.016	C00346	O-Phosphoethanolamine	https://www.genome.jp/kegg-bin/show_pathway?osa00600/C00346%09red
osa00660	C5-Branched dibasic acid metabolism	35	1	1	0	0.946221	0.024007591113607	0.999953	0.0256	C00490	Itaconic acid	https://www.genome.jp/kegg-bin/show_pathway?osa00660/C00490%09red
osa00053	Ascorbate and aldarate metabolism	57	2	1	1	0.949182	0.0226506513799221	0.999953	0.0129	C05411; C15923	L-Xylonate; L-Gulose	https://www.genome.jp/kegg-bin/show_pathway?osa00053/C05411%09blue/C15923%09red
osa00790	Folate biosynthesis	58	2	1	1	0.952602	0.0210883768856491	0.999953	0.0032	C00568; C02587	p-Aminobenzoic acid; Pyrimidodiazepine	https://www.genome.jp/kegg-bin/show_pathway?osa00790/C00568%09blue/C02587%09red
osa00942	Anthocyanin biosynthesis	66	2	2	0	0.973069	0.0118563241374394	0.999953	0.0303	C05904; C05905	Pelargonidin; Cyanidin	https://www.genome.jp/kegg-bin/show_pathway?osa00942/C05904%09red/C05905%09red
osa00592	alpha-Linolenic acid metabolism	44	1	1	0	0.974754	0.0111048007369238	0.999953	0.0015	C08491	(-)-Jasmonic acid	https://www.genome.jp/kegg-bin/show_pathway?osa00592/C08491%09red
osa00562	Inositol phosphate metabolism	47	1	1	0	0.980388	0.00860206146021613	0.999953	0.0011	C00092	Glucose 6-phosphate	https://www.genome.jp/kegg-bin/show_pathway?osa00562/C00092%09red
osa00650	Butanoate metabolism	47	1	0	1	0.980388	0.00860206146021613	0.999953	0.0145	C00122	Fumaric acid	https://www.genome.jp/kegg-bin/show_pathway?osa00650/C00122%09blue
osa00071	Fatty acid degradation	50	1	1	0	0.984768	0.00666627383881896	0.999953	0.0008	C00489	Glutaric acid	https://www.genome.jp/kegg-bin/show_pathway?osa00071/C00489%09red
osa00061	Fatty acid biosynthesis	58	1	1	0	0.992244	0.00338151339219913	0.999953	0.0002	C02679	Dodecanoic acid	https://www.genome.jp/kegg-bin/show_pathway?osa00061/C02679%09red
osa00902	Monoterpenoid biosynthesis	61	1	1	0	0.993981	0.00262202040850857	0.999953	0.0164	C11951	(+)-cis-Isopulegone	https://www.genome.jp/kegg-bin/show_pathway?osa00902/C11951%09red
osa00590	Arachidonic acid metabolism	79	1	1	0	0.998691	0.0005689408472863	0.999953	0.0125	C14808	Hepoxilin A3	https://www.genome.jp/kegg-bin/show_pathway?osa00590/C14808%09red
osa00906	Carotenoid biosynthesis	123	2	1	1	0.999633	0.00015920022536399	0.999953	0.0036	C06082; C15970	(S)-Abscisic acid; Abscisic acid glucose ester	https://www.genome.jp/kegg-bin/show_pathway?osa00906/C06082%09blue/C15970%09red
osa00860	Porphyrin metabolism	148	2	2	0	0.999949	2.1954725184497e-05	0.999953	0.0231	C00430; C03114	5-Aminolevulinic acid; Dimethylbenzimidazole	https://www.genome.jp/kegg-bin/show_pathway?osa00860/C00430%09red/C03114%09red
osa00520	Amino sugar and nucleotide sugar metabolism	118	1	1	0	0.999953	2.03035852636701e-05	0.999953	0.0002	C00095	D-Fructose	https://www.genome.jp/kegg-bin/show_pathway?osa00520/C00095%09red

## Sheet: Red seed pathway
pathway_id	pathway_name	Total	Hits	Up_hits	Down_hits	Pvalue	-Log10(Pvalue)	FDR	Impact	compounds	Compound_name	links
osa00350	Tyrosine metabolism	78	26	22	4	3.51456e-10	9.45412885707962	2.7765e-08	0.5156	C00042; C00082; C00122; C00355; C00483; C00530; C00547; C00628; C00788; C00811; C01161; C01179; C03758; C03765; C04368; C05576; C05577; C05581; C05582; C05585; C05588; C05589; C05604; C06044; C06199; C10447	Succinic acid; L-Tyrosine; Fumaric acid; L-Dopa; Tyramine; Hydroquinone; Norepinephrine; Gentisic acid; Epinephrine; 4-Hydroxycinnamic acid; 3,4-Dihydroxybenzeneacetic acid; 4-Hydroxyphenylpyruvic acid; Dopamine; 4-Hydroxyphenylacetaldehyde; Beta-Tyrosine; 3,4-Dihydroxyphenylglycol; 3,4-Dihydroxymandelaldehyde; Homovanillin; Homovanillate; Gentisate aldehyde; Metanephrine; Normetanephrine; Leucod…	https://www.genome.jp/kegg-bin/show_pathway?osa00350/C00042%09blue/C00082%09red/C00122%09blue/C00355%09red/C00483%09red/C00530%09red/C00547%09red/C00628%09blue/C00788%09red/C00811%09red/C01161%09red/C01179%09red/C03758%09red/C03765%09red/C04368%09red/C05576%09red/C05577%09red/C05581%09red/C05582%09red/C05585%09red/C05588%09blue/C05589%09red/C05604%09red/C06044%09red/C06199%09red/C10447%09red
osa02010	ABC transporters	139	26	21	5	8.29156e-05	4.08136372546087	0.00249899	0.1871	C00047; C00049; C00051; C00062; C00064; C00079; C00089; C00095; C00135; C00137; C00148; C00181; C00183; C00212; C00315; C00330; C00387; C00392; C00407; C00430; C00492; C00503; C00526; C00794; C01083; C03619	L-Lysine; L-Aspartic acid; Glutathione; L-Arginine; L-Glutamine; L-Phenylalanine; Sucrose; D-Fructose; L-Histidine; myo-Inositol; L-Proline; D-Xylose; L-Valine; Adenosine; Spermidine; Deoxyguanosine; Guanosine; Mannitol; L-Isoleucine; 5-Aminolevulinic acid; Raffinose; Erythritol; Deoxyuridine; Sorbitol; Trehalose; Methyl beta-D-galactoside	https://www.genome.jp/kegg-bin/show_pathway?osa02010/C00047%09red/C00049%09blue/C00051%09red/C00062%09red/C00064%09blue/C00079%09red/C00089%09red/C00095%09red/C00135%09red/C00137%09red/C00148%09red/C00181%09red/C00183%09red/C00212%09red/C00315%09red/C00330%09red/C00387%09red/C00392%09red/C00407%09red/C00430%09red/C00492%09blue/C00503%09red/C00526%09red/C00794%09red/C01083%09blue/C03619%09blue
osa00400	Phenylalanine, tyrosine and tryptophan biosynthesis	35	11	10	1	9.48985e-05	4.02274064202499	0.00249899	0.2631	C00078; C00079; C00082; C00108; C00230; C00254; C00296; C00354; C00587; C01179; C02637	L-Tryptophan; L-Phenylalanine; L-Tyrosine; 2-Aminobenzoic acid; Protocatechuic acid; Prephenate; Quinate; Fructose 1,6-bisphosphate; 3-Hydroxybenzoic acid; 4-Hydroxyphenylpyruvic acid; 3-Dehydroshikimate	https://www.genome.jp/kegg-bin/show_pathway?osa00400/C00078%09blue/C00079%09red/C00082%09red/C00108%09red/C00230%09red/C00254%09red/C00296%09red/C00354%09red/C00587%09red/C01179%09red/C02637%09red
osa00360	Phenylalanine metabolism	49	13	11	2	0.00015539	3.80857801888075	0.00306894	0.3867	C00042; C00079; C00082; C00122; C00423; C01198; C01772; C02763; C03519; C05332; C05607; C05852; C12621	Succinic acid; L-Phenylalanine; L-Tyrosine; Fumaric acid; trans-Cinnamate; 3-(2-Hydroxyphenyl)propanoic acid; trans-2-Hydroxycinnamate; Enol-phenylpyruvate; N-Acetyl-L-phenylalanine; Phenylethylamine; D-Phenyllactic acid; Ortho-Hydroxyphenylacetic acid; trans-3-Hydroxycinnamate	https://www.genome.jp/kegg-bin/show_pathway?osa00360/C00042%09blue/C00079%09red/C00082%09red/C00122%09blue/C00423%09red/C01198%09red/C01772%09red/C02763%09red/C03519%09red/C05332%09red/C05607%09red/C05852%09red/C12621%09red
osa04075	Plant hormone signal transduction	12	5	3	2	0.00210281	2.67719936498422	0.030041	0.4167	C00371; C00805; C00954; C06082; C08491	Cis-zeatin; Salicylic acid; Indole-3-acetate; (S)-Abscisic acid; (-)-Jasmonic acid	https://www.genome.jp/kegg-bin/show_pathway?osa04075/C00371%09red/C00805%09blue/C00954%09red/C06082%09blue/C08491%09red
osa00220	Arginine biosynthesis	23	7	2	5	0.00228159	2.6417616137108	0.030041	0.4033	C00049; C00062; C00064; C00122; C00327; C00437; C00624	L-Aspartic acid; L-Arginine; L-Glutamine; Fumaric acid; Citrulline; N-Acetylornithine; N-Acetylglutamic acid	https://www.genome.jp/kegg-bin/show_pathway?osa00220/C00049%09blue/C00062%09red/C00064%09blue/C00122%09blue/C00327%09blue/C00437%09blue/C00624%09red
osa00970	Aminoacyl-tRNA biosynthesis	52	11	8	3	0.0036723	2.43506218064537	0.0414445	0.1803	C00047; C00049; C00062; C00064; C00078; C00079; C00082; C00135; C00148; C00183; C00407	L-Lysine; L-Aspartic acid; L-Arginine; L-Glutamine; L-Tryptophan; L-Phenylalanine; L-Tyrosine; L-Histidine; L-Proline; L-Valine; L-Isoleucine	https://www.genome.jp/kegg-bin/show_pathway?osa00970/C00047%09red/C00049%09blue/C00062%09red/C00064%09blue/C00078%09blue/C00079%09red/C00082%09red/C00135%09red/C00148%09red/C00183%09red/C00407%09red
osa00470	D-Amino acid metabolism	69	13	8	5	0.00478295	2.32030413130928	0.0472316	0.2	C00047; C00049; C00062; C00064; C00079; C00135; C00148; C00624; C00666; C00680; C00993; C03440; C05620	L-Lysine; L-Aspartic acid; L-Arginine; L-Glutamine; L-Phenylalanine; L-Histidine; L-Proline; N-Acetylglutamic acid; Diaminopimelic acid; meso-2,6-Diaminoheptanedioate; D-Alanyl-D-alanine; cis-4-Hydroxy-D-proline; N-Acetyl-D-phenylalanine	https://www.genome.jp/kegg-bin/show_pathway?osa00470/C00047%09red/C00049%09blue/C00062%09red/C00064%09blue/C00079%09red/C00135%09red/C00148%09red/C00624%09red/C00666%09blue/C00680%09red/C00993%09blue/C03440%09red/C05620%09blue
osa00410	beta-Alanine metabolism	32	7	4	3	0.01608	1.79371522891505	0.141146	0.1044	C00049; C00106; C00135; C00315; C00386; C00750; C00864	L-Aspartic acid; Uracil; L-Histidine; Spermidine; Carnosine; Spermine; Pantothenic acid	https://www.genome.jp/kegg-bin/show_pathway?osa00410/C00049%09blue/C00106%09blue/C00135%09red/C00315%09red/C00386%09blue/C00750%09red/C00864%09red
osa00940	Phenylpropanoid biosynthesis	58	10	10	0	0.0230826	1.6367146193248	0.182353	0.1717	C00079; C00082; C00315; C00423; C00482; C00811; C01197; C01494; C01533; C02325	L-Phenylalanine; L-Tyrosine; Spermidine; trans-Cinnamate; Sinapic acid; 4-Hydroxycinnamic acid; Caffeate; Ferulate; Syringin; Sinapyl alcohol	https://www.genome.jp/kegg-bin/show_pathway?osa00940/C00079%09red/C00082%09red/C00315%09red/C00423%09red/C00482%09red/C00811%09red/C01197%09red/C01494%09red/C01533%09red/C02325%09red
osa00250	Alanine, aspartate and glutamate metabolism	28	6	2	4	0.0277875	1.55614980700018	0.199565	0.3054	C00042; C00049; C00064; C00122; C00158; C01042	Succinic acid; L-Aspartic acid; L-Glutamine; Fumaric acid; Citric acid; N-Acetyl-L-aspartic acid	https://www.genome.jp/kegg-bin/show_pathway?osa00250/C00042%09blue/C00049%09blue/C00064%09blue/C00122%09blue/C00158%09red/C01042%09red
osa00052	Galactose metabolism	46	8	5	3	0.0383212	1.41656074119817	0.252281	0.1734	C00089; C00095; C00137; C00492; C00794; C01613; C05396; C05400	Sucrose; D-Fructose; myo-Inositol; Raffinose; Sorbitol; Stachyose; Lactose 6-phosphate; Melibiose	https://www.genome.jp/kegg-bin/show_pathway?osa00052/C00089%09red/C00095%09red/C00137%09red/C00492%09blue/C00794%09red/C01613%09blue/C05396%09red/C05400%09blue
osa00340	Histidine metabolism	47	8	5	3	0.0428974	1.36756914740371	0.260684	0.107	C00049; C00135; C00386; C00388; C00785; C00860; C05130; C05570	L-Aspartic acid; L-Histidine; Carnosine; Histamine; Urocanic acid; L-Histidinol; Imidazole-4-acetaldehyde; Ergothioneine	https://www.genome.jp/kegg-bin/show_pathway?osa00340/C00049%09blue/C00135%09red/C00386%09blue/C00388%09red/C00785%09red/C00860%09red/C05130%09blue/C05570%09red
osa00020	Citrate cycle (TCA cycle)	20	4	1	3	0.0848276	1.0714627116336	0.444312	0.2182	C00042; C00122; C00149; C00158	Succinic acid; Fumaric acid; L-Malic acid; Citric acid	https://www.genome.jp/kegg-bin/show_pathway?osa00020/C00042%09blue/C00122%09blue/C00149%09blue/C00158%09red
osa00030	Pentose phosphate pathway	37	6	5	1	0.0903932	1.04386404439018	0.444312	0.0235	C00198; C00221; C00257; C00258; C00354; C03752	Gluconolactone; Beta-D-Glucose; Gluconic acid; Glyceric acid; Fructose 1,6-bisphosphate; 2-Amino-2-deoxy-D-gluconate	https://www.genome.jp/kegg-bin/show_pathway?osa00030/C00198%09red/C00221%09red/C00257%09red/C00258%09blue/C00354%09red/C03752%09red
osa00380	Tryptophan metabolism	83	11	10	1	0.0926276	1.0332594921672	0.444312	0.283	C00078; C00108; C00322; C00328; C00632; C00954; C02938; C05635; C05644; C05660; C05831	L-Tryptophan; 2-Aminobenzoic acid; Oxoadipic acid; L-Kynurenine; 3-Hydroxyanthranilic acid; Indole-3-acetate; 3-Indoleacetonitrile; 5-Hydroxyindoleacetate; 3-Methylindolepyruvate; 5-Methoxyindoleacetate; 3-Methoxyanthranilate	https://www.genome.jp/kegg-bin/show_pathway?osa00380/C00078%09blue/C00108%09red/C00322%09red/C00328%09red/C00632%09red/C00954%09red/C02938%09red/C05635%09red/C05644%09red/C05660%09red/C05831%09red
osa00750	Vitamin B6 metabolism	29	5	4	1	0.0956114	1.01949012989378	0.444312	0.2232	C00064; C00250; C00314; C00534; C06051	L-Glutamine; Pyridoxal; Pyridoxine; Pyridoxamine; Isopyridoxal	https://www.genome.jp/kegg-bin/show_pathway?osa00750/C00064%09blue/C00250%09red/C00314%09red/C00534%09red/C06051%09red
osa00770	Pantothenate and CoA biosynthesis	30	5	3	2	0.107145	0.970028724766149	0.466585	0.1379	C00049; C00106; C00183; C00750; C00864	L-Aspartic acid; Uracil; L-Valine; Spermine; Pantothenic acid	https://www.genome.jp/kegg-bin/show_pathway?osa00770/C00049%09blue/C00106%09blue/C00183%09red/C00750%09red/C00864%09red
osa00232	Caffeine metabolism	22	4	4	0	0.112217	0.949942576442395	0.466585	0.1818	C00385; C07130; C07481; C16358	Xanthine; Theophylline; Caffeine; 1-Methylxanthine	https://www.genome.jp/kegg-bin/show_pathway?osa00232/C00385%09red/C07130%09red/C07481%09red/C16358%09red
osa00290	Valine, leucine and isoleucine biosynthesis	23	4	4	0	0.127205	0.89549673735028	0.478532	0.0441	C00183; C00233; C00407; C06007	L-Valine; Ketoleucine; L-Isoleucine; (R) 2,3-Dihydroxy-3-methylvalerate	https://www.genome.jp/kegg-bin/show_pathway?osa00290/C00183%09red/C00233%09red/C00407%09red/C06007%09red
osa00965	Betalain biosynthesis	23	4	4	0	0.127205	0.89549673735028	0.478532	0.2083	C00082; C00355; C03758; C05604	L-Tyrosine; L-Dopa; Dopamine; Leucodopachrome	https://www.genome.jp/kegg-bin/show_pathway?osa00965/C00082%09red/C00355%09red/C03758%09red/C05604%09red
osa00190	Oxidative phosphorylation	16	3	1	2	0.150807	0.821579401141218	0.539144	0.1875	C00013; C00042; C00122	Pyrophosphate; Succinic acid; Fumaric acid	https://www.genome.jp/kegg-bin/show_pathway?osa00190/C00013%09red/C00042%09blue/C00122%09blue
osa00960	Tropane, piperidine and pyridine alkaloid biosynthesis	72	9	9	0	0.156966	0.804194308740391	0.539144	0.1233	C00047; C00079; C00253; C00407; C00745; C05607; C06180; C06182; C12448	L-Lysine; L-Phenylalanine; Nicotinic acid; L-Isoleucine; Nicotine; D-Phenyllactic acid; Anabasine; Pelletierine; Ecgonine methyl ester	https://www.genome.jp/kegg-bin/show_pathway?osa00960/C00047%09red/C00079%09red/C00253%09red/C00407%09red/C00745%09red/C05607%09red/C06180%09red/C06182%09red/C12448%09red
osa00300	Lysine biosynthesis	35	5	3	2	0.173923	0.759643247223678	0.557144	0.2202	C00047; C00049; C00322; C00666; C00680	L-Lysine; L-Aspartic acid; Oxoadipic acid; Diaminopimelic acid; meso-2,6-Diaminoheptanedioate	https://www.genome.jp/kegg-bin/show_pathway?osa00300/C00047%09red/C00049%09blue/C00322%09red/C00666%09blue/C00680%09red
osa00941	Flavonoid biosynthesis	74	9	8	1	0.176311	0.753719596836142	0.557144	0.1462	C00389; C01514; C01617; C05631; C05904; C05905; C05911; C09099; C15525	Quercetin; Luteolin; Taxifolin; Eriodictyol; Pelargonidin; Cyanidin; Pentahydroxyflavanone; Naringenin 7-O-beta-D-glucoside; Eriodictyol chalcone	https://www.genome.jp/kegg-bin/show_pathway?osa00941/C00389%09red/C01514%09red/C01617%09red/C05631%09red/C05904%09red/C05905%09red/C05911%09red/C09099%09blue/C15525%09red
osa00760	Nicotinate and nicotinamide metabolism	55	7	4	3	0.185073	0.732656149043057	0.562338	0.0318	C00042; C00049; C00122; C00253; C00745; C01020; C05841	Succinic acid; L-Aspartic acid; Fumaric acid; Nicotinic acid; Nicotine; 6-Hydroxynicotinic acid; Nicotinate D-ribonucleoside	https://www.genome.jp/kegg-bin/show_pathway?osa00760/C00042%09blue/C00049%09blue/C00122%09blue/C00253%09red/C00745%09red/C01020%09red/C05841%09red
osa00480	Glutathione metabolism	38	5	5	0	0.220042	0.657494086663699	0.643413	0.3604	C00051; C00315; C00669; C00750; C01879	Glutathione; Spermidine; gamma-L-Glutamyl-L-cysteine; Spermine; Pyroglutamic acid	https://www.genome.jp/kegg-bin/show_pathway?osa00480/C00051%09red/C00315%09red/C00669%09red/C00750%09red/C01879%09red
osa00780	Biotin metabolism	29	4	2	2	0.231384	0.635665937686078	0.643413	0.1761	C00047; C01037; C01909; C02656	L-Lysine; 7,8-Diaminononanoate; Dethiobiotin; Pimelic acid	https://www.genome.jp/kegg-bin/show_pathway?osa00780/C00047%09red/C01037%09blue/C01909%09blue/C02656%09red
osa00261	Monobactam biosynthesis	39	5	4	1	0.23619	0.626739411161214	0.643413	0.119	C00049; C00062; C00082; C01179; C12323	L-Aspartic acid; L-Arginine; L-Tyrosine; 4-Hydroxyphenylpyruvic acid; L-4-Hydroxyphenylglycine	https://www.genome.jp/kegg-bin/show_pathway?osa00261/C00049%09blue/C00062%09red/C00082%09red/C01179%09red/C12323%09red
osa00710	Carbon fixation in photosynthetic organisms	21	3	1	2	0.264403	0.577733314383825	0.696262	0.071	C00049; C00149; C00354	L-Aspartic acid; L-Malic acid; Fructose 1,6-bisphosphate	https://www.genome.jp/kegg-bin/show_pathway?osa00710/C00049%09blue/C00149%09blue/C00354%09red
osa00460	Cyanoamino acid metabolism	45	5	4	1	0.338288	0.470713616833363	0.862088	0.0495	C00049; C00079; C00082; C00183; C00407	L-Aspartic acid; L-Phenylalanine; L-Tyrosine; L-Valine; L-Isoleucine	https://www.genome.jp/kegg-bin/show_pathway?osa00460/C00049%09blue/C00079%09red/C00082%09red/C00183%09red/C00407%09red
osa00230	Purine metabolism	101	10	8	2	0.35956	0.444228611390015	0.882262	0.0624	C00064; C00147; C00212; C00330; C00360; C00366; C00385; C00387; C00575; C01367	L-Glutamine; Adenine; Adenosine; Deoxyguanosine; dAMP; Uric acid; Xanthine; Guanosine; Cyclic AMP; 3'-AMP	https://www.genome.jp/kegg-bin/show_pathway?osa00230/C00064%09blue/C00147%09blue/C00212%09red/C00330%09red/C00360%09red/C00366%09red/C00385%09red/C00387%09red/C00575%09red/C01367%09red
osa00330	Arginine and proline metabolism	69	7	7	0	0.374739	0.426271634862935	0.882262	0.2753	C00062; C00148; C00179; C00315; C00750; C02946; C15767	L-Arginine; L-Proline; Agmatine; Spermidine; Spermine; 4-Acetamidobutanoic acid; 4-(Glutamylamino) butanoate	https://www.genome.jp/kegg-bin/show_pathway?osa00330/C00062%09red/C00148%09red/C00179%09red/C00315%09red/C00750%09red/C02946%09red/C15767%09red
osa00500	Starch and sucrose metabolism	37	4	3	1	0.38971	0.409258227948348	0.882262	0.2338	C00089; C00092; C00095; C01083	Sucrose; Glucose 6-phosphate; D-Fructose; Trehalose	https://www.genome.jp/kegg-bin/show_pathway?osa00500/C00089%09red/C00092%09red/C00095%09red/C01083%09blue
osa00260	Glycine, serine and threonine metabolism	48	5	2	3	0.390875	0.407961582669996	0.882262	0.0326	C00049; C00078; C00258; C00430; C06231	L-Aspartic acid; L-Tryptophan; Glyceric acid; 5-Aminolevulinic acid; Ectoine	https://www.genome.jp/kegg-bin/show_pathway?osa00260/C00049%09blue/C00078%09blue/C00258%09blue/C00430%09red/C06231%09red
osa00591	Linoleic acid metabolism	28	3	2	1	0.432481	0.364032597335704	0.949056	0.0968	C14762; C14766; C14829	13S-hydroxyoctadecadienoic acid; 9-OxoODE; 12,13-DHOME	https://www.genome.jp/kegg-bin/show_pathway?osa00591/C14762%09red/C14766%09red/C14829%09blue
osa00630	Glyoxylate and dicarboxylate metabolism	64	6	1	5	0.468798	0.329013910330046	0.974607	0.1071	C00042; C00064; C00149; C00158; C00258; C00898	Succinic acid; L-Glutamine; L-Malic acid; Citric acid; Glyceric acid; Tartaric acid	https://www.genome.jp/kegg-bin/show_pathway?osa00630/C00042%09blue/C00064%09blue/C00149%09blue/C00158%09red/C00258%09blue/C00898%09blue
osa00240	Pyrimidine metabolism	64	6	4	2	0.468798	0.329013910330046	0.974607	0.1078	C00064; C00106; C00337; C00380; C00526; C02354	L-Glutamine; Uracil; 4,5-Dihydroorotic acid; Cytosine; Deoxyuridine; 2',3'-Cyclic CMP	https://www.genome.jp/kegg-bin/show_pathway?osa00240/C00064%09blue/C00106%09blue/C00337%09red/C00380%09red/C00526%09red/C02354%09red
osa00999	Biosynthesis of various plant secondary metabolites	149	13	11	2	0.510691	0.291842050911741	0.992118	0.066	C00049; C00078; C00079; C00082; C00108; C00179; C00254; C00423; C01198; C01424; C01752; C01772; C02637	L-Aspartic acid; L-Tryptophan; L-Phenylalanine; L-Tyrosine; 2-Aminobenzoic acid; Agmatine; Prephenate; trans-Cinnamate; 3-(2-Hydroxyphenyl)propanoic acid; Gallic acid; Scopoletin; trans-2-Hydroxycinnamate; 3-Dehydroshikimate	https://www.genome.jp/kegg-bin/show_pathway?osa00999/C00049%09blue/C00078%09blue/C00079%09red/C00082%09red/C00108%09red/C00179%09red/C00254%09red/C00423%09red/C01198%09red/C01424%09red/C01752%09red/C01772%09red/C02637%09red
osa00051	Fructose and mannose metabolism	55	5	5	0	0.511003	0.291576576060732	0.992118	0.1699	C00095; C00354; C00392; C00794; C11544	D-Fructose; Fructose 1,6-bisphosphate; Mannitol; Sorbitol; 2-O-(alpha-D-Mannosyl)-D-glycerate	https://www.genome.jp/kegg-bin/show_pathway?osa00051/C00095%09red/C00354%09red/C00392%09red/C00794%09red/C11544%09red
osa00620	Pyruvate metabolism	32	3	0	3	0.522678	0.281766077111967	0.992118	0.1443	C00042; C00122; C00149	Succinic acid; Fumaric acid; L-Malic acid	https://www.genome.jp/kegg-bin/show_pathway?osa00620/C00042%09blue/C00122%09blue/C00149%09blue
osa00310	Lysine degradation	56	5	4	1	0.527455	0.277814612534609	0.992118	0.0735	C00042; C00047; C00322; C00489; C03196	Succinic acid; L-Lysine; Oxoadipic acid; Glutaric acid; L-2-Hydroxyglutaric acid	https://www.genome.jp/kegg-bin/show_pathway?osa00310/C00042%09blue/C00047%09red/C00322%09red/C00489%09red/C03196%09red
osa00740	Riboflavin metabolism	24	2	2	0	0.620176	0.20748507424607	0.999978	0.0126	C00474; C03114	Ribitol; Dimethylbenzimidazole	https://www.genome.jp/kegg-bin/show_pathway?osa00740/C00474%09red/C03114%09red
osa00966	Glucosinolate biosynthesis	77	6	5	1	0.653767	0.184577176945391	0.999978	0.0779	C00078; C00079; C00082; C00183; C00233; C00407	L-Tryptophan; L-Phenylalanine; L-Tyrosine; L-Valine; Ketoleucine; L-Isoleucine	https://www.genome.jp/kegg-bin/show_pathway?osa00966/C00078%09blue/C00079%09red/C00082%09red/C00183%09red/C00233%09red/C00407%09red
osa00908	Zeatin biosynthesis	39	3	2	1	0.659462	0.180810371144609	0.999978	0.0185	C00147; C00170; C00371	Adenine; 5'-Methylthioadenosine; Cis-zeatin	https://www.genome.jp/kegg-bin/show_pathway?osa00908/C00147%09blue/C00170%09red/C00371%09red
osa00450	Selenocompound metabolism	27	2	2	0	0.684598	0.16456444153703	0.999978	0.1712	C05688; C05689	Selenocysteine; Se-Methylselenocysteine	https://www.genome.jp/kegg-bin/show_pathway?osa00450/C05688%09red/C05689%09red
osa00270	Cysteine and methionine metabolism	67	5	4	1	0.689033	0.161760118418569	0.999978	0.0439	C00049; C00051; C00170; C03145; C05527	L-Aspartic acid; Glutathione; 5'-Methylthioadenosine; N-Formyl-L-methionine; 3-Sulfinylpyruvic acid	https://www.genome.jp/kegg-bin/show_pathway?osa00270/C00049%09blue/C00051%09red/C00170%09red/C03145%09red/C05527%09red
osa00280	Valine, leucine and isoleucine degradation	42	3	3	0	0.708713	0.149529829187761	0.999978	0.0106	C00183; C00233; C00407	L-Valine; Ketoleucine; L-Isoleucine	https://www.genome.jp/kegg-bin/show_pathway?osa00280/C00183%09red/C00233%09red/C00407%09red
osa00564	Glycerophospholipid metabolism	56	4	3	1	0.716853	0.144569773543124	0.999978	0.0689	C00346; C00588; C01996; C06771	O-Phosphoethanolamine; Phosphorylcholine; Acetylcholine ; Triethanolamine	https://www.genome.jp/kegg-bin/show_pathway?osa00564/C00346%09red/C00588%09red/C01996%09blue/C06771%09red
osa00040	Pentose and glucuronate interconversions	59	4	3	1	0.754706	0.122222141319582	0.999978	0.0396	C00181; C00474; C00476; C05411	D-Xylose; Ribitol; D-Lyxose; L-Xylonate	https://www.genome.jp/kegg-bin/show_pathway?osa00040/C00181%09red/C00474%09red/C00476%09red/C05411%09blue
osa00010	Glycolysis / Gluconeogenesis	31	2	2	0	0.756287	0.121313196122244	0.999978	0.0836	C00221; C00354	Beta-D-Glucose; Fructose 1,6-bisphosphate	https://www.genome.jp/kegg-bin/show_pathway?osa00010/C00221%09red/C00354%09red
osa04148	Efferocytosis	18	1	1	0	0.80007	0.0968718648444691	0.999978	0.0556	C00062	L-Arginine	https://www.genome.jp/kegg-bin/show_pathway?osa04148/C00062%09red
osa00600	Sphingolipid metabolism	35	2	2	0	0.813486	0.0896500347516502	0.999978	0.023	C00346; C12144	O-Phosphoethanolamine; Phytosphingosine	https://www.genome.jp/kegg-bin/show_pathway?osa00600/C00346%09red/C12144%09red
osa00563	Glycosylphosphatidylinositol (GPI)-anchor biosynthesis	19	1	1	0	0.817218	0.087662168961362	0.999978	0.0042	C00346	O-Phosphoethanolamine	https://www.genome.jp/kegg-bin/show_pathway?osa00563/C00346%09red
osa00910	Nitrogen metabolism	19	1	0	1	0.817218	0.087662168961362	0.999978	0.0222	C00064	L-Glutamine	https://www.genome.jp/kegg-bin/show_pathway?osa00910/C00064%09blue
osa00944	Flavone and flavonol biosynthesis	51	3	2	1	0.823755	0.0842016940363049	0.999978	0.0769	C00389; C01514; C12638	Quercetin; Luteolin; Quercetin 3-(6''-malonyl-glucoside)	https://www.genome.jp/kegg-bin/show_pathway?osa00944/C00389%09red/C01514%09red/C12638%09blue
osa00130	Ubiquinone and other terpenoid-quinone biosynthesis	71	4	4	0	0.868136	0.061412364195839	0.999978	0.0252	C00082; C00423; C00811; C01179	L-Tyrosine; trans-Cinnamate; 4-Hydroxycinnamic acid; 4-Hydroxyphenylpyruvic acid	https://www.genome.jp/kegg-bin/show_pathway?osa00130/C00082%09red/C00423%09red/C00811%09red/C01179%09red
osa00053	Ascorbate and aldarate metabolism	57	3	2	1	0.876863	0.0570682840628839	0.999978	0.0194	C00137; C05411; C15923	myo-Inositol; L-Xylonate; L-Gulose	https://www.genome.jp/kegg-bin/show_pathway?osa00053/C00137%09red/C05411%09blue/C15923%09red
osa00785	Lipoic acid metabolism	44	2	2	0	0.900623	0.0454569839130423	0.999978	0.002	C00233; C00322	Ketoleucine; Oxoadipic acid	https://www.genome.jp/kegg-bin/show_pathway?osa00785/C00233%09red/C00322%09red
osa00073	Cutin, suberine and wax biosynthesis	27	1	1	0	0.910877	0.0405404649926397	0.999978	0.1538	C18218	16-Hydroxypalmitate	https://www.genome.jp/kegg-bin/show_pathway?osa00073/C18218%09red
osa00650	Butanoate metabolism	47	2	0	2	0.919995	0.0362144362101352	0.999978	0.029	C00042; C00122	Succinic acid; Fumaric acid	https://www.genome.jp/kegg-bin/show_pathway?osa00650/C00042%09blue/C00122%09blue
osa00562	Inositol phosphate metabolism	47	2	2	0	0.919995	0.0362144362101352	0.999978	0.0884	C00092; C00137	Glucose 6-phosphate; myo-Inositol	https://www.genome.jp/kegg-bin/show_pathway?osa00562/C00092%09red/C00137%09red
osa04070	Phosphatidylinositol signaling system	29	1	1	0	0.925545	0.0336026932251481	0.999978	0.0345	C00137	myo-Inositol	https://www.genome.jp/kegg-bin/show_pathway?osa04070/C00137%09red
osa00730	Thiamine metabolism	31	1	1	0	0.937805	0.0278876050596451	0.999978	0.0049	C00082	L-Tyrosine	https://www.genome.jp/kegg-bin/show_pathway?osa00730/C00082%09red
osa00950	Isoquinoline alkaloid biosynthesis	131	7	7	0	0.940195	0.0267820354000534	0.999978	0.1622	C00082; C00355; C00483; C00811; C01179; C03758; C03765	L-Tyrosine; L-Dopa; Tyramine; 4-Hydroxycinnamic acid; 4-Hydroxyphenylpyruvic acid; Dopamine; 4-Hydroxyphenylacetaldehyde	https://www.genome.jp/kegg-bin/show_pathway?osa00950/C00082%09red/C00355%09red/C00483%09red/C00811%09red/C01179%09red/C03758%09red/C03765%09red
osa00920	Sulfur metabolism	33	1	0	1	0.948051	0.0231681624151538	0.999978	0.0327	C00042	Succinic acid	https://www.genome.jp/kegg-bin/show_pathway?osa00920/C00042%09blue
osa00660	C5-Branched dibasic acid metabolism	35	1	1	0	0.956614	0.0192631776409599	0.999978	0.0256	C00490	Itaconic acid	https://www.genome.jp/kegg-bin/show_pathway?osa00660/C00490%09red
osa00790	Folate biosynthesis	58	2	1	1	0.964702	0.0156066600747042	0.999978	0.0032	C00568; C02587	p-Aminobenzoic acid; Pyrimidodiazepine	https://www.genome.jp/kegg-bin/show_pathway?osa00790/C00568%09blue/C02587%09red
osa00561	Glycerolipid metabolism	38	1	0	1	0.966893	0.0146217388847178	0.999978	0.0389	C00258	Glyceric acid	https://www.genome.jp/kegg-bin/show_pathway?osa00561/C00258%09blue
osa00640	Propanoate metabolism	41	1	0	1	0.974742	0.0111103919103515	0.999978	0.0022	C00042	Succinic acid	https://www.genome.jp/kegg-bin/show_pathway?osa00640/C00042%09blue
osa00592	alpha-Linolenic acid metabolism	44	1	1	0	0.980735	0.00844853231086867	0.999978	0.0015	C08491	(-)-Jasmonic acid	https://www.genome.jp/kegg-bin/show_pathway?osa00592/C08491%09red
osa00942	Anthocyanin biosynthesis	66	2	2	0	0.980893	0.00837823571184801	0.999978	0.0303	C05904; C05905	Pelargonidin; Cyanidin	https://www.genome.jp/kegg-bin/show_pathway?osa00942/C05904%09red/C05905%09red
osa00071	Fatty acid degradation	50	1	1	0	0.9888	0.00489174490581741	0.999978	0.0008	C00489	Glutaric acid	https://www.genome.jp/kegg-bin/show_pathway?osa00071/C00489%09red
osa00061	Fatty acid biosynthesis	58	1	1	0	0.994573	0.00236330871404888	0.999978	0.0002	C02679	Dodecanoic acid	https://www.genome.jp/kegg-bin/show_pathway?osa00061/C02679%09red
osa00902	Monoterpenoid biosynthesis	61	1	1	0	0.995866	0.00179907455973579	0.999978	0.0164	C11951	(+)-cis-Isopulegone	https://www.genome.jp/kegg-bin/show_pathway?osa00902/C11951%09red
osa00590	Arachidonic acid metabolism	79	1	1	0	0.999196	0.000349195032882344	0.999978	0.0125	C14808	Hepoxilin A3	https://www.genome.jp/kegg-bin/show_pathway?osa00590/C14808%09red
osa00520	Amino sugar and nucleotide sugar metabolism	118	2	2	0	0.999721	0.000120988048709366	0.999978	0.0005	C00095; C00181	D-Fructose; D-Xylose	https://www.genome.jp/kegg-bin/show_pathway?osa00520/C00095%09red/C00181%09red
osa00906	Carotenoid biosynthesis	123	2	1	1	0.999817	7.93364929345024e-05	0.999978	0.0036	C06082; C15970	(S)-Abscisic acid; Abscisic acid glucose ester	https://www.genome.jp/kegg-bin/show_pathway?osa00906/C06082%09blue/C15970%09red
osa00860	Porphyrin metabolism	148	2	2	0	0.999978	9.34402784854076e-06	0.999978	0.0231	C00430; C03114	5-Aminolevulinic acid; Dimethylbenzimidazole	https://www.genome.jp/kegg-bin/show_pathway?osa00860/C00430%09red/C03114%09red

## Sheet: Black seed pathway
pathway_id	pathway_name	Total	Hits	Up_hits	Down_hits	Pvalue	-Log10(Pvalue)	FDR	Impact	compounds	Compound_name	links
osa00350	Tyrosine metabolism	78	24	22	2	3.53807e-09	8.45123326940324	2.7597e-07	0.5112	C00042; C00082; C00122; C00355; C00483; C00530; C00547; C00788; C00811; C01161; C01179; C03758; C03765; C04368; C05576; C05577; C05581; C05585; C05588; C05589; C05604; C06044; C06199; C10447	Succinic acid; L-Tyrosine; Fumaric acid; L-Dopa; Tyramine; Hydroquinone; Norepinephrine; Epinephrine; 4-Hydroxycinnamic acid; 3,4-Dihydroxybenzeneacetic acid; 4-Hydroxyphenylpyruvic acid; Dopamine; 4-Hydroxyphenylacetaldehyde; Beta-Tyrosine; 3,4-Dihydroxyphenylglycol; 3,4-Dihydroxymandelaldehyde; Homovanillin; Gentisate aldehyde; Metanephrine; Normetanephrine; Leucodopachrome; 4-Hydroxyphenyletha…	https://www.genome.jp/kegg-bin/show_pathway?osa00350/C00042%09blue/C00082%09red/C00122%09red/C00355%09red/C00483%09red/C00530%09red/C00547%09red/C00788%09red/C00811%09red/C01161%09red/C01179%09red/C03758%09red/C03765%09red/C04368%09red/C05576%09red/C05577%09red/C05581%09red/C05585%09red/C05588%09blue/C05589%09red/C05604%09red/C06044%09red/C06199%09red/C10447%09red
osa00400	Phenylalanine, tyrosine and tryptophan biosynthesis	35	10	9	1	0.000302901	3.51869859035789	0.00976655	0.2228	C00079; C00082; C00230; C00254; C00296; C00354; C00587; C00826; C01179; C02637	L-Phenylalanine; L-Tyrosine; Protocatechuic acid; Prephenate; Quinate; Fructose 1,6-bisphosphate; 3-Hydroxybenzoic acid; L-Arogenate; 4-Hydroxyphenylpyruvic acid; 3-Dehydroshikimate	https://www.genome.jp/kegg-bin/show_pathway?osa00400/C00079%09red/C00082%09red/C00230%09red/C00254%09red/C00296%09red/C00354%09red/C00587%09red/C00826%09blue/C01179%09red/C02637%09red
osa00360	Phenylalanine metabolism	49	12	11	1	0.000375637	3.42523218212652	0.00976655	0.3733	C00042; C00079; C00082; C00122; C01198; C01772; C02763; C03519; C05332; C05607; C05852; C12621	Succinic acid; L-Phenylalanine; L-Tyrosine; Fumaric acid; 3-(2-Hydroxyphenyl)propanoic acid; trans-2-Hydroxycinnamate; Enol-phenylpyruvate; N-Acetyl-L-phenylalanine; Phenylethylamine; D-Phenyllactic acid; Ortho-Hydroxyphenylacetic acid; trans-3-Hydroxycinnamate	https://www.genome.jp/kegg-bin/show_pathway?osa00360/C00042%09blue/C00079%09red/C00082%09red/C00122%09red/C01198%09red/C01772%09red/C02763%09red/C03519%09red/C05332%09red/C05607%09red/C05852%09red/C12621%09red
osa04075	Plant hormone signal transduction	12	5	4	1	0.00164315	2.78432341646211	0.0320414	0.4167	C00371; C00805; C00954; C06082; C08491	Cis-zeatin; Salicylic acid; Indole-3-acetate; (S)-Abscisic acid; (-)-Jasmonic acid	https://www.genome.jp/kegg-bin/show_pathway?osa04075/C00371%09red/C00805%09red/C00954%09red/C06082%09blue/C08491%09red
osa02010	ABC transporters	139	21	18	3	0.00338539	2.47039066281919	0.0528122	0.1511	C00047; C00051; C00062; C00064; C00079; C00089; C00095; C00135; C00137; C00148; C00181; C00183; C00212; C00315; C00330; C00392; C00503; C00526; C00794; C01083; C03619	L-Lysine; Glutathione; L-Arginine; L-Glutamine; L-Phenylalanine; Sucrose; D-Fructose; L-Histidine; myo-Inositol; L-Proline; D-Xylose; L-Valine; Adenosine; Spermidine; Deoxyguanosine; Mannitol; Erythritol; Deoxyuridine; Sorbitol; Trehalose; Methyl beta-D-galactoside	https://www.genome.jp/kegg-bin/show_pathway?osa02010/C00047%09red/C00051%09red/C00062%09red/C00064%09red/C00079%09red/C00089%09red/C00095%09red/C00135%09red/C00137%09red/C00148%09red/C00181%09blue/C00183%09red/C00212%09red/C00315%09red/C00330%09red/C00392%09red/C00503%09red/C00526%09red/C00794%09red/C01083%09blue/C03619%09blue
osa00220	Arginine biosynthesis	23	6	4	2	0.00822975	2.08461332395148	0.106987	0.4015	C00062; C00064; C00122; C00327; C00437; C00624	L-Arginine; L-Glutamine; Fumaric acid; Citrulline; N-Acetylornithine; N-Acetylglutamic acid	https://www.genome.jp/kegg-bin/show_pathway?osa00220/C00062%09red/C00064%09red/C00122%09red/C00327%09blue/C00437%09blue/C00624%09red
osa00470	D-Amino acid metabolism	69	11	7	4	0.0210204	1.67735847352608	0.212773	0.1571	C00047; C00062; C00064; C00079; C00135; C00148; C00431; C00624; C00666; C00993; C05620	L-Lysine; L-Arginine; L-Glutamine; L-Phenylalanine; L-Histidine; L-Proline; 5-Aminopentanoic acid; N-Acetylglutamic acid; Diaminopimelic acid; D-Alanyl-D-alanine; N-Acetyl-D-phenylalanine	https://www.genome.jp/kegg-bin/show_pathway?osa00470/C00047%09red/C00062%09red/C00064%09red/C00079%09red/C00135%09red/C00148%09red/C00431%09blue/C00624%09red/C00666%09blue/C00993%09blue/C05620%09blue
osa00250	Alanine, aspartate and glutamate metabolism	28	6	5	1	0.0218228	1.6610886683438	0.212773	0.3084	C00042; C00064; C00122; C00158; C00334; C01042	Succinic acid; L-Glutamine; Fumaric acid; Citric acid; gamma-Aminobutyric acid; N-Acetyl-L-aspartic acid	https://www.genome.jp/kegg-bin/show_pathway?osa00250/C00042%09blue/C00064%09red/C00122%09red/C00158%09red/C00334%09red/C01042%09red
osa00410	beta-Alanine metabolism	32	6	5	1	0.0400294	1.39762052115141	0.319967	0.0981	C00106; C00135; C00315; C00334; C00750; C00864	Uracil; L-Histidine; Spermidine; gamma-Aminobutyric acid; Spermine; Pantothenic acid	https://www.genome.jp/kegg-bin/show_pathway?osa00410/C00106%09blue/C00135%09red/C00315%09red/C00334%09red/C00750%09red/C00864%09red
osa00940	Phenylpropanoid biosynthesis	58	9	9	0	0.0410215	1.38698881102348	0.319967	0.1549	C00079; C00082; C00315; C00482; C00811; C01197; C01494; C01533; C02325	L-Phenylalanine; L-Tyrosine; Spermidine; Sinapic acid; 4-Hydroxycinnamic acid; Caffeate; Ferulate; Syringin; Sinapyl alcohol	https://www.genome.jp/kegg-bin/show_pathway?osa00940/C00079%09red/C00082%09red/C00315%09red/C00482%09red/C00811%09red/C01197%09red/C01494%09red/C01533%09red/C02325%09red
osa00970	Aminoacyl-tRNA biosynthesis	52	8	8	0	0.0548018	1.26120506420848	0.388595	0.1311	C00047; C00062; C00064; C00079; C00082; C00135; C00148; C00183	L-Lysine; L-Arginine; L-Glutamine; L-Phenylalanine; L-Tyrosine; L-Histidine; L-Proline; L-Valine	https://www.genome.jp/kegg-bin/show_pathway?osa00970/C00047%09red/C00062%09red/C00064%09red/C00079%09red/C00082%09red/C00135%09red/C00148%09red/C00183%09red
osa00960	Tropane, piperidine and pyridine alkaloid biosynthesis	72	10	9	1	0.0618368	1.2087530603017	0.401939	0.137	C00047; C00079; C00253; C00408; C00745; C05607; C06180; C06182; C10763; C12448	L-Lysine; L-Phenylalanine; Nicotinic acid; Pipecolic acid; Nicotine; D-Phenyllactic acid; Anabasine; Pelletierine; Cytisine; Ecgonine methyl ester	https://www.genome.jp/kegg-bin/show_pathway?osa00960/C00047%09red/C00079%09red/C00253%09red/C00408%09red/C00745%09red/C05607%09red/C06180%09red/C06182%09red/C10763%09blue/C12448%09red
osa00750	Vitamin B6 metabolism	29	5	5	0	0.0796301	1.09892297337709	0.47778	0.2232	C00064; C00250; C00314; C00534; C06051	L-Glutamine; Pyridoxal; Pyridoxine; Pyridoxamine; Isopyridoxal	https://www.genome.jp/kegg-bin/show_pathway?osa00750/C00064%09red/C00250%09red/C00314%09red/C00534%09red/C06051%09red
osa00330	Arginine and proline metabolism	69	9	8	1	0.101218	0.994740570511124	0.563931	0.2803	C00062; C00148; C00179; C00315; C00334; C00431; C00750; C02946; C15767	L-Arginine; L-Proline; Agmatine; Spermidine; gamma-Aminobutyric acid; 5-Aminopentanoic acid; Spermine; 4-Acetamidobutanoic acid; 4-(Glutamylamino) butanoate	https://www.genome.jp/kegg-bin/show_pathway?osa00330/C00062%09red/C00148%09red/C00179%09red/C00315%09red/C00334%09red/C00431%09blue/C00750%09red/C02946%09red/C15767%09red
osa00965	Betalain biosynthesis	23	4	4	0	0.109472	0.960696500524891	0.569255	0.2083	C00082; C00355; C03758; C05604	L-Tyrosine; L-Dopa; Dopamine; Leucodopachrome	https://www.genome.jp/kegg-bin/show_pathway?osa00965/C00082%09red/C00355%09red/C03758%09red/C05604%09red
osa00380	Tryptophan metabolism	83	10	9	1	0.129674	0.887147729953268	0.605595	0.1604	C00322; C00328; C00954; C01717; C01987; C02938; C05635; C05644; C05660; C05831	Oxoadipic acid; L-Kynurenine; Indole-3-acetate; Kynurenic acid; 2-Aminophenol; 3-Indoleacetonitrile; 5-Hydroxyindoleacetate; 3-Methylindolepyruvate; 5-Methoxyindoleacetate; 3-Methoxyanthranilate	https://www.genome.jp/kegg-bin/show_pathway?osa00380/C00322%09red/C00328%09red/C00954%09red/C01717%09red/C01987%09blue/C02938%09red/C05635%09red/C05644%09red/C05660%09red/C05831%09red
osa00190	Oxidative phosphorylation	16	3	2	1	0.133764	0.873661297915347	0.605595	0.1875	C00013; C00042; C00122	Pyrophosphate; Succinic acid; Fumaric acid	https://www.genome.jp/kegg-bin/show_pathway?osa00190/C00013%09red/C00042%09blue/C00122%09red
osa00941	Flavonoid biosynthesis	74	9	8	1	0.139753	0.854639819805565	0.605595	0.1462	C00389; C01514; C01617; C05631; C05904; C05905; C05911; C09099; C15525	Quercetin; Luteolin; Taxifolin; Eriodictyol; Pelargonidin; Cyanidin; Pentahydroxyflavanone; Naringenin 7-O-beta-D-glucoside; Eriodictyol chalcone	https://www.genome.jp/kegg-bin/show_pathway?osa00941/C00389%09red/C01514%09red/C01617%09red/C05631%09red/C05904%09red/C05905%09red/C05911%09red/C09099%09blue/C15525%09red
osa00760	Nicotinate and nicotinamide metabolism	55	7	6	1	0.152027	0.818078898954252	0.624111	0.0318	C00042; C00122; C00253; C00334; C00745; C01020; C05841	Succinic acid; Fumaric acid; Nicotinic acid; gamma-Aminobutyric acid; Nicotine; 6-Hydroxynicotinic acid; Nicotinate D-ribonucleoside	https://www.genome.jp/kegg-bin/show_pathway?osa00760/C00042%09blue/C00122%09red/C00253%09red/C00334%09red/C00745%09red/C01020%09red/C05841%09red
osa00310	Lysine degradation	56	7	5	2	0.162537	0.789048672636768	0.633893	0.1029	C00042; C00047; C00322; C00408; C00431; C00489; C03196	Succinic acid; L-Lysine; Oxoadipic acid; Pipecolic acid; 5-Aminopentanoic acid; Glutaric acid; L-2-Hydroxyglutaric acid	https://www.genome.jp/kegg-bin/show_pathway?osa00310/C00042%09blue/C00047%09red/C00322%09red/C00408%09red/C00431%09blue/C00489%09red/C03196%09red
osa00030	Pentose phosphate pathway	37	5	5	0	0.174832	0.757379131856797	0.649376	0.0196	C00198; C00221; C00257; C00354; C03752	Gluconolactone; Beta-D-Glucose; Gluconic acid; Fructose 1,6-bisphosphate; 2-Amino-2-deoxy-D-gluconate	https://www.genome.jp/kegg-bin/show_pathway?osa00030/C00198%09red/C00221%09red/C00257%09red/C00354%09red/C03752%09red
osa00480	Glutathione metabolism	38	5	5	0	0.188965	0.723619545384177	0.669965	0.3604	C00051; C00315; C00669; C00750; C01879	Glutathione; Spermidine; gamma-L-Glutamyl-L-cysteine; Spermine; Pyroglutamic acid	https://www.genome.jp/kegg-bin/show_pathway?osa00480/C00051%09red/C00315%09red/C00669%09red/C00750%09red/C01879%09red
osa00020	Citrate cycle (TCA cycle)	20	3	2	1	0.216091	0.665364122357209	0.716685	0.1837	C00042; C00122; C00158	Succinic acid; Fumaric acid; Citric acid	https://www.genome.jp/kegg-bin/show_pathway?osa00020/C00042%09blue/C00122%09red/C00158%09red
osa00770	Pantothenate and CoA biosynthesis	30	4	3	1	0.220518	0.656555146120087	0.716685	0.1364	C00106; C00183; C00750; C00864	Uracil; L-Valine; Spermine; Pantothenic acid	https://www.genome.jp/kegg-bin/show_pathway?osa00770/C00106%09blue/C00183%09red/C00750%09red/C00864%09red
osa00232	Caffeine metabolism	22	3	3	0	0.260537	0.584130656040848	0.812875	0.1364	C00385; C07130; C07481	Xanthine; Theophylline; Caffeine	https://www.genome.jp/kegg-bin/show_pathway?osa00232/C00385%09red/C07130%09red/C07481%09red
osa00230	Purine metabolism	101	10	9	1	0.297505	0.526505574616061	0.892515	0.0957	C00064; C00144; C00212; C00242; C00330; C00360; C00366; C00385; C00575; C01367	L-Glutamine; GMP; Adenosine; Guanine; Deoxyguanosine; dAMP; Uric acid; Xanthine; Cyclic AMP; 3'-AMP	https://www.genome.jp/kegg-bin/show_pathway?osa00230/C00064%09red/C00144%09blue/C00212%09red/C00242%09red/C00330%09red/C00360%09red/C00366%09red/C00385%09red/C00575%09red/C01367%09red
osa00052	Galactose metabolism	46	5	5	0	0.313293	0.504049852031886	0.905068	0.0469	C00089; C00095; C00137; C00794; C05396	Sucrose; D-Fructose; myo-Inositol; Sorbitol; Lactose 6-phosphate	https://www.genome.jp/kegg-bin/show_pathway?osa00052/C00089%09red/C00095%09red/C00137%09red/C00794%09red/C05396%09red
osa00500	Starch and sucrose metabolism	37	4	3	1	0.350284	0.455579095315075	0.975793	0.2338	C00089; C00092; C00095; C01083	Sucrose; Glucose 6-phosphate; D-Fructose; Trehalose	https://www.genome.jp/kegg-bin/show_pathway?osa00500/C00089%09red/C00092%09red/C00095%09red/C01083%09blue
osa00261	Monobactam biosynthesis	39	4	4	0	0.388209	0.410934796182103	0.999997	0.0952	C00062; C00082; C01179; C12323	L-Arginine; L-Tyrosine; 4-Hydroxyphenylpyruvic acid; L-4-Hydroxyphenylglycine	https://www.genome.jp/kegg-bin/show_pathway?osa00261/C00062%09red/C00082%09red/C01179%09red/C12323%09red
osa00240	Pyrimidine metabolism	64	6	5	1	0.415632	0.381290826784105	0.999997	0.1078	C00064; C00106; C00337; C00380; C00526; C02354	L-Glutamine; Uracil; 4,5-Dihydroorotic acid; Cytosine; Deoxyuridine; 2',3'-Cyclic CMP	https://www.genome.jp/kegg-bin/show_pathway?osa00240/C00064%09red/C00106%09blue/C00337%09red/C00380%09red/C00526%09red/C02354%09red
osa00780	Biotin metabolism	29	3	2	1	0.41959	0.377175383539168	0.999997	0.0943	C00047; C01037; C02656	L-Lysine; 7,8-Diaminononanoate; Pimelic acid	https://www.genome.jp/kegg-bin/show_pathway?osa00780/C00047%09red/C01037%09blue/C02656%09red
osa00340	Histidine metabolism	47	4	4	0	0.534103	0.272374845771658	0.999997	0.0905	C00135; C00388; C00785; C00860	L-Histidine; Histamine; Urocanic acid; L-Histidinol	https://www.genome.jp/kegg-bin/show_pathway?osa00340/C00135%09red/C00388%09red/C00785%09red/C00860%09red
osa00300	Lysine biosynthesis	35	3	2	1	0.546512	0.262400257498496	0.999997	0.1376	C00047; C00322; C00666	L-Lysine; Oxoadipic acid; Diaminopimelic acid	https://www.genome.jp/kegg-bin/show_pathway?osa00300/C00047%09red/C00322%09red/C00666%09blue
osa00290	Valine, leucine and isoleucine biosynthesis	23	2	2	0	0.565674	0.247433525881491	0.999997	0.0023	C00183; C00233	L-Valine; Ketoleucine	https://www.genome.jp/kegg-bin/show_pathway?osa00290/C00183%09red/C00233%09red
osa00740	Riboflavin metabolism	24	2	2	0	0.58928	0.229678584344806	0.999997	0.0126	C00474; C03114	Ribitol; Dimethylbenzimidazole	https://www.genome.jp/kegg-bin/show_pathway?osa00740/C00474%09red/C03114%09red
osa00450	Selenocompound metabolism	27	2	2	0	0.654322	0.184208557472974	0.999997	0.1712	C05688; C05689	Selenocysteine; Se-Methylselenocysteine	https://www.genome.jp/kegg-bin/show_pathway?osa00450/C05688%09red/C05689%09red
osa00051	Fructose and mannose metabolism	55	4	4	0	0.660653	0.180026814612179	0.999997	0.168	C00095; C00354; C00392; C00794	D-Fructose; Fructose 1,6-bisphosphate; Mannitol; Sorbitol	https://www.genome.jp/kegg-bin/show_pathway?osa00051/C00095%09red/C00354%09red/C00392%09red/C00794%09red
osa00591	Linoleic acid metabolism	28	2	2	0	0.674101	0.171274839312267	0.999997	0.0645	C14762; C14766	13S-hydroxyoctadecadienoic acid; 9-OxoODE	https://www.genome.jp/kegg-bin/show_pathway?osa00591/C14762%09red/C14766%09red
osa00564	Glycerophospholipid metabolism	56	4	3	1	0.674729	0.17087082916395	0.999997	0.0689	C00346; C00588; C01996; C06771	O-Phosphoethanolamine; Phosphorylcholine; Acetylcholine ; Triethanolamine	https://www.genome.jp/kegg-bin/show_pathway?osa00564/C00346%09red/C00588%09red/C01996%09blue/C06771%09red
osa00053	Ascorbate and aldarate metabolism	57	4	3	1	0.688397	0.162160841112626	0.999997	0.0258	C00137; C02670; C05411; C15923	myo-Inositol; D-Glucurono-6,3-lactone; L-Xylonate; L-Gulose	https://www.genome.jp/kegg-bin/show_pathway?osa00053/C00137%09red/C02670%09red/C05411%09blue/C15923%09red
osa00040	Pentose and glucuronate interconversions	59	4	2	2	0.714507	0.145993583407256	0.999997	0.0396	C00181; C00474; C00476; C05411	D-Xylose; Ribitol; D-Lyxose; L-Xylonate	https://www.genome.jp/kegg-bin/show_pathway?osa00040/C00181%09blue/C00474%09red/C00476%09red/C05411%09blue
osa00460	Cyanoamino acid metabolism	45	3	3	0	0.717412	0.14423108124753	0.999997	0.0297	C00079; C00082; C00183	L-Phenylalanine; L-Tyrosine; L-Valine	https://www.genome.jp/kegg-bin/show_pathway?osa00460/C00079%09red/C00082%09red/C00183%09red
osa00010	Glycolysis / Gluconeogenesis	31	2	2	0	0.727962	0.137890993334322	0.999997	0.0836	C00221; C00354	Beta-D-Glucose; Fructose 1,6-bisphosphate	https://www.genome.jp/kegg-bin/show_pathway?osa00010/C00221%09red/C00354%09red
osa00620	Pyruvate metabolism	32	2	1	1	0.744166	0.128330033648588	0.999997	0.0031	C00042; C00122	Succinic acid; Fumaric acid	https://www.genome.jp/kegg-bin/show_pathway?osa00620/C00042%09blue/C00122%09red
osa00650	Butanoate metabolism	47	3	2	1	0.744868	0.127920600411343	0.999997	0.087	C00042; C00122; C00334	Succinic acid; Fumaric acid; gamma-Aminobutyric acid	https://www.genome.jp/kegg-bin/show_pathway?osa00650/C00042%09blue/C00122%09red/C00334%09red
osa00630	Glyoxylate and dicarboxylate metabolism	64	4	2	2	0.772682	0.111999345053715	0.999997	0.0155	C00042; C00064; C00158; C00898	Succinic acid; L-Glutamine; Citric acid; Tartaric acid	https://www.genome.jp/kegg-bin/show_pathway?osa00630/C00042%09blue/C00064%09red/C00158%09red/C00898%09blue
osa04148	Efferocytosis	18	1	1	0	0.781408	0.107121926364803	0.999997	0.0556	C00062	L-Arginine	https://www.genome.jp/kegg-bin/show_pathway?osa04148/C00062%09red
osa00563	Glycosylphosphatidylinositol (GPI)-anchor biosynthesis	19	1	1	0	0.799161	0.0973659670264025	0.999997	0.0042	C00346	O-Phosphoethanolamine	https://www.genome.jp/kegg-bin/show_pathway?osa00563/C00346%09red
osa00910	Nitrogen metabolism	19	1	1	0	0.799161	0.0973659670264025	0.999997	0.0222	C00064	L-Glutamine	https://www.genome.jp/kegg-bin/show_pathway?osa00910/C00064%09red
osa00270	Cysteine and methionine metabolism	67	4	4	0	0.802878	0.0953502545131446	0.999997	0.0429	C00051; C00170; C03145; C05527	Glutathione; 5'-Methylthioadenosine; N-Formyl-L-methionine; 3-Sulfinylpyruvic acid	https://www.genome.jp/kegg-bin/show_pathway?osa00270/C00051%09red/C00170%09red/C03145%09red/C05527%09red
osa00710	Carbon fixation in photosynthetic organisms	21	1	1	0	0.830469	0.0806766078548047	0.999997	0.0084	C00354	Fructose 1,6-bisphosphate	https://www.genome.jp/kegg-bin/show_pathway?osa00710/C00354%09red
osa00908	Zeatin biosynthesis	39	2	2	0	0.835922	0.0778340007410953	0.999997	0.0123	C00170; C00371	5'-Methylthioadenosine; Cis-zeatin	https://www.genome.jp/kegg-bin/show_pathway?osa00908/C00170%09red/C00371%09red
osa00999	Biosynthesis of various plant secondary metabolites	149	9	9	0	0.863739	0.0636172761924086	0.999997	0.0457	C00079; C00082; C00179; C00254; C01198; C01424; C01752; C01772; C02637	L-Phenylalanine; L-Tyrosine; Agmatine; Prephenate; 3-(2-Hydroxyphenyl)propanoic acid; Gallic acid; Scopoletin; trans-2-Hydroxycinnamate; 3-Dehydroshikimate	https://www.genome.jp/kegg-bin/show_pathway?osa00999/C00079%09red/C00082%09red/C00179%09red/C00254%09red/C01198%09red/C01424%09red/C01752%09red/C01772%09red/C02637%09red
osa00280	Valine, leucine and isoleucine degradation	42	2	2	0	0.865259	0.0628537546368864	0.999997	0.0103	C00183; C00233	L-Valine; Ketoleucine	https://www.genome.jp/kegg-bin/show_pathway?osa00280/C00183%09red/C00233%09red
osa00966	Glucosinolate biosynthesis	77	4	4	0	0.880797	0.0551241853274164	0.999997	0.0519	C00079; C00082; C00183; C00233	L-Phenylalanine; L-Tyrosine; L-Valine; Ketoleucine	https://www.genome.jp/kegg-bin/show_pathway?osa00966/C00079%09red/C00082%09red/C00183%09red/C00233%09red
osa00785	Lipoic acid metabolism	44	2	2	0	0.882065	0.0544993267903321	0.999997	0.002	C00233; C00322	Ketoleucine; Oxoadipic acid	https://www.genome.jp/kegg-bin/show_pathway?osa00785/C00233%09red/C00322%09red
osa00073	Cutin, suberine and wax biosynthesis	27	1	1	0	0.898093	0.0466785246253717	0.999997	0.1538	C18218	16-Hydroxypalmitate	https://www.genome.jp/kegg-bin/show_pathway?osa00073/C18218%09red
osa00562	Inositol phosphate metabolism	47	2	2	0	0.903677	0.0439867239737725	0.999997	0.0884	C00092; C00137	Glucose 6-phosphate; myo-Inositol	https://www.genome.jp/kegg-bin/show_pathway?osa00562/C00092%09red/C00137%09red
osa00260	Glycine, serine and threonine metabolism	48	2	2	0	0.91002	0.0409488581324978	0.999997	0.0018	C06231; C06442	Ectoine; 4-Acetamido-2-aminobutanoic acid	https://www.genome.jp/kegg-bin/show_pathway?osa00260/C06231%09red/C06442%09red
osa04070	Phosphatidylinositol signaling system	29	1	1	0	0.914012	0.0390480877402216	0.999997	0.0345	C00137	myo-Inositol	https://www.genome.jp/kegg-bin/show_pathway?osa04070/C00137%09red
osa00950	Isoquinoline alkaloid biosynthesis	131	7	7	0	0.915879	0.0381621045196729	0.999997	0.1622	C00082; C00355; C00483; C00811; C01179; C03758; C03765	L-Tyrosine; L-Dopa; Tyramine; 4-Hydroxycinnamic acid; 4-Hydroxyphenylpyruvic acid; Dopamine; 4-Hydroxyphenylacetaldehyde	https://www.genome.jp/kegg-bin/show_pathway?osa00950/C00082%09red/C00355%09red/C00483%09red/C00811%09red/C01179%09red/C03758%09red/C03765%09red
osa00944	Flavone and flavonol biosynthesis	51	2	2	0	0.926785	0.0330211661775909	0.999997	0.0577	C00389; C01514	Quercetin; Luteolin	https://www.genome.jp/kegg-bin/show_pathway?osa00944/C00389%09red/C01514%09red
osa00730	Thiamine metabolism	31	1	1	0	0.927451	0.0327090249167001	0.999997	0.0049	C00082	L-Tyrosine	https://www.genome.jp/kegg-bin/show_pathway?osa00730/C00082%09red
osa00130	Ubiquinone and other terpenoid-quinone biosynthesis	71	3	3	0	0.935109	0.029137770692471	0.999997	0.0243	C00082; C00811; C01179	L-Tyrosine; 4-Hydroxycinnamic acid; 4-Hydroxyphenylpyruvic acid	https://www.genome.jp/kegg-bin/show_pathway?osa00130/C00082%09red/C00811%09red/C01179%09red
osa00920	Sulfur metabolism	33	1	0	1	0.938795	0.027429022863132	0.999997	0.0327	C00042	Succinic acid	https://www.genome.jp/kegg-bin/show_pathway?osa00920/C00042%09blue
osa00600	Sphingolipid metabolism	35	1	1	0	0.948371	0.0230217764169712	0.999997	0.016	C00346	O-Phosphoethanolamine	https://www.genome.jp/kegg-bin/show_pathway?osa00600/C00346%09red
osa00660	C5-Branched dibasic acid metabolism	35	1	1	0	0.948371	0.0230217764169712	0.999997	0.0256	C00490	Itaconic acid	https://www.genome.jp/kegg-bin/show_pathway?osa00660/C00490%09red
osa00790	Folate biosynthesis	58	2	1	1	0.955172	0.0199185912560561	0.999997	0.0032	C00568; C02587	p-Aminobenzoic acid; Pyrimidodiazepine	https://www.genome.jp/kegg-bin/show_pathway?osa00790/C00568%09blue/C02587%09red
osa00640	Propanoate metabolism	41	1	0	1	0.969027	0.0136639352748035	0.999997	0.0022	C00042	Succinic acid	https://www.genome.jp/kegg-bin/show_pathway?osa00640/C00042%09blue
osa00942	Anthocyanin biosynthesis	66	2	2	0	0.974762	0.0111013274467973	0.999997	0.0303	C05904; C05905	Pelargonidin; Cyanidin	https://www.genome.jp/kegg-bin/show_pathway?osa00942/C05904%09red/C05905%09red
osa00592	alpha-Linolenic acid metabolism	44	1	1	0	0.976018	0.0105419989431721	0.999997	0.0015	C08491	(-)-Jasmonic acid	https://www.genome.jp/kegg-bin/show_pathway?osa00592/C08491%09red
osa00071	Fatty acid degradation	50	1	1	0	0.985632	0.00628523145136481	0.999997	0.0008	C00489	Glutaric acid	https://www.genome.jp/kegg-bin/show_pathway?osa00071/C00489%09red
osa00061	Fatty acid biosynthesis	58	1	1	0	0.992753	0.00315888640207128	0.999997	0.0002	C02679	Dodecanoic acid	https://www.genome.jp/kegg-bin/show_pathway?osa00061/C02679%09red
osa00902	Monoterpenoid biosynthesis	61	1	1	0	0.994395	0.00244085434151755	0.999997	0.0164	C11951	(+)-cis-Isopulegone	https://www.genome.jp/kegg-bin/show_pathway?osa00902/C11951%09red
osa00590	Arachidonic acid metabolism	79	1	1	0	0.998807	0.000518540685616563	0.999997	0.0125	C14808	Hepoxilin A3	https://www.genome.jp/kegg-bin/show_pathway?osa00590/C14808%09red
osa00520	Amino sugar and nucleotide sugar metabolism	118	2	1	1	0.999523	0.000207423143103789	0.999997	0.0005	C00095; C00181	D-Fructose; D-Xylose	https://www.genome.jp/kegg-bin/show_pathway?osa00520/C00095%09red/C00181%09blue
osa00906	Carotenoid biosynthesis	123	2	1	1	0.999679	0.000139513311212103	0.999997	0.0036	C06082; C15970	(S)-Abscisic acid; Abscisic acid glucose ester	https://www.genome.jp/kegg-bin/show_pathway?osa00906/C06082%09blue/C15970%09red
osa00860	Porphyrin metabolism	148	1	1	0	0.999997	1.27946400964392e-06	0.999997	0.0002	C03114	Dimethylbenzimidazole	https://www.genome.jp/kegg-bin/show_pathway?osa00860/C03114%09red
